# Supplementary material for: Crystal structure of 1-(2-amino­phen­yl)-3-phenyl­urea
Source: Acta Crystallogr E Crystallogr Commun. 2015 Jan 10;71(Pt 2):o88–9. doi: 10.1107/S2056989014028175 (PMC4384537; doi:10.1107/S2056989014028175)
Supplement: Supplementary file 1 [file e-71-00o88-sup1.cif]

##############################################################################
#                                                                            #
# This CIF contains the data in a paper accepted for publication in          #
# Acta Crystallographica Section E. It conforms to the requirements of       #
# Notes for Authors for Acta Crystallographica Section E, and has been       #
# peer reviewed under the auspices of the IUCr Commission on Journals.       #
#                                                                            #
# Full details of the Crystallographic Information File format               #
# are given in the paper "The Crystallographic Information File (CIF):       #
# a New Standard Archive File for Crystallography" by S. R. Hall, F. H.      #
# Allen and I. D. Brown [Acta Cryst. (1991), A47, 655-685].                  #
#                                                                            #
# The current version of the core CIF dictionary is obtainable from          #
# ftp://ftp.iucr.org/pub/cif_core.dic.                                       #
#                                                                            #
# Software is freely available for graphical display of the structure(s)     #
# in this CIF. For information consult the CIF software page                 #
# http://www.iucr.org/resources/cif/software.                                #
#                                                                            #
# This file may be used for bona fide research purposes within the           #
# scientific community so long as proper attribution is given to the journal # 
# article from which it was obtained.                                        #
#                                                                            #
##############################################################################
data_global
_audit_creation_method     'APEX2 v2014.9-0'
_journal_date_recd_electronic     2014-12-21
_journal_date_accepted     2014-12-26
_journal_name_full     'Acta Crystallographica, Section E'
_journal_year     2015
_journal_volume     71
_journal_issue      2
_journal_page_first     o88
_journal_page_last     o89
_journal_paper_category     HO
_journal_paper_doi     10.1107/S2056989014028175
_journal_coeditor_code     SU5051
_publ_contact_author_name
;
Mustafa R. Albayati
;
_publ_contact_author_address
;
Kirkuk University,
College of Science,
Department of Chemistry,
Kirkuk,
Iraq
;
_publ_contact_author_email     'shaabankamel@yahoo.com'
_publ_contact_author_fax     ?
_publ_contact_author_phone     ?
_publ_section_title
;
Crystal structure of 1-(2-aminophenyl)-3-phenylurea
;
loop_
    _publ_author_name
    _publ_author_address
    'Joel T. Mague'
;
Department of Chemistry,
Tulane University,
New Orleans,
LA 70118,
USA
;
    'Mohamed, Shaaban K.'
;
Chemistry and Environmental Division,
Manchester Metropolitan University,
Manchester M1 5GD,
England
Chemistry Department,
Faculty of Science,
Minia University,
61519 El-Minia,
Egypt
;
    'Akkurt, Mehmet'
;
Department of Physics,
Faculty of Sciences,
Erciyes University,
38039 Kayseri,
Turkey
;
    'Omran A. Omran'
;
Chemistry Department,
Faculty of Science,
Sohag University,
82524 Sohag,
Egypt
;
    'Mustafa R. Albayati'
;
Kirkuk University,
College of Science,
Department of Chemistry,
Kirkuk,
Iraq
;
data_I
_audit_creation_method     SHELXL-2014/6
_database_code_depnum_ccdc_archive     'CCDC 1041048'
_chemical_name_systematic
;
1-(2-Aminophenyl)-3-phenylurea
;
_chemical_name_common     ?
_chemical_formula_moiety     'C13 H13 N3 O'
_chemical_formula_sum     'C13 H13 N3 O'
_chemical_formula_iupac     'C13 H13 N3 O'
_chemical_formula_weight     227.26
_chemical_melting_point     ?
_shelx_space_group_comment
;
The symmetry employed for this shelxl refinement is uniquely defined
by the following loop, which should always be used as a source of
symmetry information in preference to the above space-group names.
They are only intended as comments.
;
_space_group_crystal_system     monoclinic
_space_group_name_H-M_alt     'P 21/n'
_space_group_name_Hall     '-P 2yn'
loop_
    _space_group_symop_operation_xyz
    'x, y, z'
    '-x+1/2, y+1/2, -z+1/2'
    '-x, -y, -z'
    'x-1/2, -y-1/2, z-1/2'
_cell_length_a     16.1742(4)
_cell_length_b     4.56670(10)
_cell_length_c     16.3259(4)
_cell_angle_alpha     90
_cell_angle_beta     106.5480(10)
_cell_angle_gamma     90
_cell_volume     1155.93(5)
_cell_formula_units_Z     4
_cell_measurement_reflns_used     9955
_cell_measurement_theta_min     3.3935
_cell_measurement_theta_max     72.4300
_cell_measurement_temperature     150(2)
_exptl_crystal_description     column
_exptl_crystal_colour     colourless
_exptl_crystal_size_max     0.202
_exptl_crystal_size_mid     0.121
_exptl_crystal_size_min     0.090
_exptl_crystal_density_diffrn     1.306
_exptl_crystal_density_meas     ?
_exptl_crystal_density_method     'not measured'
_exptl_crystal_F_000     480
_exptl_absorpt_coefficient_mu     0.692
_exptl_absorpt_correction_type     multi-scan
_exptl_absorpt_process_details
;
(<i>SADABS</i>; Bruker, 2014)
;
_shelx_estimated_absorpt_T_min     0.873
_shelx_estimated_absorpt_T_max     0.940
_exptl_absorpt_correction_T_min     0.89
_exptl_absorpt_correction_T_max     0.94
_diffrn_ambient_temperature     150(2)
_diffrn_radiation_type     CuK\a
_diffrn_radiation_wavelength     1.54178
_diffrn_radiation_monochromator     mirror
_diffrn_measurement_device_type     'Bruker D8 VENTURE PHOTON 100 CMOS'
_diffrn_measurement_method     '\w scans'
_diffrn_detector_area_resol_mean     10.4167
_diffrn_reflns_number     21843
_diffrn_reflns_av_R_equivalents     0.0345
_diffrn_reflns_theta_min     2.823
_diffrn_reflns_theta_max     72.455
_diffrn_reflns_theta_full     72.300
_diffrn_measured_fraction_theta_max     0.984
_diffrn_measured_fraction_theta_full     0.999
_diffrn_reflns_limit_h_min     -19
_diffrn_reflns_limit_h_max     17
_diffrn_reflns_limit_k_min     -5
_diffrn_reflns_limit_k_max     5
_diffrn_reflns_limit_l_min     -20
_diffrn_reflns_limit_l_max     20
_refine_special_details
;
Refinement of <i>F</i>^2^ against ALL reflections. The weighted <i>R</i>-factor
<i>wR</i> and
goodness of fit <i>S</i> are based on <i>F</i>^2^, conventional
<i>R</i>-factors <i>R</i> are based
on <i>F</i>, with <i>F</i> set to zero for negative <i>F</i>^2^. The threshold
expression of
<i>F</i>^2^ > \s(<i>F</i>^2^) is used only for calculating <i>R</i>-factors(gt)
<i>etc</i>. and is
not relevant to the choice of reflections for refinement. <i>R</i>-factors
based
on <i>F</i>^2^ are statistically about twice as large as those based on
<i>F</i>, and <i>R</i>-
factors based on ALL data will be even larger. H-atoms attached to carbon
were placed in calculated positions (C---H = 0.95 \%A) while those
attached to nitrogen were placed in locations derived from a difference
map and their parameters adjusted to give N---H = 0.91 \%A. All were
included as riding contributions with isotropic displacement
parameters 1.2 times those of the attached atoms. In the final stages of
the refinement, analysis of the data with the <i>TWINROTMAT</i> routine
in <i>PLATON</i> (Spek, 2014) indicated the presence of a minor twin component
rotated by approximately 180\% about <i>b</i> and the data were finally
refined as a 2-component twin.
;
_reflns_number_total     2282
_reflns_number_gt     2084
_reflns_threshold_expression     I>2\s(I)
_refine_ls_structure_factor_coef     Fsqd
_refine_ls_matrix_type     full
_refine_ls_R_factor_all     0.0553
_refine_ls_R_factor_gt     0.0494
_refine_ls_wR_factor_gt     0.1288
_refine_ls_wR_factor_ref     0.1360
_refine_ls_goodness_of_fit_ref     1.112
_refine_ls_restrained_S_all     1.112
_refine_ls_number_reflns     2282
_refine_ls_number_parameters     155
_refine_ls_number_restraints     0
_refine_ls_hydrogen_treatment     constr
_refine_ls_weighting_scheme     calc
_refine_ls_weighting_details
              'w=1/[\s^2^(Fo^2^)+(0.0540P)^2^+0.8485P] where P=(Fo^2^+2Fc^2^)/3'
_atom_sites_solution_hydrogens     mixed
_atom_sites_solution_primary     direct
_atom_sites_solution_secondary     difmap
_refine_ls_shift/su_max     0.000
_refine_ls_shift/su_mean     0.000
_refine_diff_density_max     0.299
_refine_diff_density_min     -0.219
_refine_ls_extinction_method     none
_refine_ls_extinction_coef     .
loop_
    _atom_type_symbol
    _atom_type_description
    _atom_type_scat_dispersion_real
    _atom_type_scat_dispersion_imag
    _atom_type_scat_source
    'C' 'C' 0.0181 0.0091
                         'International Tables Vol C Tables 4.2.6.8 and 6.1.1.4'
    'H' 'H' 0.0000 0.0000
                         'International Tables Vol C Tables 4.2.6.8 and 6.1.1.4'
    'N' 'N' 0.0311 0.0180
                         'International Tables Vol C Tables 4.2.6.8 and 6.1.1.4'
    'O' 'O' 0.0492 0.0322
                         'International Tables Vol C Tables 4.2.6.8 and 6.1.1.4'
_computing_data_collection
;
<i>APEX2</i> (Bruker, 2014)
;
_computing_cell_refinement
;
<i>SAINT</i> (Bruker, 2014)
;
_computing_data_reduction
;
<i>SAINT</i>  (Bruker, 2014)
;
_computing_structure_solution
;
<i>SHELXT</i> (Sheldrick, 2008)
;
_computing_structure_refinement
;
SHELXL2014 (Sheldrick, 2008)
;
_computing_molecular_graphics
;
<i>DIAMOND</i> (Brandenburg & Putz, 2012)
;
_computing_publication_material
;
<i>SHELXTL</i> (Sheldrick, 2008) and PLATON (Spek, 2009)
;
loop_
    _atom_site_type_symbol
    _atom_site_label
    _atom_site_fract_x
    _atom_site_fract_y
    _atom_site_fract_z
    _atom_site_U_iso_or_equiv
    _atom_site_adp_type
    _atom_site_calc_flag
    _atom_site_occupancy
    _atom_site_disorder_assembly
    _atom_site_disorder_group
    O O1 0.44188(9) 0.4790(3) 0.32769(9) 0.0300(3) Uani d 1 . .
    N N1 0.48770(11) 0.0380(4) 0.29093(11) 0.0309(4) Uani d 1 . .
    H H1A 0.4911 -0.1584 0.3007 0.037 Uiso d 1 . .
    N N2 0.40020(11) 0.0618(3) 0.38000(10) 0.0277(4) Uani d 1 . .
    H H2A 0.3974 -0.1368 0.3754 0.033 Uiso d 1 . .
    N N3 0.22413(12) 0.1572(4) 0.29992(12) 0.0413(5) Uani d 1 . .
    H H3A 0.2521 0.0112 0.2807 0.050 Uiso d 1 . .
    H H3B 0.1655 0.1521 0.2808 0.050 Uiso d 1 . .
    C C1 0.53488(14) 0.1492(4) 0.23655(13) 0.0305(4) Uani d 1 . .
    C C2 0.49906(16) 0.3542(5) 0.17311(13) 0.0383(5) Uani d 1 . .
    H H2 0.4428 0.4293 0.1667 0.046 Uiso calc 1 . .
    C C3 0.5467(2) 0.4474(6) 0.11924(16) 0.0510(7) Uani d 1 . .
    H H3 0.5235 0.5916 0.0770 0.061 Uiso calc 1 . .
    C C4 0.6271(2) 0.3331(6) 0.12642(18) 0.0551(7) Uani d 1 . .
    H H4 0.6587 0.3957 0.0886 0.066 Uiso calc 1 . .
    C C5 0.66188(18) 0.1280(6) 0.18846(17) 0.0499(6) Uani d 1 . .
    H H5 0.7171 0.0472 0.1929 0.060 Uiso calc 1 . .
    C C6 0.61656(15) 0.0386(5) 0.24462(15) 0.0396(5) Uani d 1 . .
    H H6 0.6415 -0.0982 0.2885 0.048 Uiso calc 1 . .
    C C7 0.44317(12) 0.2076(4) 0.33236(11) 0.0255(4) Uani d 1 . .
    C C8 0.34822(13) 0.2198(4) 0.42286(12) 0.0269(4) Uani d 1 . .
    C C9 0.38565(15) 0.3407(5) 0.50231(13) 0.0371(5) Uani d 1 . .
    H H9 0.4453 0.3114 0.5294 0.045 Uiso calc 1 . .
    C C10 0.33681(18) 0.5047(6) 0.54293(15) 0.0464(6) Uani d 1 . .
    H H10 0.3628 0.5887 0.5974 0.056 Uiso calc 1 . .
    C C11 0.25015(18) 0.5444(5) 0.50347(16) 0.0464(6) Uani d 1 . .
    H H11 0.2164 0.6563 0.5310 0.056 Uiso calc 1 . .
    C C12 0.21204(15) 0.4233(5) 0.42441(15) 0.0412(5) Uani d 1 . .
    H H12 0.1521 0.4522 0.3982 0.049 Uiso calc 1 . .
    C C13 0.26029(13) 0.2584(5) 0.38210(13) 0.0317(4) Uani d 1 . .
loop_
    _atom_site_aniso_label
    _atom_site_aniso_U_11
    _atom_site_aniso_U_22
    _atom_site_aniso_U_33
    _atom_site_aniso_U_12
    _atom_site_aniso_U_13
    _atom_site_aniso_U_23
    O1 0.0377(8) 0.0201(7) 0.0356(7) -0.0009(6) 0.0158(6) 0.0009(5)
    N1 0.0379(9) 0.0210(8) 0.0393(9) 0.0002(7) 0.0199(8) 0.0012(7)
    N2 0.0328(9) 0.0195(7) 0.0337(8) -0.0002(6) 0.0139(7) 0.0009(7)
    N3 0.0359(10) 0.0442(11) 0.0404(10) 0.0007(8) 0.0052(8) -0.0010(9)
    C1 0.0385(11) 0.0244(9) 0.0318(10) -0.0071(8) 0.0154(9) -0.0064(8)
    C2 0.0501(13) 0.0326(11) 0.0342(11) 0.0000(10) 0.0153(10) -0.0020(9)
    C3 0.083(2) 0.0362(12) 0.0401(12) -0.0022(13) 0.0283(13) 0.0036(10)
    C4 0.0785(19) 0.0447(14) 0.0600(16) -0.0137(13) 0.0486(15) -0.0063(12)
    C5 0.0494(14) 0.0487(14) 0.0619(16) -0.0061(12) 0.0327(13) -0.0065(12)
    C6 0.0407(12) 0.0385(12) 0.0431(12) -0.0007(10) 0.0174(10) -0.0010(10)
    C7 0.0259(9) 0.0230(9) 0.0269(9) -0.0003(7) 0.0065(7) 0.0004(7)
    C8 0.0330(10) 0.0206(9) 0.0297(9) 0.0011(8) 0.0131(8) 0.0035(7)
    C9 0.0405(12) 0.0368(11) 0.0336(11) -0.0022(9) 0.0099(9) -0.0012(9)
    C10 0.0632(16) 0.0434(13) 0.0363(11) -0.0043(12) 0.0199(11) -0.0097(10)
    C11 0.0632(16) 0.0364(12) 0.0520(14) 0.0065(11) 0.0361(13) -0.0019(11)
    C12 0.0373(12) 0.0406(13) 0.0505(13) 0.0083(10) 0.0201(10) 0.0076(10)
    C13 0.0346(11) 0.0300(10) 0.0322(10) -0.0003(8) 0.0120(8) 0.0053(8)
_geom_special_details
;
All e.s.d.'s (except the e.s.d. in the dihedral angle between two l.s. planes)
are estimated using the full covariance matrix. The cell e.s.d.'s are taken
into account individually in the estimation of e.s.d.'s in distances, angles
and torsion angles; correlations between e.s.d.'s in cell parameters are only
used when they are defined by crystal symmetry. An approximate (isotropic)
treatment of cell e.s.d.'s is used for estimating e.s.d.'s involving l.s.
planes.
;
loop_
    _geom_bond_atom_site_label_1
    _geom_bond_atom_site_label_2
    _geom_bond_site_symmetry_2
    _geom_bond_distance
    _geom_bond_publ_flag
    O1 C7 . 1.241(2) ?
    N1 C7 . 1.362(2) ?
    N1 C1 . 1.419(2) ?
    N1 H1A . 0.9099 ?
    N2 C7 . 1.356(2) ?
    N2 C8 . 1.433(2) ?
    N2 H2A . 0.9099 ?
    N3 C13 . 1.381(3) ?
    N3 H3A . 0.9101 ?
    N3 H3B . 0.9101 ?
    C1 C6 . 1.385(3) ?
    C1 C2 . 1.394(3) ?
    C2 C3 . 1.391(3) ?
    C2 H2 . 0.9500 ?
    C3 C4 . 1.375(4) ?
    C3 H3 . 0.9500 ?
    C4 C5 . 1.377(4) ?
    C4 H4 . 0.9500 ?
    C5 C6 . 1.388(3) ?
    C5 H5 . 0.9500 ?
    C6 H6 . 0.9500 ?
    C8 C9 . 1.381(3) ?
    C8 C13 . 1.399(3) ?
    C9 C10 . 1.387(3) ?
    C9 H9 . 0.9500 ?
    C10 C11 . 1.378(4) ?
    C10 H10 . 0.9500 ?
    C11 C12 . 1.378(4) ?
    C11 H11 . 0.9500 ?
    C12 C13 . 1.400(3) ?
    C12 H12 . 0.9500 ?
loop_
    _geom_angle_atom_site_label_1
    _geom_angle_atom_site_label_2
    _geom_angle_atom_site_label_3
    _geom_angle_site_symmetry_1
    _geom_angle_site_symmetry_3
    _geom_angle
    _geom_angle_publ_flag
    C7 N1 C1 . . 124.19(16) ?
    C7 N1 H1A . . 119.2 ?
    C1 N1 H1A . . 116.5 ?
    C7 N2 C8 . . 120.03(15) ?
    C7 N2 H2A . . 117.6 ?
    C8 N2 H2A . . 121.4 ?
    C13 N3 H3A . . 117.7 ?
    C13 N3 H3B . . 117.0 ?
    H3A N3 H3B . . 115.7 ?
    C6 C1 C2 . . 119.93(19) ?
    C6 C1 N1 . . 118.56(19) ?
    C2 C1 N1 . . 121.43(19) ?
    C3 C2 C1 . . 119.2(2) ?
    C3 C2 H2 . . 120.4 ?
    C1 C2 H2 . . 120.4 ?
    C4 C3 C2 . . 120.7(2) ?
    C4 C3 H3 . . 119.6 ?
    C2 C3 H3 . . 119.6 ?
    C3 C4 C5 . . 119.9(2) ?
    C3 C4 H4 . . 120.0 ?
    C5 C4 H4 . . 120.0 ?
    C4 C5 C6 . . 120.3(2) ?
    C4 C5 H5 . . 119.9 ?
    C6 C5 H5 . . 119.9 ?
    C1 C6 C5 . . 119.9(2) ?
    C1 C6 H6 . . 120.0 ?
    C5 C6 H6 . . 120.0 ?
    O1 C7 N2 . . 121.53(17) ?
    O1 C7 N1 . . 122.64(17) ?
    N2 C7 N1 . . 115.82(16) ?
    C9 C8 C13 . . 120.72(18) ?
    C9 C8 N2 . . 119.93(18) ?
    C13 C8 N2 . . 119.31(17) ?
    C8 C9 C10 . . 120.5(2) ?
    C8 C9 H9 . . 119.7 ?
    C10 C9 H9 . . 119.7 ?
    C11 C10 C9 . . 119.3(2) ?
    C11 C10 H10 . . 120.3 ?
    C9 C10 H10 . . 120.3 ?
    C12 C11 C10 . . 120.6(2) ?
    C12 C11 H11 . . 119.7 ?
    C10 C11 H11 . . 119.7 ?
    C11 C12 C13 . . 121.0(2) ?
    C11 C12 H12 . . 119.5 ?
    C13 C12 H12 . . 119.5 ?
    N3 C13 C8 . . 120.78(18) ?
    N3 C13 C12 . . 121.2(2) ?
    C8 C13 C12 . . 117.83(19) ?
loop_
    _geom_torsion_atom_site_label_1
    _geom_torsion_atom_site_label_2
    _geom_torsion_atom_site_label_3
    _geom_torsion_atom_site_label_4
    _geom_torsion_site_symmetry_1
    _geom_torsion_site_symmetry_2
    _geom_torsion_site_symmetry_3
    _geom_torsion_site_symmetry_4
    _geom_torsion
    _geom_torsion_publ_flag
    C7 N1 C1 C6 . . . . 135.3(2) ?
    C7 N1 C1 C2 . . . . -48.0(3) ?
    C6 C1 C2 C3 . . . . -0.8(3) ?
    N1 C1 C2 C3 . . . . -177.4(2) ?
    C1 C2 C3 C4 . . . . 2.0(4) ?
    C2 C3 C4 C5 . . . . -1.2(4) ?
    C3 C4 C5 C6 . . . . -0.9(4) ?
    C2 C1 C6 C5 . . . . -1.2(3) ?
    N1 C1 C6 C5 . . . . 175.5(2) ?
    C4 C5 C6 C1 . . . . 2.1(4) ?
    C8 N2 C7 O1 . . . . 3.2(3) ?
    C8 N2 C7 N1 . . . . -177.12(17) ?
    C1 N1 C7 O1 . . . . -1.9(3) ?
    C1 N1 C7 N2 . . . . 178.46(18) ?
    C7 N2 C8 C9 . . . . -84.9(2) ?
    C7 N2 C8 C13 . . . . 92.9(2) ?
    C13 C8 C9 C10 . . . . -0.5(3) ?
    N2 C8 C9 C10 . . . . 177.3(2) ?
    C8 C9 C10 C11 . . . . 0.5(4) ?
    C9 C10 C11 C12 . . . . -0.1(4) ?
    C10 C11 C12 C13 . . . . -0.3(4) ?
    C9 C8 C13 N3 . . . . 174.9(2) ?
    N2 C8 C13 N3 . . . . -2.9(3) ?
    C9 C8 C13 C12 . . . . 0.1(3) ?
    N2 C8 C13 C12 . . . . -177.65(17) ?
    C11 C12 C13 N3 . . . . -174.5(2) ?
    C11 C12 C13 C8 . . . . 0.2(3) ?
loop_
    _geom_hbond_atom_site_label_D
    _geom_hbond_atom_site_label_H
    _geom_hbond_atom_site_label_A
    _geom_hbond_site_symmetry_A
    _geom_hbond_distance_DH
    _geom_hbond_distance_HA
    _geom_hbond_distance_DA
    _geom_hbond_angle_DHA
    _geom_hbond_publ_flag
    N2 H2A O1 1_545 0.91 2.13 2.932(2) 147 yes
    N1 H1A O1 1_545 0.91 1.94 2.771(2) 151 yes
    N3 H3A N3 2_545 0.91 2.19 3.057(3) 160 yes
    N3 H3B O1 2_545 0.91 2.24 3.004(2) 141 yes
_shelx_hkl_file
;
  -1   0   0   -0.40    0.10
   2   0   0  253.77    7.80
  -2   0   0  272.57    7.90
  -2   0   0  262.97    7.80
  -3   0   0    0.10    0.10
   3   0   0    0.00    0.10
  -3   0   0    0.00    0.20
  -4   0   0  133.29    4.10
  -5   0   0   -0.30    0.20
  -6   0   0   35.50    1.50
  -6   0   0   35.60    1.30
  -7   0   0   -1.10    0.80
  -7   0   0   -0.30    0.40
  -7   0   0    0.00    0.30
  -8   0   0  346.57   11.00
  -8   0   0  362.96   10.90
  -8   0   0  368.46   10.90
  -8   0   0  336.67   10.90
  -9   0   0   -0.10    0.40
  -9   0   0   -0.30    0.70
  -9   0   0    0.10    1.10
  -9   0   0    0.20    0.50
  -9   0   0    0.90    0.70
 -10   0   0  172.68    5.90
 -10   0   0  180.78    6.00
 -10   0   0  182.18    5.80
 -10   0   0  178.08    5.80
 -10   0   0  180.88    5.90
 -11   0   0    0.20    0.70
 -11   0   0   -1.80    1.80
 -11   0   0    1.50    1.10
 -11   0   0   -0.90    1.00
 -11   0   0    0.20    0.70
 -11   0   0    0.80    0.70
 -11   0   0    1.10    0.90
 -12   0   0    1.90    1.70
 -12   0   0    1.00    1.10
 -12   0   0    1.50    0.80
 -12   0   0    1.70    0.90
 -12   0   0    0.00    1.10
 -12   0   0    0.90    0.90
 -12   0   0    0.90    0.80
 -13   0   0    1.20    1.60
 -13   0   0   -0.70    1.20
 -13   0   0   -1.10    1.00
 -13   0   0    0.00    1.00
 -13   0   0    0.60    1.10
 -13   0   0    0.50    1.20
 -13   0   0   -0.30    0.90
 -14   0   0    0.90    0.90
 -14   0   0    1.70    1.30
 -14   0   0   -1.30    1.60
 -14   0   0    0.20    0.80
 -14   0   0    1.90    1.10
 -14   0   0    0.20    1.60
 -14   0   0    2.20    1.00
 -15   0   0    0.50    0.80
 -15   0   0   -0.90    1.10
 -15   0   0   -0.20    1.00
 -15   0   0   -1.10    2.40
 -15   0   0    1.40    0.90
 -16   0   0    1.10    0.90
 -16   0   0    0.10    1.20
 -16   0   0    0.90    0.80
 -16   0   0   -0.10    1.10
 -17   0   0    1.30    1.30
 -17   0   0    7.90    2.40
 -17   0   0    0.20    0.80
 -17   0   0    1.40    1.10
 -18   0   0   81.29    3.10
 -18   0   0   83.99    3.00
 -19   0   0    0.40    0.80
   0  -1   0   -0.50    0.20
   0  -1   0   -0.30    0.20
   0  -1   0   -0.60    0.10
   0   1   0   -0.40    0.20
  -1  -1   0   25.30    0.90
  -1  -1   0   25.50    0.90
   1  -1   0   25.40    0.90
   1  -1   0   24.70    0.90
  -1  -1   0   24.40    0.90
   1   1   0   25.70    0.90
  -1   1   0   24.60    1.00
  -2  -1   0   39.20    1.40
  -2  -1   0   41.20    1.40
   2  -1   0   41.00    1.40
   2  -1   0   40.40    1.40
   2   1   0   41.50    1.40
  -2   1   0   42.70    1.40
  -2   1   0   37.30    1.40
   3  -1   0  267.17    7.60
   3  -1   0  242.08    7.70
  -3  -1   0  269.47    7.60
  -3  -1   0  233.98    7.60
  -3   1   0  252.17    7.60
   3   1   0  255.17    7.60
  -3   1   0  231.78    7.70
  -4  -1   0  268.57    8.00
   4  -1   0  263.77    8.10
   4  -1   0  272.97    8.00
   4  -1   0  258.37    8.10
   4   1   0  259.97    7.90
  -4   1   0  261.67    8.10
  -4   1   0  255.97    8.10
   4   1   0  268.77    8.00
  -6  -1   0   40.60    1.80
   6  -1   0   42.60    1.50
  -6  -1   0   42.20    1.50
  -6   1   0   41.50    1.60
  -6   1   0   42.30    1.70
  -7  -1   0   54.19    2.30
  -7  -1   0   57.49    2.70
   7  -1   0   55.49    2.20
  -7  -1   0   55.29    2.00
   7  -1   0   57.39    2.00
  -7  -1   0   56.99    2.20
  -7   1   0   54.99    2.10
  -7   1   0   53.09    2.20
  -7   1   0   53.69    2.00
  -8  -1   0    1.10    0.70
  -8  -1   0    3.50    0.60
  -8  -1   0    1.40    0.70
  -8  -1   0    3.10    1.20
  -8  -1   0    4.60    1.10
  -8   1   0    2.90    0.90
  -8   1   0    1.30    0.90
  -8   1   0    0.90    0.70
  -8   1   0    2.10    0.50
  -9  -1   0  278.97    8.80
  -9  -1   0  289.27    8.80
  -9  -1   0  270.37    8.90
  -9  -1   0  272.97    8.70
  -9  -1   0  287.87    8.70
  -9   1   0  278.17    8.70
  -9   1   0  276.87    8.80
  -9   1   0  279.17    8.90
  -9   1   0  268.47    8.70
  -9   1   0  281.47    8.80
 -10  -1   0   36.00    1.70
 -10  -1   0   39.90    2.00
 -10  -1   0   28.20    3.20
 -10  -1   0   36.40    1.90
 -10  -1   0   35.50    2.60
 -10  -1   0   34.70    2.60
 -10  -1   0   38.20    2.10
 -10   1   0   39.90    2.10
 -10   1   0   39.00    1.70
 -10   1   0   38.30    2.40
 -10   1   0   36.40    1.90
 -10   1   0   38.60    2.00
 -10   1   0   36.10    1.80
 -11  -1   0   63.19    2.50
 -11  -1   0   60.29    3.40
 -11  -1   0   62.49    2.60
 -11  -1   0   62.59    3.10
 -11  -1   0   67.09    2.70
 -11  -1   0   65.79    2.70
 -11  -1   0   65.29    2.90
 -11   1   0   61.59    2.60
 -11   1   0   63.79    2.60
 -11   1   0   62.99    3.00
 -11   1   0   63.29    2.60
 -11   1   0   65.29    2.70
 -12  -1   0    7.00    1.40
 -12  -1   0   11.60    1.80
 -12  -1   0    8.50    1.60
 -12  -1   0    9.20    1.70
 -12  -1   0    5.60    1.20
 -12  -1   0    7.10    1.10
 -12  -1   0    8.80    1.40
 -12   1   0    7.50    1.30
 -12   1   0    5.80    1.10
 -12   1   0    5.90    1.20
 -12   1   0    9.30    1.20
 -12   1   0    6.50    1.40
 -13  -1   0   12.00    1.50
 -13  -1   0   10.90    1.20
 -13  -1   0    9.60    1.90
 -13  -1   0   11.50    1.80
 -13  -1   0    5.70    1.70
 -13  -1   0   12.80    2.10
 -13  -1   0    7.50    1.60
 -13   1   0    9.60    1.50
 -13   1   0   10.00    1.40
 -13   1   0   10.10    1.70
 -13   1   0   10.20    1.40
 -13   1   0   10.00    1.60
 -14  -1   0   -0.70    1.50
 -14  -1   0    0.80    0.80
 -14  -1   0    0.40    1.30
 -14  -1   0    0.70    0.70
 -14  -1   0    1.20    1.10
 -14   1   0    1.50    0.90
 -14   1   0    1.10    0.90
 -14   1   0    3.30    1.50
 -14   1   0    2.20    0.90
 -14   1   0    2.80    1.00
 -15  -1   0   12.90    1.70
 -15  -1   0   10.50    1.20
 -15  -1   0   11.00    1.60
 -15  -1   0   15.40    1.90
 -15  -1   0   11.90    2.10
 -15  -1   0    8.60    2.20
 -15   1   0   13.00    1.50
 -15   1   0    9.50    1.50
 -15   1   0   11.00    1.60
 -15   1   0   15.40    1.70
 -16  -1   0    5.50    1.50
 -16  -1   0    3.40    0.80
 -16  -1   0    3.20    1.10
 -16  -1   0    3.50    1.10
 -16   1   0    2.00    1.10
 -16   1   0    4.70    1.30
 -16   1   0    4.10    1.80
 -17  -1   0   21.30    1.70
 -17  -1   0   23.50    1.90
 -17  -1   0   24.50    2.00
 -17  -1   0   22.60    1.40
 -17   1   0   21.60    1.60
 -17   1   0   19.60    2.00
 -17   1   0   22.70    1.60
 -17   1   0   16.30    2.10
 -18  -1   0    1.70    0.70
 -18  -1   0    1.40    1.00
 -18   1   0    0.90    0.70
 -18   1   0    2.40    1.10
   0  -2   0  659.83   19.60
   0  -2   0  658.23   19.70
   0  -2   0  643.64   19.70
   0  -2   0  640.24   19.70
  -1  -2   0   52.79    2.10
  -1  -2   0   56.89    2.10
   1  -2   0   56.59    2.10
  -1  -2   0   58.59    2.00
   1  -2   0   55.99    2.10
  -1  -2   0   56.59    2.10
   1  -2   0   55.69    2.00
   1  -2   0   58.59    2.10
  -2  -2   0  191.18    5.80
  -2  -2   0  186.78    5.90
  -2  -2   0  184.68    5.80
   2  -2   0  184.68    5.90
   2  -2   0  184.58    5.90
  -2  -2   0  186.78    5.90
   2  -2   0  189.38    5.90
  -2  -2   0  177.38    5.90
   2  -2   0  179.98    5.90
  -2   2   0  186.68    5.80
  -3  -2   0   82.59    2.60
   3  -2   0   80.39    2.70
  -3  -2   0   79.09    2.60
  -3  -2   0   79.09    2.70
  -3  -2   0   74.09    2.80
  -3  -2   0   76.09    2.70
   3  -2   0   72.79    2.60
   3  -2   0   78.59    2.70
  -3   2   0   76.79    2.70
   4  -2   0   10.80    0.90
   4  -2   0    9.90    0.80
  -4  -2   0   10.10    0.70
  -4  -2   0    9.40    0.70
   4  -2   0   12.50    1.30
   4  -2   0   11.00    0.70
  -4  -2   0   11.40    1.10
  -4  -2   0   11.20    1.10
  -4  -2   0   10.40    1.10
   4  -2   0    9.40    1.30
  -4   2   0   10.00    0.70
   4   2   0   10.30    0.80
   5  -2   0   27.80    1.20
   5  -2   0   23.70    1.80
  -5  -2   0   22.20    1.70
   5  -2   0   28.70    1.70
  -5  -2   0   28.30    1.20
   5  -2   0   27.20    1.30
  -5  -2   0   29.60    1.60
   5  -2   0   29.70    1.40
  -5  -2   0   26.10    1.50
   5   2   0   26.80    1.20
  -6  -2   0    7.90    1.50
  -6  -2   0   10.90    1.30
  -6  -2   0    7.30    0.80
  -6  -2   0    5.30    1.20
   6  -2   0    9.00    1.20
   6  -2   0    8.10    0.90
  -6  -2   0    9.30    1.20
   6  -2   0    8.60    0.80
  -6   2   0    7.30    0.70
   6   2   0    7.60    0.90
  -6   2   0    8.30    0.90
   7  -2   0   51.19    2.50
  -7  -2   0   49.30    2.20
  -7  -2   0   50.39    2.20
   7  -2   0   51.39    2.10
  -7  -2   0   47.60    2.30
  -7  -2   0   50.79    2.60
   7  -2   0   50.49    1.90
  -7   2   0   49.10    2.00
  -7   2   0   48.90    2.10
   8  -2   0   11.00    1.00
   8  -2   0   10.60    2.00
   8  -2   0   11.40    1.30
  -8  -2   0   11.50    1.50
  -8  -2   0    8.20    2.10
   8  -2   0    7.00    1.80
  -8  -2   0    9.40    2.00
  -8  -2   0    9.80    1.30
  -8  -2   0   11.30    1.20
  -8   2   0   11.70    1.90
  -8   2   0   11.60    1.00
  -8   2   0   12.90    1.20
  -9  -2   0    2.80    1.10
  -9  -2   0    2.70    2.10
  -9  -2   0    1.60    0.80
   9  -2   0    1.20    0.70
  -9  -2   0    1.90    0.70
   9  -2   0    2.10    1.10
  -9  -2   0    1.30    1.50
  -9  -2   0    0.40    1.10
   9  -2   0    2.00    1.30
  -9  -2   0    1.60    1.10
   9  -2   0    0.60    0.90
  -9   2   0    1.90    0.70
  -9   2   0    2.40    1.00
  -9   2   0    1.60    0.70
  -9   2   0    0.10    1.30
  -9   2   0    1.10    0.70
 -10  -2   0   31.30    1.70
 -10  -2   0   23.60    3.40
 -10  -2   0   31.00    2.10
 -10  -2   0   30.50    1.70
 -10  -2   0   29.70    2.10
 -10  -2   0   30.20    2.50
 -10  -2   0   31.60    2.20
  10  -2   0   28.10    2.30
 -10   2   0   31.30    1.80
 -10   2   0   29.20    1.70
 -10   2   0   28.80    1.70
 -10   2   0   27.20    2.30
 -10   2   0   29.70    1.80
 -11  -2   0   11.90    2.40
 -11  -2   0   14.30    1.40
 -11  -2   0   14.20    1.80
 -11  -2   0   17.00    1.40
 -11  -2   0   11.30    2.10
 -11   2   0   13.60    1.70
 -11   2   0   15.40    1.80
 -11   2   0   14.90    1.80
 -11   2   0   13.80    1.50
 -11   2   0   15.20    1.50
 -11   2   0   14.10    1.40
 -12  -2   0   -0.20    1.40
 -12  -2   0    1.20    0.90
 -12  -2   0    0.80    0.70
 -12  -2   0    0.80    0.80
 -12   2   0   -0.70    1.60
 -12   2   0   -0.20    1.20
 -12   2   0    2.60    1.30
 -12   2   0    1.10    1.10
 -12   2   0   -0.50    0.70
 -12   2   0    0.20    0.90
 -13  -2   0    0.40    1.30
 -13  -2   0   -0.90    0.80
 -13  -2   0    1.30    0.90
 -13   2   0    1.30    1.30
 -13   2   0    0.70    0.90
 -13   2   0    0.40    1.10
 -14  -2   0    6.40    1.30
 -14  -2   0    4.00    0.90
 -14  -2   0    4.60    0.90
 -14  -2   0    4.00    1.30
 -14   2   0    3.30    1.00
 -14   2   0   11.90    3.30
 -14   2   0    5.10    1.30
 -14   2   0    6.00    1.40
 -15  -2   0    3.30    0.90
 -15  -2   0    4.30    1.50
 -15  -2   0    4.80    1.30
 -15  -2   0    5.00    1.20
 -15   2   0    2.80    1.00
 -15   2   0    3.10    1.00
 -15   2   0    3.20    1.70
 -16  -2   0    1.60    0.80
 -16  -2   0    1.40    0.70
 -16  -2   0    0.90    0.80
 -16   2   0    0.30    0.70
 -16   2   0    1.10    1.10
 -16   2   0    0.10    0.80
 -17  -2   0    0.80    0.90
 -17  -2   0    1.40    0.60
 -17  -2   0    1.70    0.70
 -17   2   0    0.00    0.80
 -17   2   0    3.40    1.00
   0  -3   0   -1.30    1.30
   0  -3   0    0.30    0.60
   0  -3   0    0.00    0.80
   0  -3   0    0.00    0.60
   0  -3   0    0.60    0.90
   0  -3   0    0.50    0.70
   0  -3   0    0.10    0.50
   0   3   0    1.20    0.70
  -1  -3   0   17.30    1.10
  -1  -3   0   18.30    1.60
   1  -3   0   10.60    2.30
  -1  -3   0   16.10    1.30
   1  -3   0   18.30    1.10
  -1  -3   0   14.30    0.90
   1  -3   0   16.40    1.40
   1  -3   0   16.30    1.30
   1  -3   0   18.10    1.00
  -1  -3   0   16.30    1.30
   1  -3   0   12.20    2.30
   1  -3   0   16.90    1.10
  -1  -3   0   16.70    1.20
   1  -3   0   14.90    1.50
  -1   3   0   17.10    1.10
  -2  -3   0   61.99    2.60
  -2  -3   0   59.79    2.40
  -2  -3   0   60.09    2.40
   2  -3   0   61.19    2.40
   2  -3   0   56.39    3.10
   2  -3   0   58.49    2.90
  -2  -3   0   64.09    2.90
   2  -3   0   59.99    2.80
  -2  -3   0   58.19    2.30
  -2  -3   0   62.09    2.50
   2  -3   0   62.19    2.60
   2  -3   0   60.79    2.40
   2  -3   0   63.99    2.30
  -2   3   0   60.29    2.40
   2   3   0   60.69    2.60
  -3  -3   0   19.80    1.30
   3  -3   0   20.50    1.50
  -3  -3   0   18.40    1.30
  -3  -3   0   18.80    1.60
  -3  -3   0   18.00    1.10
   3  -3   0   17.50    1.80
   3  -3   0   19.00    1.20
   3  -3   0   19.00    2.10
  -3  -3   0   17.80    1.50
   3  -3   0   17.50    1.20
  -3  -3   0   17.00    2.10
   3  -3   0   18.20    1.50
   3   3   0   20.00    1.60
  -3   3   0   18.80    1.20
   4  -3   0   71.99    3.40
  -4  -3   0   73.19    2.60
   4  -3   0   71.39    2.80
   4  -3   0   70.99    2.90
  -4  -3   0   70.49    2.80
  -4  -3   0   70.49    2.80
  -4  -3   0   71.69    3.10
   4  -3   0   68.59    3.80
  -4  -3   0   70.89    3.00
   4  -3   0   71.89    2.90
   4  -3   0   71.29    2.70
  -4  -3   0   65.09    3.30
  -4  -3   0   73.49    3.00
   4  -3   0   72.89    2.80
  -4  -3   0   68.39    3.00
   4  -3   0   71.29    3.10
   4   3   0   70.79    3.10
  -4   3   0   76.39    2.80
   5  -3   0    2.60    0.80
  -5  -3   0    1.00    1.10
   5  -3   0    1.70    0.60
  -5  -3   0    2.10    1.00
   5  -3   0    1.80    1.10
  -5  -3   0    3.30    1.10
  -5  -3   0    2.60    1.20
   5  -3   0    1.80    0.70
   5  -3   0    2.20    1.20
   5  -3   0    1.30    0.80
  -5  -3   0    3.30    0.90
   5  -3   0    0.40    1.30
  -5  -3   0    1.40    1.50
  -5  -3   0    2.50    1.00
  -5   3   0    1.30    0.70
   6  -3   0   40.00    2.70
  -6  -3   0   36.90    2.10
   6  -3   0   39.00    2.20
  -6  -3   0   38.90    2.00
  -6  -3   0   38.70    2.30
   6  -3   0   36.60    2.70
   6  -3   0   39.20    2.10
  -6  -3   0   38.20    2.80
   6  -3   0   39.50    1.90
  -6  -3   0   33.10    2.10
   6  -3   0   37.40    1.90
  -6   3   0   35.50    1.90
  -6   3   0   40.20    1.90
   7  -3   0   38.60    2.80
   7  -3   0   37.20    1.80
   7  -3   0   39.80    2.20
  -7  -3   0   39.60    2.00
   7  -3   0   38.90    1.90
   7  -3   0   39.70    2.00
  -7  -3   0   40.10    2.60
  -7  -3   0   40.50    2.10
  -7   3   0   39.00    2.10
  -7   3   0   40.30    2.00
   8  -3   0   12.40    2.40
  -8  -3   0   10.20    1.40
   8  -3   0   10.50    1.60
  -8  -3   0   12.10    1.70
   8  -3   0   11.00    1.40
   8  -3   0   13.30    1.40
   8  -3   0   13.50    1.30
  -8  -3   0   10.10    1.50
  -8   3   0   12.20    1.60
  -8   3   0   11.20    1.40
   9  -3   0  689.33   21.00
  -9  -3   0  692.03   21.20
   9  -3   0  686.43   21.10
   9  -3   0  681.53   21.00
   9  -3   0  698.53   21.10
   9  -3   0  687.63   21.30
  -9  -3   0  678.23   21.00
  -9  -3   0  682.93   20.90
  -9   3   0  681.03   21.20
  -9   3   0  679.33   21.20
  -9   3   0  691.83   21.10
  -9   3   0  677.63   21.10
  10  -3   0   11.50    2.50
  10  -3   0   12.30    1.60
  10  -3   0    8.70    2.10
  10  -3   0   13.70    1.90
  10  -3   0   11.80    1.90
 -10  -3   0    8.20    1.40
 -10  -3   0   11.50    1.40
 -10  -3   0   11.60    1.70
 -10   3   0   10.10    1.80
 -10   3   0   10.80    1.30
 -10   3   0   10.20    1.40
 -10   3   0   11.30    1.50
 -11  -3   0   26.30    1.80
 -11  -3   0   31.70    1.80
  11  -3   0   29.80    2.00
 -11  -3   0   27.60    1.90
 -11   3   0   27.30    1.90
 -11   3   0   27.90    2.20
 -11   3   0   27.80    2.50
 -11   3   0   28.60    1.80
 -11   3   0   29.80    1.90
 -12  -3   0   56.29    2.40
 -12  -3   0   58.09    2.70
 -12  -3   0   59.29    2.60
 -12   3   0   57.29    2.60
 -12   3   0   55.99    3.10
 -12   3   0   57.99    2.60
 -12   3   0   60.39    2.60
 -13  -3   0    1.10    0.90
 -13  -3   0    0.10    0.80
 -13  -3   0   -0.20    0.80
 -13   3   0    1.00    0.80
 -13   3   0    1.30    0.90
 -14  -3   0    2.10    0.90
 -14  -3   0    2.10    1.00
 -14  -3   0    1.00    0.70
 -14   3   0    1.00    1.20
 -14   3   0    1.60    0.90
 -14   3   0   -0.50    1.00
 -14   3   0    0.70    0.70
 -15  -3   0    0.70    0.90
 -15  -3   0    0.60    0.70
 -15   3   0    0.00    1.30
 -15   3   0    1.10    0.70
 -15   3   0    0.40    0.80
 -16  -3   0    4.30    0.80
 -16  -3   0    3.90    1.20
 -16   3   0    6.40    1.10
 -16   3   0    4.20    1.00
   0  -4   0   23.90    1.60
   0  -4   0   22.60    1.60
   0  -4   0   29.00    2.20
   0  -4   0   25.80    1.70
   0  -4   0   23.40    2.00
   0  -4   0   24.60    1.60
   0  -4   0   26.20    2.00
   0   4   0   24.30    2.40
  -1  -4   0    5.90    1.30
   1  -4   0    4.40    1.10
   1  -4   0    8.80    1.60
  -1  -4   0    6.80    1.30
  -1  -4   0    5.20    1.30
   1  -4   0    7.50    1.70
  -1  -4   0    8.80    1.90
   1  -4   0    7.20    1.30
  -1  -4   0    6.80    1.30
  -1  -4   0    6.20    1.40
   1  -4   0    8.10    1.20
   1  -4   0    5.30    1.50
  -1  -4   0    5.30    1.30
   1  -4   0    6.60    1.10
  -1   4   0    8.60    2.10
   2  -4   0    3.00    1.60
   2  -4   0    1.70    0.70
  -2  -4   0    0.70    1.00
   2  -4   0    1.30    0.90
  -2  -4   0    2.10    1.20
  -2  -4   0   -0.30    0.90
  -2  -4   0    1.10    1.20
   2  -4   0    1.30    0.80
   2  -4   0    1.40    1.00
   2  -4   0    2.00    1.10
  -2  -4   0    2.80    1.30
  -2  -4   0    1.50    0.90
  -2   4   0    0.90    1.50
   3  -4   0    3.60    1.00
   3  -4   0    2.80    0.80
   3  -4   0    4.60    1.40
   3  -4   0    4.60    1.10
   3  -4   0    5.20    1.10
  -3  -4   0    5.90    1.60
  -3  -4   0    4.60    1.20
  -3  -4   0    5.40    1.60
  -3  -4   0    4.00    1.40
   3  -4   0    4.30    1.40
  -3  -4   0    5.00    1.40
  -3  -4   0    8.50    2.20
  -3   4   0    4.20    1.60
  -4  -4   0    2.80    1.20
  -4  -4   0    0.20    1.10
   4  -4   0    1.60    0.80
   4  -4   0    2.20    0.90
   4  -4   0    2.80    1.00
   4  -4   0    3.10    1.40
   4  -4   0    1.60    1.00
  -4  -4   0    1.80    1.60
   4  -4   0    2.40    0.80
  -4   4   0    0.70    0.90
  -4   4   0    1.90    1.60
   5  -4   0    8.80    2.40
   5  -4   0   10.80    1.20
   5  -4   0   11.00    1.40
   5  -4   0   11.90    1.30
   5  -4   0    9.80    1.30
  -5   4   0   11.40    2.30
  -5   4   0   12.70    1.60
   6  -4   0   16.50    1.60
   6  -4   0   16.90    1.60
   6  -4   0   15.50    1.50
   6  -4   0   17.40    1.40
   6  -4   0   15.00    2.80
  -6   4   0   17.70    2.40
  -6   4   0   14.20    1.60
   7  -4   0   11.50    1.70
   7  -4   0    8.40    1.60
   7  -4   0    9.80    1.50
   7  -4   0   10.40    1.40
  -7  -4   0   10.10    2.60
   7  -4   0   10.40    1.30
  -7   4   0   10.20    1.50
  -7   4   0    8.30    1.40
   8  -4   0    3.30    0.80
  -8  -4   0    3.10    1.80
   8  -4   0    2.80    0.90
   8  -4   0    2.90    0.90
   8  -4   0    3.20    1.30
   8  -4   0    2.10    1.00
  -8  -4   0    4.70    1.30
  -8   4   0    6.80    1.60
  -8   4   0    4.20    1.00
  -8   4   0    2.60    0.80
  -9  -4   0    7.00    1.80
   9  -4   0    7.60    1.50
   9  -4   0    7.30    1.70
   9  -4   0    4.30    1.80
   9  -4   0    6.20    1.60
   9  -4   0    5.00    1.90
  -9  -4   0    6.50    1.70
  -9   4   0    7.70    1.60
  -9   4   0    5.90    1.30
  -9   4   0    5.80    1.40
  -9   4   0    5.60    1.10
 -10  -4   0   57.09    2.60
  10  -4   0   57.69    2.70
  10  -4   0   59.29    2.90
  10  -4   0   58.59    2.80
 -10  -4   0   54.19    2.50
  10  -4   0   58.49    2.40
 -10   4   0   60.79    2.70
 -10   4   0   52.79    2.50
 -10   4   0   56.19    2.90
 -10   4   0   58.09    2.60
 -11  -4   0   14.10    1.40
 -11  -4   0   16.20    1.60
  11  -4   0   13.20    2.00
 -11   4   0   13.80    1.30
 -11   4   0   13.60    1.60
 -11   4   0   15.50    1.50
 -12  -4   0    9.80    1.20
 -12  -4   0    9.40    1.60
 -12   4   0   10.90    1.30
 -12   4   0   11.60    1.20
 -13  -4   0   98.39    3.40
 -13   4   0   98.19    3.30
 -13   4   0   95.99    3.50
 -13   4   0  104.49    3.50
   0  -5   0    0.60    0.80
   0  -5   0   -0.40    1.00
   0  -5   0   -0.10    0.80
   0  -5   0    0.10    0.90
   1  -5   0    1.20    0.80
   1  -5   0    0.90    0.80
   1  -5   0    1.30    0.80
   1  -5   0    0.60    0.90
  -1  -5   0    1.50    1.10
  -1  -5   0    1.70    0.90
  -1  -5   0    1.00    1.00
  -1  -5   0    1.70    1.20
  -2  -5   0   25.80    2.40
  -2  -5   0   33.70    2.10
   2  -5   0   31.20    1.80
   2  -5   0   31.90    1.90
   2  -5   0   34.30    1.80
   2  -5   0   33.40    1.80
  -2  -5   0   37.30    2.50
   3  -5   0   10.80    1.40
  -3  -5   0    7.30    2.00
   3  -5   0    9.10    1.20
   3  -5   0    9.60    1.20
   3  -5   0    9.50    1.30
   4  -5   0    4.40    1.00
   4  -5   0    6.90    1.20
   4  -5   0    4.40    1.10
   4  -5   0    6.50    1.60
  -4   5   0    9.10    2.00
   5  -5   0    0.60    0.70
   5  -5   0    0.70    0.60
   5  -5   0    0.20    0.90
   5  -5   0    0.00    0.60
   6  -5   0   11.50    1.20
   6  -5   0   10.20    1.40
   6  -5   0   12.10    1.10
   6  -5   0   12.70    1.20
   7  -5   0    9.00    1.00
   7  -5   0   10.40    1.20
   8  -5   0    4.00    1.10
   8  -5   0    2.10    0.90
 -19   0   1   19.30    1.40
 -18   0   1   -0.90    0.70
 -18   0   1   -0.80    0.90
 -18   0   1    0.30    1.20
 -17   0   1   12.80    2.00
 -17   0   1   12.10    1.60
 -17   0   1   12.50    1.50
 -17   0   1    9.70    1.20
 -16   0   1    0.80    0.80
 -16   0   1   -0.30    0.90
 -16   0   1   -2.10    1.00
 -16   0   1   -0.90    0.80
 -15   0   1    0.50    1.00
 -15   0   1   -0.80    1.00
 -15   0   1    0.40    1.80
 -15   0   1   -0.80    1.00
 -15   0   1   -1.20    0.90
 -14   0   1   -0.10    0.80
 -14   0   1    0.60    0.90
 -14   0   1   -1.60    1.60
 -14   0   1    0.60    0.90
 -14   0   1    1.20    1.00
 -14   0   1    0.20    1.30
 -14   0   1   -0.90    1.50
 -13   0   1    3.30    1.70
 -13   0   1    2.40    0.90
 -13   0   1    3.50    1.10
 -13   0   1    5.50    1.50
 -13   0   1    2.90    0.90
 -13   0   1    5.30    1.20
 -13   0   1    6.90    1.80
 -12   0   1    1.00    0.80
 -12   0   1   -1.80    1.70
 -12   0   1   -0.20    0.80
 -12   0   1    0.30    1.00
 -12   0   1    0.60    0.90
 -12   0   1   -1.00    1.00
 -12   0   1   -1.30    0.80
 -11   0   1   16.90    1.50
 -11   0   1   17.20    1.50
 -11   0   1   18.00    1.30
 -11   0   1   14.90    2.10
 -11   0   1   14.70    1.70
 -11   0   1   16.60    1.20
 -10   0   1   -0.60    0.70
 -10   0   1   -0.10    0.50
 -10   0   1   -0.90    0.70
 -10   0   1   -0.10    1.00
 -10   0   1   -0.20    0.60
  -9   0   1  243.58    7.50
  -9   0   1  235.28    7.40
  -9   0   1  225.98    7.30
  -9   0   1  232.58    7.40
  -9   0   1  228.68    7.50
  -9   0   1  231.68    7.30
  -8   0   1    0.00    0.70
  -8   0   1    0.10    0.30
  -8   0   1    0.00    0.40
  -8   0   1   -0.40    0.70
  -7   0   1    1.60    0.70
  -7   0   1    1.30    0.50
  -7   0   1    2.10    0.40
  -6   0   1    0.50    0.60
  -6   0   1   -0.30    0.40
  -6   0   1   -0.10    0.20
  -5   0   1  237.08    7.20
  -4   0   1   -0.20    0.10
  -3   0   1  837.32   25.80
  -3   0   1  866.61   25.90
  -3   0   1  898.31   25.80
  -2   0   1   -0.80    0.10
  -2   0   1   -0.70    0.10
   2   0  -1   -0.60    0.10
   1   0  -1 1510.45   44.60
  -1   0   1 1519.85   44.50
  -1   0   1 1449.06   44.60
   0   0   1   -1.40    0.10
   0   0   1   -1.40    0.10
   0   0  -1   -1.50    0.10
  -1   0  -1   13.70    0.90
   1   0   1   12.80    0.90
  -1   0  -1   11.90    0.90
   2   0   1   -4.70    0.10
  -2   0  -1   -5.10    0.10
  -3   0  -1   34.60    1.10
  -3   0  -1   30.80    1.10
  -4   0  -1    0.10    0.20
   4   0   1    0.10    0.10
  -4   0  -1   -0.20    0.10
   5   0   1 4265.77  125.59
  -5   0  -1 4125.09  125.89
  -5   0  -1 4260.77  125.59
  -6   0  -1    0.10    0.30
   6   0   1    0.30    0.20
  -6   0  -1    0.00    0.60
  -7   0  -1  103.69    3.40
  -7   0  -1  105.09    3.50
  -8   0  -1   -0.90    0.80
  -8   0  -1    0.20    0.70
  -8   0  -1    0.10    0.30
  -8   0  -1   -0.30    0.50
 -10   0  -1    0.60    0.60
 -10   0  -1    0.20    0.70
 -10   0  -1   -1.30    1.00
 -10   0  -1   -0.10    1.20
 -10   0  -1   -1.00    0.60
 -10   0  -1   -0.40    0.90
 -11   0  -1   56.09    3.10
 -11   0  -1   59.89    2.50
 -11   0  -1   62.89    2.50
 -11   0  -1   61.79    2.60
 -11   0  -1   53.49    3.80
 -11   0  -1   63.69    2.50
 -12   0  -1    0.00    0.90
 -12   0  -1    0.80    0.90
 -12   0  -1    1.60    1.10
 -12   0  -1   -0.90    1.60
 -12   0  -1   -2.10    1.10
 -12   0  -1   -0.50    0.70
 -12   0  -1    0.60    1.00
 -13   0  -1   14.10    2.00
 -13   0  -1   16.20    2.00
 -13   0  -1   16.10    1.80
 -13   0  -1   13.00    1.70
 -13   0  -1   12.80    1.80
 -13   0  -1   16.50    2.30
 -13   0  -1   13.00    1.30
 -14   0  -1    1.00    1.00
 -14   0  -1   -1.00    1.00
 -14   0  -1   -0.40    1.60
 -14   0  -1    0.60    0.70
 -14   0  -1    1.10    1.00
 -14   0  -1   -0.50    1.30
 -14   0  -1   -2.00    2.00
 -15   0  -1   45.60    2.10
 -15   0  -1   40.30    2.40
 -15   0  -1   44.90    2.50
 -15   0  -1   45.00    2.40
 -16   0  -1    0.10    0.80
 -16   0  -1   -0.80    0.80
 -16   0  -1   -3.30    1.40
 -16   0  -1    1.20    1.20
 -17   0  -1    5.20    1.40
 -17   0  -1    6.30    1.00
 -18   0  -1   -0.10    0.80
 -18   0  -1    0.60    0.80
 -19  -1   1    2.80    0.80
 -18  -1   1    3.40    0.90
 -18  -1   1    3.50    1.20
 -18  -1   1    2.40    0.70
 -18   1   1    3.50    1.00
 -18   1   1    2.70    1.00
 -17  -1   1   25.30    1.80
 -17  -1   1   22.80    2.60
 -17  -1   1   20.80    2.00
 -17  -1   1   20.70    1.70
 -17  -1   1   21.30    1.40
 -17   1   1   19.00    1.50
 -17   1   1   21.30    1.60
 -17   1   1   17.10    2.00
 -17   1   1   19.90    1.80
 -16  -1   1   14.20    2.40
 -16  -1   1   12.10    1.20
 -16  -1   1   15.50    2.60
 -16  -1   1   12.90    1.70
 -16  -1   1   11.30    2.10
 -16   1   1   10.80    1.40
 -16   1   1   10.50    1.60
 -16   1   1   14.10    1.70
 -16   1   1   10.70    2.20
 -15  -1   1    1.00    1.00
 -15  -1   1    0.80    1.30
 -15  -1   1    1.00    1.30
 -15  -1   1    1.00    1.00
 -15  -1   1    0.20    0.90
 -15  -1   1    0.30    0.80
 -15   1   1    0.40    1.00
 -15   1   1   -0.30    1.10
 -15   1   1    0.80    0.90
 -15   1   1   -0.90    0.90
 -15   1   1    0.00    1.60
 -14  -1   1   19.80    2.60
 -14  -1   1   16.10    1.90
 -14  -1   1   15.70    1.90
 -14  -1   1   15.00    1.40
 -14  -1   1   15.20    1.90
 -14  -1   1   17.10    1.60
 -14  -1   1   16.40    1.90
 -14   1   1   16.60    1.60
 -14   1   1   18.20    1.50
 -14   1   1   17.70    2.00
 -14   1   1   13.50    1.80
 -14   1   1   16.50    1.60
 -13  -1   1    5.00    1.50
 -13  -1   1   11.80    2.00
 -13  -1   1    6.10    1.20
 -13  -1   1    8.90    2.20
 -13  -1   1    8.60    1.20
 -13  -1   1    9.20    1.80
 -13  -1   1    6.00    1.70
 -13   1   1    7.90    1.40
 -13   1   1    7.50    1.70
 -13   1   1    8.00    1.50
 -13   1   1    7.50    1.30
 -13   1   1    7.20    1.50
 -12  -1   1   54.19    2.80
 -12  -1   1   50.59    2.30
 -12  -1   1   54.39    2.40
 -12  -1   1   52.89    2.40
 -12  -1   1   53.69    2.70
 -12  -1   1   51.99    2.50
 -12  -1   1   53.69    2.70
 -12   1   1   52.39    2.40
 -12   1   1   50.49    2.70
 -12   1   1   51.69    2.40
 -12   1   1   52.39    2.40
 -12   1   1   51.09    2.40
 -11  -1   1    4.90    1.50
 -11  -1   1    2.00    1.30
 -11  -1   1    1.50    1.20
 -11  -1   1    2.00    0.80
 -11  -1   1    1.00    0.80
 -11  -1   1    4.30    1.10
 -11   1   1    1.50    1.00
 -11   1   1    0.20    0.60
 -11   1   1    4.00    0.90
 -10  -1   1  100.19    4.10
 -10  -1   1  101.99    3.60
 -10  -1   1  100.79    3.70
 -10  -1   1  100.59    3.50
 -10  -1   1   87.59    4.30
 -10  -1   1  102.29    3.60
 -10  -1   1  101.99    3.50
 -10   1   1  102.89    3.70
 -10   1   1   99.89    4.00
 -10   1   1   99.89    3.50
 -10   1   1  102.69    3.60
 -10   1   1  102.39    3.60
 -10   1   1   94.69    3.50
  -9  -1   1  195.78    6.40
  -9  -1   1  198.88    6.40
  -9  -1   1  197.78    6.30
  -9  -1   1  202.38    6.50
  -9  -1   1  203.98    6.60
  -9   1   1  195.88    6.40
  -9   1   1  206.08    6.50
  -9   1   1  200.88    6.40
  -9   1   1  201.88    6.50
  -9   1   1  190.28    6.40
  -8  -1   1   11.90    1.00
   8  -1  -1    9.60    0.80
  -8  -1   1    9.90    1.20
  -8  -1   1   11.30    1.60
  -8  -1   1   10.80    1.20
  -8  -1   1   10.90    0.70
  -8   1   1   10.10    0.90
  -8   1   1   11.00    0.90
  -8   1   1   10.30    1.20
  -8   1   1    9.70    0.80
  -8   1   1    9.00    0.90
  -7  -1   1  244.98    7.60
   7  -1  -1  271.77    7.80
   7  -1  -1  254.47    7.50
  -7  -1   1  238.88    7.60
  -7  -1   1  239.08    7.70
  -7   1   1  238.58    7.60
  -7   1   1  236.88    7.60
  -7   1   1  228.58    7.80
  -7   1   1  248.88    7.70
  -6  -1   1   11.50    1.00
   6  -1  -1   13.90    0.70
  -6  -1   1   15.30    0.70
  -6  -1   1   14.20    1.10
  -6   1   1   12.90    0.70
  -6   1   1   15.60    0.90
   5  -1  -1    8.40    0.60
  -5  -1   1    8.90    0.90
  -5  -1   1    8.60    0.50
   5   1  -1    7.40    0.40
  -5   1   1    7.50    0.90
  -5   1   1    8.10    0.90
  -5   1   1    8.70    0.60
   4  -1  -1   25.40    1.00
  -4  -1   1   26.00    0.90
  -4   1   1   22.20    1.10
  -4   1   1   23.80    1.00
   4   1  -1   23.70    0.90
  -3  -1   1  111.19    3.60
  -3  -1   1  105.79    3.60
   3  -1  -1  117.59    3.70
   3  -1  -1  120.29    3.60
  -3  -1   1  121.19    3.60
   3   1  -1  115.19    3.60
  -3   1   1  112.29    3.70
  -3   1   1  119.99    3.60
  -2  -1   1  768.02   23.40
  -2  -1   1  781.12   23.30
  -2  -1   1  784.62   23.40
   2  -1  -1  767.92   23.40
   2   1  -1  809.42   23.40
  -2   1   1  779.62   23.40
  -2   1   1  768.32   23.40
  -1  -1   1   30.40    1.10
   1  -1  -1   29.80    1.10
  -1  -1   1   30.80    1.10
  -1  -1   1   29.70    1.10
   1   1  -1   30.30    1.10
  -1   1   1   30.50    1.20
  -1   1   1   35.60    1.10
   0  -1   1  199.28    6.40
   0  -1   1  213.48    6.40
   0  -1  -1  200.98    6.40
   0  -1   1  217.58    6.40
   0   1  -1  216.28    6.40
   0   1   1  209.68    6.40
   1  -1   1 7243.18  211.08
   1  -1   1 6483.95  211.28
  -1  -1  -1 7234.78  210.98
  -1  -1  -1 7298.47  210.88
  -1   1  -1 7112.49  211.38
   1   1   1 7112.99  211.28
   2  -1   1 1610.44   47.00
  -2  -1  -1 1648.94   47.00
  -2  -1  -1 1577.54   47.00
  -2   1  -1 1507.55   47.10
   2   1   1 1500.25   47.30
  -2   1  -1 1607.64   47.10
   2   1   1 1590.84   47.00
   3  -1   1  594.24   18.10
   3  -1   1  631.84   18.10
   3  -1   1  588.34   18.10
  -3  -1  -1  596.74   18.00
  -3  -1  -1  606.14   18.00
   3   1   1  620.54   18.00
  -3   1  -1  565.04   18.10
   3   1   1  603.54   18.00
  -3   1  -1  604.24   18.10
  -4  -1  -1   71.69    2.20
   4   1   1   62.69    2.20
   4   1   1   69.49    2.20
   5  -1   1   31.60    1.20
  -5  -1  -1   33.70    1.20
   5  -1   1   31.80    1.20
   5  -1   1   31.50    1.30
  -5   1  -1   30.00    1.20
   5   1   1   31.50    1.10
   5   1   1   31.70    1.20
  -5   1  -1   32.70    1.40
  -6  -1  -1  154.68    4.50
  -6   1  -1  132.89    4.60
  -7  -1  -1   47.20    1.70
  -7  -1  -1   42.50    2.00
   7  -1   1   43.50    2.00
  -7  -1  -1   46.00    2.10
  -7  -1  -1   46.30    2.00
   7  -1   1   47.60    1.80
  -7   1  -1   48.20    1.90
  -7   1  -1   45.00    1.70
  -8  -1  -1   13.90    1.20
  -8  -1  -1   14.60    2.10
  -8  -1  -1   13.20    0.90
   8  -1   1   13.50    1.10
  -8  -1  -1   11.90    1.30
  -8  -1  -1   12.70    1.30
  -8   1  -1   12.30    1.30
  -8   1  -1   12.60    1.30
  -8   1  -1   13.30    0.90
  -8   1  -1   12.80    1.00
  -8   1  -1    9.20    1.30
  -9  -1  -1    4.20    0.90
  -9  -1  -1    1.60    0.80
  -9  -1  -1    2.70    1.30
  -9  -1  -1    5.20    1.20
  -9  -1  -1    1.60    0.80
  -9   1  -1    3.60    1.10
  -9   1  -1    3.50    0.80
  -9   1  -1    3.40    0.90
  -9   1  -1    2.80    0.90
  -9   1  -1    2.10    1.00
 -10  -1  -1   37.10    2.30
 -10  -1  -1   33.30    1.90
 -10  -1  -1   32.60    3.30
 -10  -1  -1   37.70    2.40
 -10  -1  -1   37.00    1.90
 -10  -1  -1   33.80    1.70
 -10  -1  -1   35.40    1.80
 -10   1  -1   36.10    1.90
 -10   1  -1   37.30    1.70
 -10   1  -1   35.60    2.30
 -10   1  -1   35.50    1.80
 -10   1  -1   36.40    1.80
 -11  -1  -1    5.10    1.00
 -11  -1  -1    4.60    1.30
 -11  -1  -1    5.90    1.40
 -11  -1  -1    6.50    1.30
 -11  -1  -1    7.90    1.50
 -11  -1  -1    4.40    1.50
 -11  -1  -1    6.20    1.30
 -11   1  -1    5.50    1.20
 -11   1  -1    6.00    1.10
 -11   1  -1    6.80    1.10
 -11   1  -1    4.80    1.00
 -11   1  -1    4.90    0.90
 -12  -1  -1   44.20    2.60
 -12  -1  -1   47.10    2.10
 -12  -1  -1   48.40    2.50
 -12  -1  -1   43.10    3.50
 -12  -1  -1   47.00    3.00
 -12  -1  -1   45.30    2.60
 -12  -1  -1   46.70    2.20
 -12   1  -1   46.50    2.10
 -12   1  -1   42.90    2.50
 -12   1  -1   46.20    2.30
 -12   1  -1   46.60    2.30
 -13  -1  -1    6.50    1.80
 -13  -1  -1   12.50    2.10
 -13  -1  -1    8.70    1.20
 -13  -1  -1    5.60    1.30
 -13  -1  -1    6.10    1.60
 -13  -1  -1    5.90    1.40
 -13   1  -1    6.80    1.60
 -13   1  -1    6.90    1.30
 -13   1  -1    8.60    1.70
 -13   1  -1    8.00    1.40
 -13   1  -1    7.60    1.40
 -14  -1  -1   14.00    2.00
 -14  -1  -1   17.50    1.40
 -14  -1  -1   18.50    1.80
 -14  -1  -1   20.60    2.70
 -14   1  -1   18.90    2.50
 -14   1  -1   19.30    1.70
 -14   1  -1   14.60    1.70
 -14   1  -1   17.90    1.70
 -14   1  -1   14.50    1.70
 -15  -1  -1   -1.30    0.90
 -15  -1  -1    1.90    1.10
 -15  -1  -1   -0.50    0.90
 -15  -1  -1   -0.20    0.70
 -15   1  -1   -0.10    0.80
 -15   1  -1   -0.70    0.90
 -15   1  -1   -0.30    0.90
 -15   1  -1    1.10    1.10
 -16  -1  -1   27.50    1.90
 -16  -1  -1   26.00    1.60
 -16  -1  -1   23.70    2.20
 -16  -1  -1   27.30    1.90
 -16   1  -1   27.80    1.90
 -16   1  -1   29.60    1.80
 -16   1  -1   27.90    1.90
 -16   1  -1   30.20    2.10
 -17  -1  -1    1.30    1.20
 -17  -1  -1    0.90    0.70
 -17  -1  -1   -0.70    0.90
 -17  -1  -1   -1.80    1.20
 -17   1  -1   -0.50    1.00
 -17   1  -1    0.40    0.70
 -17   1  -1   -0.30    1.00
 -18  -1  -1    0.80    0.70
 -18   1  -1   -0.20    0.60
 -18  -2   1   17.20    1.10
 -18  -2   1   15.40    1.20
 -18   2   1   16.00    1.10
 -17  -2   1    0.60    0.70
 -17  -2   1    4.80    0.90
 -17  -2   1    2.40    0.90
 -17   2   1    1.80    0.70
 -17   2   1    2.80    1.40
 -17   2   1    0.90    0.90
 -16  -2   1   53.29    2.30
 -16  -2   1   50.19    2.10
 -16  -2   1   51.29    2.70
 -16  -2   1   54.59    2.30
 -16   2   1   51.29    2.60
 -16   2   1   54.09    2.50
 -16   2   1   48.40    2.30
 -15  -2   1   11.30    1.20
 -15  -2   1   11.30    1.60
 -15  -2   1   10.00    2.10
 -15  -2   1   11.60    1.50
 -15   2   1   12.30    1.50
 -15   2   1   16.80    2.10
 -15   2   1   10.40    1.50
 -15   2   1    9.80    1.30
 -14  -2   1   49.30    2.30
 -14  -2   1   46.50    2.70
 -14  -2   1   49.60    2.40
 -14  -2   1   46.70    2.20
 -14   2   1   49.20    2.40
 -14   2   1   51.49    2.70
 -14   2   1   46.10    2.30
 -14   2   1   51.09    2.70
 -13  -2   1    1.90    0.80
 -13  -2   1    5.00    1.20
 -13  -2   1    1.40    1.10
 -13  -2   1    3.90    1.50
 -13  -2   1    2.40    1.20
 -13   2   1    1.60    0.80
 -13   2   1    2.50    1.00
 -13   2   1    0.60    2.50
 -13   2   1    1.10    1.30
 -13   2   1    1.10    0.90
 -12  -2   1   -2.20    1.90
 -12  -2   1   -0.10    1.40
 -12  -2   1    0.30    1.30
 -12   2   1    0.60    1.30
 -12   2   1    0.30    1.00
 -11  -2   1  106.59    4.80
 -11  -2   1  110.09    4.40
 -11  -2   1  112.29    4.30
 -11  -2   1  112.49    4.10
 -11  -2   1  112.79    4.30
 -11  -2   1  112.19    4.00
 -11  -2   1  114.89    4.40
 -11   2   1  116.49    4.50
 -11   2   1  108.39    4.20
 -11   2   1  115.09    4.20
 -11   2   1  124.99    4.80
 -11   2   1  116.59    5.00
 -10  -2   1    2.30    0.80
  10  -2  -1    2.50    1.20
 -10  -2   1    2.00    1.70
  10  -2  -1    2.40    1.30
 -10  -2   1    0.90    1.10
 -10  -2   1    2.20    1.20
 -10  -2   1    1.60    0.70
 -10  -2   1    5.90    1.50
 -10  -2   1    1.50    1.30
 -10   2   1    1.50    0.80
 -10   2   1    1.60    0.60
 -10   2   1    1.40    0.90
 -10   2   1    2.00    0.80
  -9  -2   1    9.40    1.20
  -9  -2   1    9.70    1.80
  -9  -2   1    8.90    1.30
   9  -2  -1    8.20    1.30
  -9  -2   1    8.10    1.30
  -9  -2   1    9.70    1.30
  -9  -2   1    7.80    1.90
   9  -2  -1    9.40    1.80
   9  -2  -1    7.90    1.00
   9  -2  -1   10.40    1.90
  -9  -2   1   11.50    2.00
  -9   2   1   10.50    1.20
  -9   2   1    8.00    1.20
  -9   2   1    7.00    1.00
  -9   2   1    7.40    1.20
  -9   2   1    7.00    1.90
   8  -2  -1    2.80    1.30
   8  -2  -1    3.10    0.70
   8  -2  -1    2.30    0.60
  -8  -2   1    4.20    0.90
  -8  -2   1    4.20    0.90
  -8  -2   1    1.30    1.20
  -8  -2   1    5.80    1.40
   8  -2  -1    3.00    1.00
  -8  -2   1    3.30    0.80
  -8  -2   1    4.40    0.90
  -8   2   1    5.30    1.40
  -8   2   1    2.90    0.70
  -8   2   1    3.60    0.70
  -8   2   1    4.20    1.10
  -7  -2   1   70.59    2.70
  -7  -2   1   73.39    2.60
   7  -2  -1   68.39    3.00
  -7  -2   1   70.39    2.70
   7  -2  -1   71.39    2.50
  -7  -2   1   65.89    3.00
  -7  -2   1   69.39    2.70
   7  -2  -1   69.79    2.60
  -7   2   1   70.69    2.70
  -7   2   1   67.59    2.60
  -6  -2   1   44.60    2.10
   6  -2  -1   43.30    2.20
  -6  -2   1   46.50    1.80
  -6  -2   1   43.20    2.10
   6  -2  -1   44.30    1.70
   6  -2  -1   45.00    1.90
  -6  -2   1   45.50    2.00
  -6  -2   1   46.40    2.00
  -6  -2   1   43.30    2.40
  -6   2   1   47.50    1.90
  -6   2   1   42.50    1.80
   6   2  -1   47.40    1.80
   5  -2  -1    6.20    0.70
   5  -2  -1    6.10    0.80
   5  -2  -1    5.10    1.00
  -5  -2   1    5.20    1.30
  -5  -2   1    6.40    1.00
   5  -2  -1    5.90    0.60
  -5  -2   1    6.20    1.00
  -5  -2   1    6.90    0.70
  -5  -2   1    7.90    1.10
  -5   2   1    6.20    0.60
   5   2  -1    6.40    0.70
  -4  -2   1   31.60    1.30
  -4  -2   1   30.40    1.50
   4  -2  -1   33.20    1.40
  -4  -2   1   29.10    1.50
  -4  -2   1   32.00    1.30
   4  -2  -1   32.00    1.90
   4  -2  -1   33.30    1.30
   4  -2  -1   32.50    1.40
  -4  -2   1   31.70    1.50
  -4   2   1   30.60    1.30
  -3  -2   1  173.38    5.40
   3  -2  -1  173.58    5.60
  -3  -2   1  171.08    5.50
  -3  -2   1  173.28    5.50
  -3  -2   1  170.08    5.60
  -3  -2   1  176.78    5.60
   3  -2  -1  177.78    5.50
   3  -2  -1  176.58    5.60
  -3   2   1  174.78    5.50
   2  -2  -1   47.40    1.90
  -2  -2   1   48.80    1.70
   2  -2  -1   45.10    1.80
  -2  -2   1   47.60    1.80
  -2  -2   1   46.00    1.70
   2  -2  -1   47.90    1.70
   2  -2  -1   47.40    1.80
  -2  -2   1   44.80    1.80
  -2  -2   1   45.40    1.90
  -2   2   1   46.20    1.70
  -1  -2   1   32.50    1.40
   1  -2  -1   30.50    1.40
   1  -2  -1   33.00    1.50
  -1  -2   1   32.30    1.40
  -1  -2   1   31.70    1.40
  -1  -2   1   32.30    1.30
  -1  -2   1   32.60    1.30
  -1  -2   1   31.40    1.40
   1  -2  -1   33.20    1.30
   1  -2  -1   31.70    1.40
  -1   2   1   32.40    1.30
   0  -2  -1  218.28    6.80
   0  -2  -1  211.98    6.80
   0  -2   1  222.38    6.80
   0  -2   1  219.98    6.80
   0  -2   1  213.18    6.80
   0  -2   1  215.38    6.70
   0  -2   1  213.48    6.80
   0  -2  -1  210.78    6.70
   0  -2  -1  215.48    6.70
   1  -2   1  111.09    3.80
  -1  -2  -1  113.49    3.70
   1  -2   1  113.59    3.80
   1  -2   1  111.19    3.70
  -1  -2  -1  114.69    3.70
   1  -2   1  111.99    3.70
  -1  -2  -1  119.99    3.70
  -1  -2  -1  108.59    3.80
   1  -2   1  115.09    3.80
  -2  -2  -1   48.80    2.00
   2  -2   1   46.80    1.90
  -2  -2  -1   50.19    1.70
   2  -2   1   48.10    1.80
   2  -2   1   44.10    1.90
  -2  -2  -1   50.29    1.80
   2  -2   1   47.90    1.90
  -2  -2  -1   50.59    1.90
   2  -2   1   49.70    1.90
  -2  -2  -1   51.59    1.90
   2   2   1   48.90    1.80
  -2   2  -1   48.60    1.80
  -3  -2  -1   88.89    2.90
  -3  -2  -1   85.79    3.10
   3  -2   1   90.79    3.00
   3  -2   1   90.09    3.10
   3  -2   1   86.79    3.10
   3  -2   1   88.59    3.00
  -3  -2  -1   88.39    3.00
  -3  -2  -1   86.29    3.00
   3  -2   1   85.29    3.10
  -3  -2  -1   89.49    2.90
   3   2   1   87.49    3.00
  -3   2  -1   86.39    3.00
   4  -2   1   32.90    1.50
   4  -2   1   27.10    1.80
  -4  -2  -1   32.80    1.30
   4  -2   1   32.40    1.70
   4  -2   1   31.20    1.30
  -4  -2  -1   31.70    1.70
  -4  -2  -1   32.50    1.30
   4  -2   1   32.20    1.40
  -4  -2  -1   31.30    1.60
   4  -2   1   32.00    1.50
  -4  -2  -1   31.60    1.50
  -4   2  -1   29.30    1.30
   4   2   1   32.20    1.30
   5  -2   1   93.69    3.50
   5  -2   1   96.79    3.40
   5  -2   1   97.99    3.20
  -5  -2  -1   94.29    3.40
  -5  -2  -1   84.59    3.40
   5  -2   1   98.09    3.30
  -5  -2  -1   98.79    3.20
   5  -2   1   92.89    3.40
   5  -2   1   95.89    3.30
  -5  -2  -1   91.79    3.40
  -5   2  -1   92.39    3.20
   5   2   1   92.69    3.10
  -6  -2  -1    9.80    1.30
  -6  -2  -1   14.40    1.60
   6  -2   1   12.50    1.00
   6  -2   1   12.60    1.60
  -6  -2  -1   16.00    1.40
   6  -2   1   11.80    1.10
  -6  -2  -1   13.40    1.00
   6  -2   1   12.30    0.90
  -6   2  -1   11.70    1.70
   6   2   1   12.20    1.00
  -6   2  -1   10.00    0.80
  -7  -2  -1    5.70    1.00
  -7  -2  -1    5.60    1.90
  -7  -2  -1    6.10    1.20
   7  -2   1    6.80    0.80
   7  -2   1    5.80    1.60
  -7  -2  -1    7.30    1.80
   7  -2   1    6.50    1.00
  -7  -2  -1    7.60    1.20
  -7   2  -1    6.40    1.70
  -7   2  -1    6.20    0.80
  -7   2  -1    7.60    1.10
   8  -2   1    1.00    0.70
   8  -2   1    1.70    1.30
  -8  -2  -1    0.90    1.00
   8  -2   1    1.30    1.20
  -8  -2  -1   -1.20    1.20
   8  -2   1    0.40    0.80
  -8  -2  -1    0.60    0.70
  -8  -2  -1    1.60    0.80
  -8   2  -1    1.40    0.60
  -8   2  -1    0.80    1.00
  -8   2  -1    1.40    0.70
  -9  -2  -1    4.20    1.20
  -9  -2  -1    6.30    1.30
   9  -2   1    3.70    1.30
   9  -2   1    4.20    1.20
   9  -2   1    6.20    1.20
   9  -2   1    4.10    1.50
  -9  -2  -1    6.50    1.10
  -9  -2  -1    4.30    1.30
  -9   2  -1    3.90    1.20
  -9   2  -1    3.90    1.00
  -9   2  -1    4.60    1.10
  -9   2  -1    4.80    1.10
 -10  -2  -1   29.80    1.70
 -10  -2  -1   31.50    2.10
 -10  -2  -1   30.70    1.70
  10  -2   1   31.60    2.40
 -10   2  -1   27.70    2.00
 -10   2  -1   29.50    1.80
 -10   2  -1   30.10    1.80
 -10   2  -1   28.80    1.70
 -10   2  -1   27.50    1.90
 -11  -2  -1    3.70    0.90
 -11  -2  -1    4.10    1.20
 -11  -2  -1    3.50    1.10
 -11  -2  -1    1.40    2.00
 -11   2  -1    5.20    1.30
 -11   2  -1    3.10    1.20
 -11   2  -1    3.90    1.20
 -11   2  -1    4.70    1.40
 -11   2  -1    4.80    1.10
 -11   2  -1    3.50    1.20
 -12  -2  -1    0.20    1.50
 -12  -2  -1    0.50    0.90
 -12  -2  -1    2.60    0.80
 -12  -2  -1    0.20    0.80
 -12   2  -1    0.80    1.10
 -12   2  -1   -0.20    0.70
 -12   2  -1    0.30    1.30
 -12   2  -1   -0.10    0.80
 -12   2  -1    1.10    0.70
 -13  -2  -1    7.60    1.30
 -13  -2  -1    6.70    1.20
 -13  -2  -1    6.20    1.70
 -13  -2  -1    7.50    1.30
 -13   2  -1    6.90    1.60
 -13   2  -1    5.50    1.40
 -13   2  -1    7.50    1.40
 -13   2  -1    6.70    1.20
 -13   2  -1    5.00    1.80
 -14  -2  -1    0.80    0.80
 -14  -2  -1    0.10    1.10
 -14  -2  -1    0.00    0.80
 -14   2  -1    0.80    1.50
 -14   2  -1    1.10    0.80
 -14   2  -1   -0.50    0.80
 -14   2  -1    0.90    0.90
 -15  -2  -1    6.90    1.20
 -15  -2  -1    7.10    1.20
 -15  -2  -1    8.60    1.20
 -15   2  -1    7.50    1.50
 -15   2  -1    8.30    1.40
 -15   2  -1    6.70    1.20
 -16  -2  -1    7.80    1.00
 -16  -2  -1    9.60    1.10
 -16  -2  -1    5.40    1.20
 -16   2  -1    6.50    1.40
 -16   2  -1    6.70    2.00
 -16   2  -1    7.60    1.20
 -17  -2  -1    2.20    0.70
 -17  -2  -1    1.70    0.90
 -17  -2  -1    1.80    0.60
 -17   2  -1    2.60    0.80
 -17   2  -1    3.10    1.00
 -16  -3   1   -0.30    0.50
 -16  -3   1    0.30    0.70
 -16  -3   1    1.80    0.90
 -16   3   1   -1.10    0.70
 -15  -3   1    6.00    1.30
 -15  -3   1    6.90    1.00
 -15  -3   1    8.00    1.20
 -15   3   1    6.90    1.40
 -15   3   1    8.20    1.20
 -15   3   1    6.70    1.50
 -15   3   1    6.20    1.30
 -14  -3   1   26.70    1.50
 -14  -3   1   25.40    1.50
 -14  -3   1   24.80    1.60
 -14   3   1   26.10    1.80
 -14   3   1   27.20    1.70
 -14   3   1   23.60    1.60
 -14   3   1   28.20    1.80
 -13  -3   1    4.40    0.90
 -13  -3   1    3.20    0.90
 -13   3   1    1.10    2.00
 -13   3   1    3.70    1.10
 -13   3   1    4.70    1.30
 -13   3   1    3.10    0.90
 -12  -3   1    5.10    1.20
 -12  -3   1    5.50    1.30
 -12  -3   1    4.90    1.00
 -12   3   1    6.40    1.50
 -12   3   1    4.80    1.20
 -12   3   1    4.10    1.20
 -12   3   1    6.00    2.30
  11  -3  -1   10.00    2.70
 -11  -3   1   11.10    1.70
 -11  -3   1    7.20    1.80
 -11  -3   1    8.40    1.50
 -11  -3   1    9.90    1.40
 -11   3   1   10.50    2.10
 -11   3   1   13.70    1.70
 -11   3   1    7.40    1.70
 -11   3   1    8.00    1.50
 -11   3   1   12.60    1.60
 -10  -3   1  147.49    6.00
  10  -3  -1  159.48    5.50
  10  -3  -1  152.38    5.40
  10  -3  -1  150.98    5.80
  10  -3  -1  157.08    5.40
  10  -3  -1  145.99    5.30
 -10  -3   1  153.88    5.20
 -10  -3   1  156.88    5.40
 -10  -3   1  152.48    5.30
 -10   3   1  152.18    5.50
 -10   3   1  151.78    5.40
 -10   3   1  155.88    5.50
 -10   3   1  156.48    5.50
 -10   3   1  155.48    5.40
  -9  -3   1   78.79    3.00
   9  -3  -1   79.99    3.10
   9  -3  -1   73.79    3.70
   9  -3  -1   79.69    3.20
   9  -3  -1   77.29    3.20
   9  -3  -1   76.29    3.10
  -9  -3   1   77.59    3.40
  -9  -3   1   77.79    3.10
  -9  -3   1   81.19    3.70
  -9  -3   1   67.09    4.20
  -9   3   1   76.79    3.20
  -9   3   1   80.59    3.20
  -9   3   1   76.19    3.20
  -9   3   1   78.29    3.30
  -8  -3   1   14.90    1.50
  -8  -3   1   11.70    1.90
   8  -3  -1   14.70    1.40
  -8  -3   1    9.80    3.10
  -8  -3   1   13.00    2.20
  -8  -3   1   14.30    2.00
   8  -3  -1   14.80    1.60
  -8  -3   1   16.50    1.50
  -8  -3   1   19.30    2.30
   8  -3  -1   15.10    1.50
   8  -3  -1   14.10    1.30
  -8   3   1   15.20    1.40
  -8   3   1   13.50    1.50
  -8   3   1   14.50    1.60
   7  -3  -1    5.80    1.00
   7  -3  -1    7.40    1.50
  -7  -3   1    6.20    1.40
  -7  -3   1    5.90    1.10
   7  -3  -1    6.00    1.10
  -7  -3   1    4.30    1.20
  -7  -3   1    6.60    1.60
  -7  -3   1    5.40    1.80
  -7  -3   1    2.80    1.40
   7  -3  -1    4.50    1.30
  -7  -3   1    5.80    1.40
  -7   3   1    5.60    1.20
  -7   3   1    5.60    1.10
  -6  -3   1   21.20    1.70
  -6  -3   1   21.20    2.60
   6  -3  -1   18.20    1.70
   6  -3  -1   19.90    1.30
  -6  -3   1   19.70    2.20
  -6  -3   1   19.10    1.60
   6  -3  -1   18.20    2.40
  -6  -3   1   16.40    1.80
  -6  -3   1   20.20    1.70
   6  -3  -1   17.70    1.40
  -6  -3   1   19.00    1.60
  -6  -3   1   16.70    3.20
   6  -3  -1   19.20    1.30
  -6   3   1   20.20    1.40
  -6   3   1   19.20    1.50
  -6   3   1   21.40    2.20
  -5  -3   1    9.20    1.40
  -5  -3   1   11.40    3.00
  -5  -3   1   11.10    2.80
  -5  -3   1    7.00    1.50
   5  -3  -1    7.50    1.10
   5  -3  -1    7.50    1.10
  -5  -3   1    7.10    1.10
  -5  -3   1    8.80    1.20
  -5  -3   1    9.10    1.90
   5  -3  -1    7.60    1.60
   5  -3  -1    7.80    2.00
  -5  -3   1    8.00    1.30
   5  -3  -1   10.60    1.70
   5  -3  -1    6.50    0.90
  -5  -3   1    5.80    1.50
  -5  -3   1    8.00    2.10
  -5   3   1    7.00    1.10
   5   3  -1    6.70    2.00
  -5   3   1    5.90    1.70
  -5   3   1    8.70    1.10
   4  -3  -1   99.69    3.70
  -4  -3   1  107.39    3.70
  -4  -3   1  104.69    3.90
  -4  -3   1  101.59    4.00
   4  -3  -1  101.69    3.80
  -4  -3   1  103.09    3.90
  -4  -3   1  102.49    4.80
   4  -3  -1   96.79    4.30
   4  -3  -1  105.39    3.70
   4  -3  -1  103.09    4.00
  -4  -3   1  103.99    3.50
  -4  -3   1  101.59    4.50
   4  -3  -1   92.59    3.60
  -4  -3   1  104.79    3.70
  -4  -3   1  106.99    3.70
  -4  -3   1  103.69    3.70
   4  -3  -1   98.39    4.70
   4  -3  -1  100.59    4.30
   4   3  -1  107.09    3.90
  -4   3   1  104.29    3.60
   3  -3  -1    1.60    1.20
  -3  -3   1    2.60    0.70
  -3  -3   1    3.10    1.10
   3  -3  -1    2.10    0.70
  -3  -3   1    2.50    0.70
   3  -3  -1    1.60    1.00
   3  -3  -1    1.70    0.60
  -3  -3   1    2.60    0.90
  -3  -3   1    3.80    1.10
  -3  -3   1    3.70    1.10
   3  -3  -1    1.90    0.50
   3  -3  -1    1.60    1.20
  -3  -3   1    2.30    0.60
   3  -3  -1    2.30    0.70
  -3   3   1    3.60    0.90
  -2  -3   1    1.60    2.50
  -2  -3   1    0.90    0.60
   2  -3  -1    3.30    1.30
  -2  -3   1   -1.20    1.90
   2  -3  -1    1.20    0.60
   2  -3  -1    0.40    0.50
  -2  -3   1    2.90    1.00
  -2  -3   1    0.40    0.80
   2  -3  -1    1.10    0.40
   2  -3  -1    0.80    0.60
  -2  -3   1    1.70    0.70
   2  -3  -1    0.90    1.20
  -2  -3   1    0.10    0.60
   2  -3  -1    1.60    1.00
  -2  -3   1    1.50    0.70
  -2   3   1    1.70    0.70
  -1  -3   1  214.38    7.20
  -1  -3   1  221.38    7.10
  -1  -3   1  225.28    7.30
   1  -3  -1  214.38    7.60
  -1  -3   1  219.98    7.10
   1  -3  -1  217.48    7.10
  -1  -3   1  221.58    7.00
  -1  -3   1  215.58    7.80
   1  -3  -1  225.08    7.30
  -1  -3   1  221.48    7.10
   1  -3  -1  218.78    7.10
  -1   3   1  225.68    7.30
  -1   3   1  220.48    7.00
   0  -3   1   87.89    4.00
   0  -3  -1   85.29    4.10
   0  -3  -1   93.99    3.20
   0  -3   1   93.69    3.40
   0  -3  -1   90.29    3.70
   0  -3  -1   96.09    3.50
   0  -3   1   92.09    3.50
   0  -3   1   82.79    4.10
   0  -3   1   93.49    3.30
   0  -3  -1   92.09    3.30
   0  -3   1   94.89    3.20
   0  -3  -1   93.79    3.40
   0  -3   1   91.99    3.50
   0  -3   1   91.59    3.30
   0  -3  -1   94.89    3.30
   0   3   1   94.59    3.50
   0   3  -1   93.19    3.30
   0   3   1   93.99    3.30
   1  -3   1  138.89    4.70
  -1  -3  -1  143.99    4.70
   1  -3   1  142.59    4.70
   1  -3   1  137.19    4.90
   1  -3   1  129.59    5.10
  -1  -3  -1  138.09    4.80
   1  -3   1  141.39    4.90
  -1  -3  -1  142.79    4.70
  -1  -3  -1  145.69    4.70
   1  -3   1  132.29    5.40
   1  -3   1  141.99    4.80
  -1  -3  -1  145.99    4.90
   1  -3   1  135.99    4.80
  -1  -3  -1  136.59    5.00
   1   3   1  144.99    4.90
  -1   3  -1  144.19    4.80
   1   3   1  147.39    4.70
   2  -3   1   52.49    3.10
   2  -3   1   58.69    2.30
  -2  -3  -1   60.79    2.30
  -2  -3  -1   58.99    2.30
   2  -3   1   54.69    2.40
   2  -3   1   54.89    2.20
  -2  -3  -1   56.39    2.50
  -2  -3  -1   55.39    2.10
   2  -3   1   56.69    2.30
   2  -3   1   49.40    3.20
   2  -3   1   54.99    3.90
   2  -3   1   51.39    2.90
   2  -3   1   55.89    2.30
  -2  -3  -1   57.19    2.50
   2   3   1   58.09    2.50
  -2   3  -1   57.59    2.30
  -3  -3  -1  198.98    6.40
  -3  -3  -1  191.08    6.50
  -3  -3  -1  195.28    6.30
  -3  -3  -1  206.68    6.50
   3  -3   1  190.28    6.60
   3  -3   1  196.48    6.70
   3  -3   1  210.18    6.80
   3  -3   1  193.08    6.90
  -3  -3  -1  197.08    6.40
   3  -3   1  200.88    6.50
   3  -3   1  196.18    6.70
   3  -3   1  197.48    6.60
   3  -3   1  188.98    6.90
   3   3   1  198.18    6.60
  -3   3  -1  197.68    6.50
  -4  -3  -1   21.70    1.30
   4  -3   1   23.40    1.90
   4  -3   1   20.20    1.30
  -4  -3  -1   23.00    1.50
   4  -3   1   18.30    2.20
   4  -3   1   22.10    1.30
  -4  -3  -1   20.70    2.00
   4  -3   1   23.00    2.30
  -4  -3  -1   18.50    2.00
  -4  -3  -1   20.10    1.70
   4  -3   1   18.70    1.50
   4  -3   1   19.20    1.30
   4  -3   1   22.00    1.60
  -4   3  -1   18.20    1.30
   4   3   1   17.20    2.00
  -5  -3  -1    6.20    1.60
  -5  -3  -1    7.50    1.20
   5  -3   1    6.60    1.40
   5  -3   1    5.40    1.00
  -5  -3  -1    9.00    2.50
   5  -3   1    5.20    1.30
   5  -3   1    7.50    1.00
   5  -3   1    6.50    1.30
   5  -3   1    8.10    2.10
  -5  -3  -1    8.00    1.50
   5  -3   1    4.80    0.90
   5  -3   1    8.90    1.50
  -5   3  -1    6.80    1.30
   6  -3   1   68.09    3.40
   6  -3   1   66.09    2.60
   6  -3   1   63.59    2.90
  -6  -3  -1   65.09    3.30
  -6  -3  -1   65.59    2.80
   6  -3   1   65.79    3.10
   6  -3   1   67.59    2.70
   6  -3   1   64.79    2.80
  -6  -3  -1   65.29    2.90
  -6   3  -1   66.79    2.70
  -6   3  -1   63.89    2.70
  -7  -3  -1   36.30    2.10
   7  -3   1   38.60    1.90
  -7  -3  -1   37.40    2.00
  -7  -3  -1   36.60    2.40
   7  -3   1   36.10    2.10
   7  -3   1   32.30    2.10
   7  -3   1   37.50    1.90
   7  -3   1   38.40    2.70
  -7   3  -1   36.10    2.00
  -7   3  -1   35.80    2.10
   8  -3   1   -0.10    0.70
   8  -3   1    0.60    0.70
   8  -3   1    0.30    0.80
   8  -3   1   -0.50    1.00
  -8  -3  -1    0.10    1.00
  -8  -3  -1    0.60    1.10
   8  -3   1    0.50    1.30
  -8  -3  -1    0.20    0.80
  -8   3  -1    1.00    1.00
  -8   3  -1    0.60    0.80
   9  -3   1   21.70    1.70
   9  -3   1   18.30    1.70
   9  -3   1   19.20    2.50
  -9  -3  -1   22.50    1.60
   9  -3   1   19.00    1.70
  -9  -3  -1   20.80    1.80
  -9  -3  -1   20.80    1.80
   9  -3   1   22.70    1.80
  -9   3  -1   18.20    1.80
  -9   3  -1   23.10    1.60
  -9   3  -1   20.10    1.60
  10  -3   1    6.40    1.50
 -10  -3  -1    2.50    1.10
  10  -3   1    2.40    1.30
  10  -3   1    3.50    1.50
 -10  -3  -1    3.30    1.00
 -10  -3  -1    4.10    1.20
  10  -3   1    3.40    1.20
  10  -3   1    4.80    1.60
 -10   3  -1    4.20    1.40
 -10   3  -1    5.40    1.60
 -10   3  -1    5.60    1.30
 -10   3  -1    5.00    1.30
  11  -3   1  136.39    4.80
 -11  -3  -1  138.09    4.90
 -11  -3  -1  139.39    4.70
 -11  -3  -1  135.69    4.80
 -11   3  -1  123.89    5.20
 -11   3  -1  136.39    5.10
 -11   3  -1  141.09    4.90
 -11   3  -1  142.69    5.20
 -11   3  -1  132.09    4.90
 -12  -3  -1   40.40    2.00
 -12  -3  -1   38.40    2.00
 -12  -3  -1   42.00    2.30
 -12   3  -1   38.00    2.20
 -12   3  -1   37.60    2.00
 -12   3  -1   39.90    2.10
 -13  -3  -1   18.30    1.40
 -13  -3  -1   19.80    2.40
 -13  -3  -1   17.10    1.50
 -13   3  -1   16.90    1.60
 -13   3  -1   17.80    1.40
 -13   3  -1   15.10    1.50
 -14  -3  -1  141.79    4.90
 -14  -3  -1  146.69    4.90
 -14  -3  -1  152.68    4.90
 -14   3  -1  140.99    4.90
 -14   3  -1  148.09    5.10
 -14   3  -1  144.49    5.00
 -14   3  -1  148.09    5.00
 -15  -3  -1    2.00    1.00
 -15  -3  -1   -0.10    0.60
 -15  -3  -1    0.10    0.70
 -15   3  -1    0.60    0.90
 -15   3  -1    1.80    0.80
 -13  -4   1   18.00    1.30
 -13   4   1   21.20    1.70
 -13   4   1   19.80    1.50
 -13   4   1   22.00    1.50
 -12  -4   1    0.40    0.80
 -12  -4   1   -0.40    0.90
 -12   4   1    0.90    0.80
 -12   4   1    0.70    0.90
 -11  -4   1   23.20    2.60
 -11  -4   1   27.70    1.80
  11  -4  -1   29.30    2.10
 -11   4   1   29.20    1.80
 -11   4   1   30.90    2.00
 -11   4   1   30.00    1.70
 -11   4   1   24.90    2.40
 -10  -4   1   20.40    1.70
  10  -4  -1   18.80    1.80
 -10  -4   1   21.60    1.80
  10  -4  -1   16.30    1.90
  10  -4  -1   18.70    1.80
 -10   4   1   17.40    1.70
 -10   4   1   20.20    2.00
 -10   4   1   19.10    1.50
 -10   4   1   22.20    1.80
   9  -4  -1   10.50    1.60
  -9  -4   1    9.00    1.80
  -9  -4   1    7.90    1.70
   9  -4  -1   10.70    1.30
   9  -4  -1    9.40    2.20
   9  -4  -1   10.20    1.70
  -9   4   1   10.40    1.40
  -9   4   1   12.60    1.80
  -9   4   1    7.80    1.60
  -9   4   1    9.90    1.60
   8  -4  -1  303.07    9.90
   8  -4  -1  312.17    9.80
   8  -4  -1  309.67    9.80
   8  -4  -1  299.47    9.80
   8  -4  -1  311.27   10.00
  -8  -4   1  297.87    9.70
  -8   4   1  303.67    9.90
  -8   4   1  307.67    9.80
  -8   4   1  307.97    9.90
   7  -4  -1   40.30    2.30
   7  -4  -1   41.50    2.30
   7  -4  -1   40.20    2.10
   7  -4  -1   44.40    2.20
   7  -4  -1   38.50    2.20
  -7   4   1   42.50    2.30
  -7   4   1   57.09    4.50
  -7   4   1   41.90    2.20
   6  -4  -1   42.40    2.20
   6  -4  -1   43.30    2.50
   6  -4  -1   38.80    3.00
   6  -4  -1   42.50    2.20
   6  -4  -1   40.40    2.10
  -6   4   1   42.70    2.30
  -6   4   1   42.80    3.00
   5  -4  -1   90.19    3.50
   5  -4  -1   90.99    3.50
   5  -4  -1   87.09    3.70
   5  -4  -1   87.39    3.50
   5  -4  -1   93.19    3.50
  -5   4   1   86.69    4.00
  -5   4   1   88.39    3.60
   4  -4  -1    1.50    0.90
   4  -4  -1    0.60    0.70
  -4  -4   1    3.80    2.00
  -4  -4   1    1.50    1.20
   4  -4  -1    1.70    0.80
  -4  -4   1    1.20    1.50
  -4  -4   1   -0.40    1.20
   4  -4  -1    1.00    0.90
  -4  -4   1    2.60    1.50
   4  -4  -1    2.30    0.90
  -4  -4   1    4.80    1.40
  -4  -4   1    3.00    1.60
  -4   4   1    0.30    1.80
  -4   4   1    3.00    1.10
  -3  -4   1   14.10    2.30
  -3  -4   1   15.70    1.60
  -3  -4   1   14.40    2.10
   3  -4  -1   14.10    1.50
   3  -4  -1   11.70    1.70
  -3  -4   1   13.70    1.60
  -3  -4   1   13.60    1.70
   3  -4  -1   13.10    1.30
  -3  -4   1   14.40    1.60
  -3  -4   1   16.90    2.00
   3  -4  -1   12.30    1.30
   3  -4  -1   12.30    1.70
  -3  -4   1   15.40    2.10
  -3   4   1   11.90    1.70
  -3   4   1    9.40    2.40
  -2  -4   1    5.70    1.70
  -2  -4   1    7.30    1.30
   2  -4  -1    5.50    1.60
  -2  -4   1    6.40    1.40
  -2  -4   1    6.00    1.70
  -2  -4   1    8.30    1.40
   2  -4  -1    6.30    1.70
  -2  -4   1    5.30    1.30
   2  -4  -1    6.00    1.70
   2  -4  -1    5.50    1.10
   2  -4  -1    5.40    1.10
  -2  -4   1    4.60    1.20
  -2  -4   1    8.20    2.00
  -2   4   1    4.10    2.10
   2   4  -1    4.80    1.80
  -1  -4   1  102.89    3.90
   1  -4  -1  110.89    4.90
   1  -4  -1  101.39    5.50
  -1  -4   1  101.19    3.90
  -1  -4   1  104.99    3.80
   1  -4  -1  103.29    3.80
   1  -4  -1  100.49    4.00
  -1  -4   1   98.39    4.20
  -1  -4   1  101.89    3.80
  -1  -4   1  100.99    3.90
  -1  -4   1   95.89    4.30
   1  -4  -1  102.49    3.80
  -1  -4   1   99.29    3.90
   1   4  -1  102.69    4.20
   0  -4  -1    3.60    0.90
   0  -4   1    2.80    0.90
   0  -4  -1    4.90    1.30
   0  -4   1    3.90    0.90
   0  -4  -1    4.10    1.20
   0  -4  -1    4.60    1.20
   0  -4   1    4.70    1.20
   0  -4   1    2.30    1.10
   0  -4   1    3.90    1.10
   0  -4   1    4.20    1.10
   0  -4   1    3.20    1.00
   0  -4   1    4.60    1.40
   0  -4  -1    3.40    1.10
   0   4  -1    3.80    1.50
  -1  -4  -1    6.00    1.20
  -1  -4  -1    5.20    1.30
   1  -4   1    5.80    1.60
   1  -4   1    6.40    1.40
  -1  -4  -1    6.20    1.30
   1  -4   1    4.90    1.20
  -1  -4  -1    7.20    1.30
   1  -4   1    6.20    1.20
  -1  -4  -1    9.00    2.10
   1  -4   1    5.70    1.20
   1  -4   1    4.80    1.10
   1  -4   1    5.50    1.10
   1  -4   1    6.10    1.50
  -1   4  -1    6.50    1.80
   2  -4   1   22.30    1.60
  -2  -4  -1   25.70    2.60
  -2  -4  -1   22.20    1.80
   2  -4   1   24.10    1.60
  -2  -4  -1   28.00    2.50
   2  -4   1   26.10    1.70
   2  -4   1   25.30    2.50
  -2  -4  -1   25.70    1.70
   2  -4   1   25.40    1.80
  -2  -4  -1   25.60    1.80
   2  -4   1   26.80    1.80
   2  -4   1   24.20    2.10
   2  -4   1   24.50    1.90
  -2   4  -1   28.60    2.20
   3  -4   1   76.59    3.10
   3  -4   1   77.99    3.20
   3  -4   1   76.49    3.50
   3  -4   1   75.79    3.20
   3  -4   1   78.19    3.40
  -3  -4  -1   76.89    3.20
  -3  -4  -1   75.69    3.80
  -3  -4  -1   75.79    3.10
   3  -4   1   78.49    3.20
   3  -4   1   77.79    3.20
  -3   4  -1   76.49    3.40
   4  -4   1   38.00    2.30
   4  -4   1   36.50    1.90
  -4  -4  -1   34.70    2.40
   4  -4   1   35.50    2.40
  -4  -4  -1   35.60    2.30
   4  -4   1   38.70    2.10
   4  -4   1   36.10    1.90
   4  -4   1   35.90    2.00
  -4   4  -1   37.50    2.00
  -4   4  -1   37.50    2.50
   5  -4   1   10.10    1.70
   5  -4   1    8.50    1.20
   5  -4   1    7.90    1.20
   5  -4   1    7.40    1.20
   5  -4   1    9.90    1.50
  -5   4  -1    7.90    2.10
  -5   4  -1    8.70    1.40
   6  -4   1    1.10    0.80
   6  -4   1    1.10    0.90
   6  -4   1    0.10    0.70
   6  -4   1    0.70    1.10
   6  -4   1    0.60    0.80
  -6   4  -1    1.50    1.00
  -6   4  -1    2.70    1.60
   7  -4   1   21.00    1.70
   7  -4   1   20.20    1.80
  -7  -4  -1   16.10    2.70
   7  -4   1   22.00    1.70
   7  -4   1   20.00    2.10
   7  -4   1   20.80    1.70
  -7   4  -1   18.60    1.70
   8  -4   1    6.10    1.50
  -8  -4  -1    8.90    2.10
   8  -4   1    4.20    1.50
   8  -4   1    7.80    1.40
   8  -4   1    6.40    1.30
  -8  -4  -1    5.60    1.40
   8  -4   1    6.60    1.50
  -8   4  -1    7.10    1.30
  -8   4  -1    7.30    1.30
  -8   4  -1    6.60    1.70
   9  -4   1   45.20    2.30
   9  -4   1   45.80    2.10
   9  -4   1   46.50    2.40
  -9  -4  -1   43.80    2.50
  -9  -4  -1   45.70    2.40
   9  -4   1   38.00    2.90
   9  -4   1   47.40    2.50
  -9   4  -1   46.70    2.30
  -9   4  -1   45.60    2.50
  10  -4   1  145.69    5.00
 -10  -4  -1  148.59    5.10
  10  -4   1  145.59    5.40
  10  -4   1  146.49    5.20
 -10  -4  -1  148.79    5.00
  10  -4   1  154.98    5.20
 -10   4  -1  140.79    5.00
 -10   4  -1  145.59    5.40
 -10   4  -1  151.28    5.10
 -10   4  -1  155.38    5.20
 -11  -4  -1    3.80    1.00
 -11  -4  -1    6.50    1.30
 -11   4  -1    6.90    1.10
 -11   4  -1    5.40    1.20
 -11   4  -1    6.60    1.40
 -12  -4  -1   53.09    2.40
 -12  -4  -1   50.29    2.80
 -12   4  -1   56.59    2.20
 -12   4  -1   54.99    2.20
 -13  -4  -1    9.60    1.20
 -13   4  -1    9.30    1.20
 -13   4  -1   10.60    1.30
 -13   4  -1   11.90    1.20
   9  -5  -1    8.80    1.10
   8  -5  -1   10.30    1.30
   8  -5  -1   10.50    1.10
   7  -5  -1   24.50    1.40
   7  -5  -1   21.80    1.50
   6  -5  -1    2.70    1.10
   6  -5  -1    3.90    1.10
   6  -5  -1    3.30    0.90
   6  -5  -1    5.80    1.90
   5  -5  -1   21.50    1.50
   5  -5  -1   23.20    1.60
   5  -5  -1   25.40    2.40
   5  -5  -1   22.60    1.30
  -5   5   1   28.20    3.00
   4  -5  -1    1.00    0.90
   4  -5  -1    2.70    0.90
   4  -5  -1    3.20    0.70
   4  -5  -1    4.40    1.10
   3  -5  -1    9.00    1.30
   3  -5  -1    8.60    1.30
   3  -5  -1    9.00    1.30
   3  -5  -1   10.60    1.40
  -3  -5   1    6.80    2.20
  -3  -5   1   12.50    1.80
  -3   5   1   14.00    2.20
  -2  -5   1    2.20    1.50
   2  -5  -1    0.00    0.80
   2  -5  -1    0.50    0.90
   2  -5  -1    0.70    0.80
  -2  -5   1    1.10    0.90
  -2  -5   1    0.80    1.20
  -2  -5   1    1.10    1.10
   2  -5  -1    1.10    0.80
  -2   5   1    8.40    2.40
  -1  -5   1    8.70    1.40
  -1  -5   1   13.80    1.70
   1  -5  -1   10.20    1.40
   1  -5  -1    8.70    1.40
  -1  -5   1    8.60    1.50
   1  -5  -1    8.90    1.50
  -1  -5   1    9.40    1.50
   1  -5  -1   10.90    1.50
  -1   5   1   12.60    2.60
   0  -5   1    0.60    0.80
   0  -5  -1    1.70    1.10
   0  -5   1    1.00    1.10
   0  -5  -1    0.60    1.10
   0  -5  -1    0.70    0.90
   0  -5  -1    1.40    0.80
   0  -5   1   -0.30    0.80
   0  -5   1    0.60    0.80
  -1  -5  -1   26.70    1.90
   1  -5   1   25.40    1.70
   1  -5   1   24.40    1.60
  -1  -5  -1   24.90    1.90
   1  -5   1   27.80    1.80
   1  -5   1   25.80    1.80
  -1  -5  -1   26.80    2.00
  -2  -5  -1    0.30    1.70
  -2  -5  -1    2.10    1.40
   2  -5   1    4.00    1.10
   2  -5   1    2.80    0.90
   2  -5   1    2.20    0.90
   2  -5   1    1.80    1.00
  -2  -5  -1    1.60    1.10
   3  -5   1    2.60    0.90
   3  -5   1    2.30    0.70
   3  -5   1    2.70    1.00
   3  -5   1    1.80    0.70
  -3   5  -1   -0.20    1.30
   4  -5   1    3.60    1.00
   4  -5   1    1.90    1.00
   4  -5   1    2.00    0.60
   4  -5   1    4.20    1.20
  -4   5  -1    3.40    1.20
   5  -5   1    7.20    1.00
   5  -5   1    6.50    1.10
   5  -5   1    8.10    1.10
   5  -5   1    7.70    1.40
  -5   5  -1    6.90    1.70
   6  -5   1    7.90    1.00
   6  -5   1    8.50    0.90
   6  -5   1    7.10    1.10
  -6   5  -1    6.70    1.60
   7  -5   1    0.30    0.80
   7  -5   1    1.80    0.90
   7  -5   1    2.10    0.60
   8  -5   1   15.70    1.20
 -19   0   2   -1.20    1.20
 -19   0   2   -0.70    0.60
 -18   0   2   13.60    2.00
 -18   0   2   12.70    1.60
 -18   0   2   12.30    1.30
 -18   0   2   17.20    2.30
 -17   0   2    0.60    0.90
 -17   0   2    0.20    0.80
 -17   0   2    0.30    1.00
 -17   0   2   -2.20    1.10
 -16   0   2   41.80    2.10
 -16   0   2   40.70    2.00
 -16   0   2   37.00    2.10
 -16   0   2   37.90    2.10
 -15   0   2    1.90    1.70
 -15   0   2   -1.30    0.90
 -15   0   2   -0.20    0.90
 -15   0   2   -0.20    1.70
 -15   0   2    0.30    0.90
 -14   0   2   15.20    1.90
 -14   0   2   13.90    1.80
 -14   0   2   16.50    1.50
 -14   0   2   17.30    1.50
 -14   0   2   11.90    3.10
 -14   0   2   16.50    2.00
 -14   0   2   14.50    1.40
 -13   0   2    0.50    1.10
 -13   0   2    0.80    0.80
 -13   0   2   -0.30    0.90
 -13   0   2   -0.40    0.90
 -13   0   2   -0.90    1.60
 -13   0   2    2.00    2.20
 -13   0   2    0.70    0.90
 -12   0   2    0.60    0.70
 -12   0   2    0.80    1.80
 -12   0   2    1.00    1.00
 -12   0   2    0.90    0.70
 -12   0   2    0.80    0.80
 -12   0   2    1.40    1.10
 -11   0   2    0.30    0.60
 -11   0   2    0.10    0.80
 -11   0   2   -1.60    1.10
 -11   0   2   -0.40    0.60
 -11   0   2   -0.10    0.80
 -11   0   2    0.70    1.00
 -10   0   2   12.10    1.40
 -10   0   2   14.40    1.30
 -10   0   2   13.20    1.00
 -10   0   2   14.40    1.80
 -10   0   2   16.70    1.40
 -10   0   2   14.30    1.10
  -9   0   2    0.30    0.40
  -9   0   2    0.20    0.50
  -9   0   2   -0.20    0.80
  -9   0   2    0.40    0.70
  -9   0   2   -1.50    1.00
  -9   0   2    0.10    0.70
  -8   0   2  211.58    6.70
  -8   0   2  210.38    6.70
  -8   0   2  217.78    6.70
  -7   0   2    0.20    0.30
  -7   0   2    0.40    0.60
  -7   0   2    0.50    0.40
  -6   0   2   83.99    2.80
  -6   0   2   85.69    2.70
  -6   0   2   79.99    2.80
  -5   0   2    0.10    0.20
  -5   0   2    0.20    0.40
  -4   0   2  490.95   14.70
  -4   0   2  492.45   14.80
   3   0  -2   -0.30    0.10
  -3   0   2   -0.10    0.10
  -3   0   2    0.00    0.20
  -2   0   2   22.40    0.70
   2   0  -2   19.30    0.70
  -2   0   2   19.60    0.70
  -1   0   2   -1.90    0.10
   1   0  -2   -1.90    0.10
  -1   0   2   -1.90    0.10
   0   0   2  942.21   29.10
   0   0  -2  971.70   29.10
   0   0   2 1003.50   29.00
   1   0   2   -0.70    0.10
  -1   0  -2   -0.80    0.10
  -1   0  -2   -0.60    0.10
   2   0   2 9400.86  291.47
  -2   0  -2 9976.80  291.57
  -2   0  -2 9999.00  291.37
   3   0   2   -0.60    0.10
  -3   0  -2   -0.80    0.20
  -3   0  -2   -0.70    0.20
   3   0   2   -0.80    0.30
   4   0   2 3317.87  103.59
  -4   0  -2 3454.35  103.59
  -4   0  -2 3515.65  103.59
   4   0   2 3596.44  103.29
  -5   0  -2    0.30    0.30
   5   0   2    0.20    0.20
   5   0   2   -0.40    0.40
  -5   0  -2    0.00    0.30
  -6   0  -2  132.19    3.90
  -6   0  -2  127.59    3.90
  -6   0  -2  123.99    4.10
   6   0   2  113.99    3.90
   6   0   2  120.49    3.80
  -7   0  -2   -0.50    0.40
  -7   0  -2    0.10    0.60
   7   0   2   -0.10    0.30
  -7   0  -2    0.20    0.60
  -8   0  -2   63.59    2.70
  -8   0  -2   64.39    2.20
  -8   0  -2   62.39    2.40
  -8   0  -2   62.99    2.40
  -8   0  -2   58.19    2.70
  -9   0  -2    1.00    0.60
  -9   0  -2   -0.30    0.70
  -9   0  -2   -0.80    0.80
  -9   0  -2    0.60    0.90
  -9   0  -2   -0.40    0.50
 -10   0  -2    4.70    1.00
 -10   0  -2    5.40    1.20
 -11   0  -2    0.30    0.90
 -11   0  -2    1.90    1.50
 -11   0  -2   -1.00    1.00
 -11   0  -2   -1.80    1.30
 -11   0  -2    0.10    0.90
 -11   0  -2    0.70    1.00
 -11   0  -2    0.90    0.70
 -12   0  -2   29.60    2.10
 -12   0  -2   26.90    1.90
 -12   0  -2   28.30    2.80
 -12   0  -2   32.30    2.00
 -12   0  -2   26.60    1.90
 -12   0  -2   28.50    1.60
 -13   0  -2   -0.60    1.10
 -13   0  -2    1.10    1.10
 -13   0  -2   -0.80    1.50
 -13   0  -2   -0.50    1.30
 -13   0  -2   -0.30    0.70
 -13   0  -2   -0.20    1.20
 -13   0  -2   -3.40    1.70
 -14   0  -2    2.50    1.90
 -14   0  -2    6.00    1.90
 -14   0  -2    2.40    1.20
 -14   0  -2    2.40    1.40
 -14   0  -2    1.00    1.20
 -14   0  -2    5.90    1.50
 -15   0  -2    0.10    1.00
 -15   0  -2   -1.90    1.50
 -15   0  -2   -1.30    1.30
 -15   0  -2    0.20    1.10
 -16   0  -2    5.40    1.10
 -16   0  -2    6.60    1.10
 -17   0  -2    0.30    0.90
 -17   0  -2    0.30    0.80
 -18   0  -2   14.90    1.70
 -18   0  -2   13.40    1.20
 -19  -1   2    0.90    0.80
 -19  -1   2   -1.60    0.80
 -19   1   2    0.10    0.60
 -18  -1   2    6.60    1.20
 -18  -1   2    3.80    1.30
 -18  -1   2    5.80    1.20
 -18   1   2    4.10    1.20
 -18   1   2    5.10    1.20
 -18   1   2    5.40    1.10
 -17  -1   2   15.40    2.50
 -17  -1   2    8.00    1.50
 -17  -1   2    8.00    1.20
 -17  -1   2    9.40    1.60
 -17  -1   2   10.00    1.50
 -17  -1   2   10.40    1.80
 -17   1   2   10.40    1.50
 -17   1   2    9.80    1.50
 -17   1   2   10.00    1.30
 -16  -1   2    3.00    1.00
 -16  -1   2    2.90    1.30
 -16  -1   2    1.00    1.10
 -16  -1   2    4.20    1.30
 -16  -1   2    0.50    0.90
 -16  -1   2    2.40    1.00
 -16   1   2    2.60    0.80
 -16   1   2    2.70    1.00
 -16   1   2    0.50    1.30
 -16   1   2    1.70    1.00
 -15  -1   2   52.99    2.50
 -15  -1   2   52.19    2.60
 -15  -1   2   51.49    2.40
 -15  -1   2   52.39    2.60
 -15  -1   2   49.10    2.60
 -15  -1   2   45.70    3.70
 -15  -1   2   53.59    2.70
 -15   1   2   48.20    2.40
 -15   1   2   52.99    2.60
 -15   1   2   50.89    2.50
 -15   1   2   51.09    2.50
 -15   1   2   45.70    3.00
 -14  -1   2   10.00    1.20
 -14  -1   2   10.50    2.10
 -14  -1   2   10.80    1.80
 -14  -1   2   10.20    1.50
 -14  -1   2    8.70    1.80
 -14  -1   2    9.10    1.70
 -14  -1   2   11.10    1.60
 -14   1   2   13.30    1.60
 -14   1   2    8.70    1.40
 -14   1   2    9.40    1.80
 -14   1   2   14.60    2.60
 -14   1   2    7.90    1.40
 -14   1   2    8.80    1.80
 -13  -1   2  249.28    8.30
 -13  -1   2  242.78    8.00
 -13  -1   2  250.37    8.20
 -13  -1   2  244.98    8.30
 -13  -1   2  243.68    8.30
 -13  -1   2  248.88    8.20
 -13  -1   2  244.18    8.00
 -13   1   2  251.17    8.30
 -13   1   2  271.57    8.70
 -13   1   2  245.18    8.30
 -13   1   2  240.68    8.00
 -13   1   2  247.58    8.10
 -12  -1   2    4.30    1.20
 -12  -1   2    1.60    0.80
 -12  -1   2    0.60    0.70
 -12  -1   2    0.40    0.90
 -12   1   2    0.40    1.10
 -12   1   2    1.20    0.80
 -11  -1   2    9.90    1.50
 -11  -1   2    8.00    1.10
 -11  -1   2    9.70    1.20
 -11   1   2   11.70    1.30
 -11   1   2    8.90    1.90
 -10  -1   2  216.68    7.00
 -10  -1   2  215.08    6.80
 -10  -1   2  223.78    6.90
 -10  -1   2  207.48    7.20
 -10  -1   2  200.08    7.20
 -10  -1   2  209.88    6.80
 -10  -1   2  217.88    6.90
 -10   1   2  211.18    6.80
 -10   1   2  206.98    6.80
 -10   1   2  215.08    6.90
 -10   1   2  209.88    6.90
 -10   1   2  207.18    6.80
 -10   1   2  201.08    7.20
  -9  -1   2   17.30    1.00
  -9   1   2   20.60    1.80
  -9   1   2   19.90    1.40
  -9   1   2   15.00    1.00
  -9   1   2   17.60    1.10
  -9   1   2   13.10    1.00
  -8  -1   2   39.30    2.00
  -8  -1   2   46.20    2.30
  -8  -1   2   42.40    1.90
  -8  -1   2   41.40    1.80
  -8  -1   2   42.10    1.60
  -8  -1   2   41.40    1.90
   8  -1  -2   42.10    1.60
  -8   1   2   42.00    1.80
  -8   1   2   39.50    1.90
  -8   1   2   40.30    1.60
  -8   1   2   43.40    1.70
  -7  -1   2 1112.89   32.70
  -7  -1   2 1068.59   32.60
   7  -1  -2 1114.99   32.60
  -7  -1   2 1112.09   32.70
   7  -1  -2 1061.09   32.60
  -7   1   2 1085.79   32.70
  -7   1   2 1077.49   32.70
  -7   1   2 1078.49   32.60
  -7   1   2 1085.39   32.70
   6  -1  -2  199.18    6.00
  -6  -1   2  195.48    6.10
  -6  -1   2  191.38    6.10
  -6  -1   2  193.38    6.10
  -6   1   2  189.78    6.00
  -6   1   2  195.58    6.20
  -6   1   2  195.18    6.10
  -6   1   2  195.78    6.10
   5  -1  -2  170.18    5.00
  -5  -1   2  156.78    5.10
  -5  -1   2  156.18    5.10
  -5  -1   2  163.98    5.00
  -5   1   2  157.88    5.10
   5   1  -2  166.28    4.90
  -5   1   2  163.38    5.10
  -5   1   2  155.98    5.00
  -4  -1   2  312.67    9.70
  -4  -1   2  331.47    9.80
  -4  -1   2  323.27    9.70
   4  -1  -2  328.67    9.70
  -4  -1   2  310.97    9.80
   4   1  -2  332.57    9.70
  -4   1   2  319.57    9.80
  -4   1   2  310.47    9.80
  -4   1   2  321.67    9.80
   3  -1  -2  271.27    8.60
  -3  -1   2  279.97    8.60
  -3  -1   2  283.67    8.50
  -3  -1   2  299.67    8.60
  -3  -1   2  268.37    8.50
   3   1  -2  294.07    8.60
  -3   1   2  299.17    8.60
  -3   1   2  262.27    8.60
   2  -1  -2 2164.38   63.69
  -2  -1   2 2144.69   63.69
  -2  -1   2 2114.69   63.99
  -2  -1   2 2009.90   64.09
  -2   1   2 2125.99   63.99
  -2   1   2 2202.78   63.79
   2   1  -2 2199.28   63.89
  -1  -1   2  505.15   14.40
  -1  -1   2  460.25   14.40
  -1  -1   2  490.75   14.50
   1  -1  -2  489.35   14.40
   1   1  -2  469.75   14.50
  -1   1   2  448.46   14.50
  -1   1   2  490.75   14.40
   0  -1   2  329.07    9.80
   0  -1   2  338.17    9.80
   0  -1  -2  334.67    9.80
   0  -1   2  318.37    9.80
   0   1   2  308.87    9.80
   0   1  -2  316.07    9.80
   1  -1   2 1010.80   33.40
  -1  -1  -2 1150.68   33.20
   1  -1   2 1141.09   33.20
   1  -1   2 1151.78   33.30
  -1  -1  -2 1140.79   33.10
  -1   1  -2 1101.49   33.20
   1   1   2 1080.99   33.20
   2  -1   2    2.70    0.40
  -2  -1  -2    2.90    0.30
   2  -1   2    3.10    0.60
   2  -1   2    4.00    0.40
  -2   1  -2    3.10    0.50
   2   1   2    3.10    0.30
  -2   1  -2    3.30    0.30
   3  -1   2  201.98    6.60
   3  -1   2  237.08    6.60
  -3  -1  -2  219.48    6.50
   3   1   2  220.88    6.50
  -3   1  -2  187.98    6.60
   4  -1   2   12.30    0.70
   4  -1   2   12.40    0.70
   4  -1   2   11.00    0.80
   4  -1   2   11.80    0.90
  -4  -1  -2   12.90    0.60
  -4   1  -2   12.70    0.70
   4   1   2   12.80    0.60
   4   1   2   11.70    0.70
  -5  -1  -2  242.58    7.60
   5  -1   2  247.38    7.70
   5  -1   2  246.38    7.60
   5  -1   2  244.98    7.70
   5  -1   2  247.18    7.70
   5   1   2  244.88    7.50
  -5   1  -2  257.87    7.70
   5   1   2  247.58    7.50
   5   1   2  251.97    7.60
  -6  -1  -2  317.77   10.10
   6  -1   2  337.77   10.00
   6  -1   2  324.97   10.00
  -6  -1  -2  304.47   10.00
  -6  -1  -2  321.57    9.90
   6  -1   2  345.07    9.90
  -6   1  -2  327.67   10.00
   6   1   2  317.97    9.80
  -6   1  -2  317.77   10.00
   6   1   2  326.47    9.80
  -7  -1  -2  129.69    4.20
   7  -1   2  136.99    4.20
   7  -1   2  131.69    4.40
   7  -1   2  137.39    4.30
  -7  -1  -2  124.19    4.30
  -7  -1  -2  132.79    4.50
  -7  -1  -2  127.59    4.40
  -7   1  -2  133.89    4.40
  -7   1  -2  125.19    4.40
  -8  -1  -2    5.50    1.50
  -8  -1  -2    5.90    1.10
   8  -1   2    3.70    0.90
  -8  -1  -2    4.00    1.10
   8  -1   2    3.70    0.80
  -8  -1  -2    5.10    0.80
  -8   1  -2    5.20    0.90
  -8   1  -2    3.40    0.80
  -8   1  -2    4.20    0.70
  -8   1  -2    4.00    1.10
  -9  -1  -2    1.50    0.70
  -9  -1  -2    2.80    0.80
  -9  -1  -2    2.30    0.90
  -9  -1  -2    2.90    1.10
  -9  -1  -2    1.80    1.00
  -9   1  -2    2.30    0.80
  -9   1  -2    1.90    0.60
  -9   1  -2    2.50    0.80
  -9   1  -2    1.90    0.60
 -10  -1  -2    2.90    0.80
 -10  -1  -2    1.60    0.80
 -10  -1  -2    2.50    1.10
 -10  -1  -2    2.40    1.00
 -10  -1  -2    2.20    1.00
 -10  -1  -2   -0.40    1.90
 -10   1  -2    1.00    0.70
 -10   1  -2    1.70    0.70
 -10   1  -2    0.50    0.70
 -10   1  -2    2.10    1.10
 -10   1  -2    1.60    0.80
 -11  -1  -2   30.00    2.10
 -11  -1  -2   29.80    1.80
 -11  -1  -2   30.70    2.10
 -11  -1  -2   21.60    3.00
 -11  -1  -2   31.50    1.70
 -11  -1  -2   30.40    2.20
 -11   1  -2   30.50    1.80
 -11   1  -2   30.40    1.80
 -11   1  -2   29.80    2.10
 -11   1  -2   30.00    1.70
 -11   1  -2   30.20    1.70
 -12  -1  -2    1.80    1.30
 -12  -1  -2    1.20    0.80
 -12  -1  -2    1.00    0.70
 -12  -1  -2    0.50    1.00
 -12   1  -2    0.80    0.80
 -12   1  -2    0.70    0.80
 -12   1  -2    0.90    1.10
 -12   1  -2    0.70    1.10
 -12   1  -2    1.40    0.80
 -13  -1  -2   29.10    2.10
 -13  -1  -2   27.50    1.80
 -13  -1  -2   28.40    2.60
 -13  -1  -2   28.20    1.60
 -13   1  -2   30.10    2.40
 -13   1  -2   29.40    2.00
 -13   1  -2   29.30    1.70
 -13   1  -2   28.30    1.90
 -13   1  -2   28.40    2.00
 -14  -1  -2   13.80    1.50
 -14  -1  -2   15.80    2.20
 -14  -1  -2   14.60    1.60
 -14  -1  -2   17.40    1.40
 -14   1  -2   16.60    1.70
 -14   1  -2   15.20    1.70
 -14   1  -2   15.40    3.20
 -14   1  -2   13.60    1.80
 -14   1  -2   16.80    1.40
 -15  -1  -2    0.20    0.90
 -15  -1  -2    0.40    0.70
 -15  -1  -2    2.20    1.40
 -15  -1  -2    1.30    1.30
 -15   1  -2   -2.60    1.20
 -15   1  -2   -0.10    0.80
 -15   1  -2    0.50    0.80
 -15   1  -2    0.10    1.00
 -16  -1  -2   13.90    1.50
 -16  -1  -2   12.20    1.60
 -16  -1  -2   13.00    1.20
 -16   1  -2   12.80    1.60
 -16   1  -2   11.10    2.00
 -16   1  -2   11.50    1.30
 -16   1  -2   11.50    1.50
 -17  -1  -2   -0.70    1.10
 -17  -1  -2    0.20    1.40
 -17  -1  -2    1.50    1.20
 -17   1  -2    1.10    1.40
 -17   1  -2    1.60    0.80
 -17   1  -2   -0.30    0.90
 -18  -1  -2    0.30    0.70
 -18   1  -2    0.50    0.70
 -18  -2   2    1.30    0.70
 -18  -2   2    3.80    0.90
 -18  -2   2    0.90    1.10
 -18   2   2    1.90    0.60
 -18   2   2    1.70    0.80
 -17  -2   2    0.00    0.80
 -17  -2   2    0.30    0.70
 -17  -2   2    0.10    0.70
 -17  -2   2   -0.40    1.00
 -17   2   2    2.00    1.20
 -17   2   2    0.60    0.70
 -17   2   2   -1.30    1.30
 -16  -2   2    8.70    1.40
 -16  -2   2   11.30    1.30
 -16  -2   2   10.50    1.80
 -16  -2   2   10.10    1.30
 -16   2   2   11.80    1.50
 -16   2   2   10.40    1.40
 -16   2   2   10.70    1.20
 -16   2   2   12.00    2.00
 -15  -2   2   27.70    1.50
 -15  -2   2   29.60    1.80
 -15  -2   2   27.60    1.80
 -15  -2   2   29.10    2.30
 -15  -2   2   27.30    2.50
 -15   2   2   28.70    1.80
 -15   2   2   28.10    1.80
 -15   2   2   27.70    1.80
 -15   2   2   29.60    2.10
 -14  -2   2    8.50    1.80
 -14  -2   2    8.70    2.10
 -14  -2   2    6.80    1.40
 -14  -2   2    8.30    1.20
 -14  -2   2    9.10    2.20
 -14  -2   2    9.40    1.50
 -14   2   2    9.20    2.40
 -14   2   2    5.70    1.50
 -14   2   2    7.70    1.40
 -14   2   2    7.60    1.40
 -14   2   2   11.30    1.70
 -13  -2   2   31.00    2.20
 -13  -2   2   28.00    2.20
 -13  -2   2   30.00    2.00
 -13  -2   2   27.80    1.60
 -13  -2   2   23.60    3.20
 -13  -2   2   29.10    2.20
 -13  -2   2   27.10    1.70
 -13   2   2   29.40    2.40
 -13   2   2   27.20    1.80
 -13   2   2   28.30    2.20
 -13   2   2   27.80    2.10
 -13   2   2   26.50    1.80
 -12  -2   2   88.49    3.60
 -12  -2   2   89.39    3.60
 -12  -2   2   87.29    3.50
 -12  -2   2   86.79    3.80
 -12  -2   2   87.79    3.60
 -12  -2   2   86.99    3.80
 -12  -2   2   88.59    3.40
 -12   2   2   90.19    3.50
 -12   2   2   88.09    3.50
 -12   2   2   84.19    3.50
 -12   2   2   89.19    3.60
 -12   2   2   91.19    3.70
 -11  -2   2   53.19    2.30
 -11  -2   2   53.19    3.10
 -11  -2   2   54.49    2.70
 -11  -2   2   55.49    2.60
 -11  -2   2   55.69    2.80
 -11  -2   2   55.89    2.50
 -11   2   2   55.69    2.70
 -11   2   2   54.99    2.40
 -11   2   2   54.49    2.80
 -11   2   2   53.79    2.50
 -11   2   2   57.69    2.50
 -10  -2   2   39.40    2.30
  10  -2  -2   39.80    2.40
 -10  -2   2   39.00    2.10
 -10  -2   2   42.00    2.30
 -10  -2   2   40.40    2.90
 -10  -2   2   38.90    1.90
 -10  -2   2   36.30    2.10
 -10  -2   2   37.10    1.90
  10  -2  -2   35.60    1.90
 -10   2   2   39.10    1.90
 -10   2   2   36.60    2.00
 -10   2   2   41.00    2.50
 -10   2   2   35.20    1.90
 -10   2   2   37.50    1.90
  -9  -2   2    9.80    1.30
   9  -2  -2    7.50    1.30
  -9  -2   2    8.20    2.60
  -9  -2   2    7.70    1.20
  -9  -2   2   10.40    1.70
  -9  -2   2    8.80    1.40
   9  -2  -2    7.50    3.80
   9  -2  -2    8.80    1.10
  -9   2   2    7.50    1.90
  -9   2   2   10.10    1.10
  -9   2   2    7.20    1.00
  -9   2   2   10.90    1.30
   8  -2  -2   63.29    2.70
  -8  -2   2   61.19    2.40
   8  -2  -2   61.49    2.40
   8  -2  -2   53.99    3.00
  -8  -2   2   60.59    2.70
  -8  -2   2   59.09    2.50
  -8  -2   2   60.59    2.40
  -8  -2   2   57.99    3.00
   8  -2  -2   64.09    2.30
  -8  -2   2   62.49    2.50
  -8   2   2   60.59    2.60
  -8   2   2   61.39    2.50
  -8   2   2   61.79    2.50
  -8   2   2   62.69    2.70
  -8   2   2   61.19    2.40
  -7  -2   2   15.90    1.10
  -7  -2   2   14.50    1.70
  -7  -2   2   15.80    1.30
  -7  -2   2   17.00    1.40
   7  -2  -2   11.90    1.50
  -7  -2   2   14.20    1.30
  -7  -2   2   15.80    1.40
   7  -2  -2   14.60    0.90
   7  -2  -2   16.80    1.10
  -7   2   2   16.00    1.20
  -7   2   2   16.10    1.30
  -7   2   2   16.50    1.00
  -6  -2   2   22.20    1.40
  -6  -2   2   21.30    1.30
  -6  -2   2   23.00    1.80
   6  -2  -2   20.00    1.50
   6  -2  -2   19.90    1.00
  -6  -2   2   20.90    1.30
  -6  -2   2   20.70    1.50
   6  -2  -2   19.80    1.10
  -6   2   2   20.90    1.20
  -6   2   2   22.00    1.30
  -6   2   2   20.90    1.10
  -5  -2   2   31.50    1.70
  -5  -2   2   34.30    1.40
  -5  -2   2   34.00    1.90
  -5  -2   2   32.70    1.40
  -5  -2   2   33.00    2.00
  -5  -2   2   33.40    1.70
   5  -2  -2   30.00    1.30
   5  -2  -2   33.10    1.50
   5  -2  -2   33.50    1.70
  -5  -2   2   37.90    1.60
  -5   2   2   37.00    1.60
  -5   2   2   32.40    1.40
  -4  -2   2 1014.40   30.90
   4  -2  -2  980.80   31.10
   4  -2  -2 1006.80   31.00
  -4  -2   2 1030.00   31.00
   4  -2  -2 1100.49   31.00
  -4  -2   2 1045.00   31.00
  -4  -2   2 1043.30   30.90
  -4  -2   2 1032.10   30.90
  -4   2   2 1015.20   30.90
  -3  -2   2   17.00    0.90
  -3  -2   2   16.90    1.10
  -3  -2   2   16.40    0.90
   3  -2  -2   16.40    0.90
   3  -2  -2   18.20    1.00
   3  -2  -2   18.20    0.90
  -3  -2   2   17.00    1.00
  -3   2   2   16.80    0.90
  -2  -2   2  347.87   10.40
   2  -2  -2  337.07   10.40
  -2  -2   2  343.87   10.40
  -2  -2   2  345.27   10.40
  -2  -2   2  334.47   10.40
   2  -2  -2  317.37   10.30
   2  -2  -2  337.87   10.40
  -2  -2   2  338.97   10.30
  -2  -2   2  333.37   10.40
  -2   2   2  341.47   10.30
  -1  -2   2  327.57   10.10
  -1  -2   2  329.47   10.20
   1  -2  -2  321.47   10.10
  -1  -2   2  328.07   10.20
   1  -2  -2  318.07   10.10
  -1  -2   2  333.87   10.20
  -1  -2   2  332.37   10.20
   1  -2  -2  328.97   10.10
  -1  -2   2  333.97   10.10
   1  -2  -2  326.87   10.10
  -1   2   2  342.87   10.00
  -1   2   2  329.27   10.20
   0  -2  -2   47.30    1.80
   0  -2   2   49.30    1.80
   0  -2   2   49.20    1.90
   0  -2   2   51.09    1.90
   0  -2   2   49.30    1.90
   0  -2  -2   46.70    1.80
   0  -2   2   50.79    1.90
   0  -2  -2   49.90    1.90
   0   2   2   48.90    1.90
  -1  -2  -2  292.97    9.10
  -1  -2  -2  296.17    9.20
  -1  -2  -2  293.57    9.20
   1  -2   2  306.57    9.20
   1  -2   2  301.67    9.20
   1  -2   2  310.97    9.30
   1  -2   2  274.17    9.30
   1   2   2  303.47    9.40
   2  -2   2  221.18    7.00
   2  -2   2  232.78    7.00
   2  -2   2  226.08    6.90
   2  -2   2  230.48    7.10
  -2  -2  -2  210.18    6.90
   2  -2   2  218.48    7.10
  -2  -2  -2  221.28    6.90
  -2  -2  -2  218.98    6.90
   2   2   2  223.08    6.90
  -2   2  -2  211.98    7.00
  -3  -2  -2   76.59    2.60
  -3  -2  -2   75.59    2.70
   3  -2   2   74.49    3.00
   3  -2   2   76.09    2.60
  -3  -2  -2   76.89    2.50
   3  -2   2   77.29    2.80
  -3  -2  -2   77.39    2.70
   3  -2   2   72.29    2.90
   3  -2   2   78.39    2.80
   3  -2   2   78.49    2.80
   3  -2   2   76.39    2.70
   3   2   2   76.19    2.70
  -3   2  -2   82.29    2.80
  -4  -2  -2  101.19    3.40
   4  -2   2  100.19    3.40
  -4  -2  -2  105.89    3.20
   4  -2   2   96.89    3.60
   4  -2   2   90.99    3.60
   4  -2   2  102.99    3.50
   4  -2   2   97.19    3.40
   4  -2   2  100.19    3.60
  -4  -2  -2   93.49    3.50
   4   2   2  100.39    3.30
  -4   2  -2   87.19    3.70
  -5  -2  -2   19.40    1.40
  -5  -2  -2   19.40    1.70
   5  -2   2   17.00    1.40
   5  -2   2   16.90    1.10
   5  -2   2   19.90    1.10
   5  -2   2   18.10    1.20
   5  -2   2   18.60    1.10
  -5  -2  -2   18.50    1.10
   5  -2   2   14.50    1.50
  -5   2  -2   18.20    1.60
   5   2   2   18.70    1.10
  -5   2  -2   15.60    1.00
   6  -2   2   44.20    2.00
   6  -2   2   43.10    1.80
  -6  -2  -2   41.30    2.10
   6  -2   2   42.70    1.70
  -6  -2  -2   42.00    2.00
   6  -2   2   43.10    2.30
  -6  -2  -2   41.20    1.80
   6  -2   2   44.10    1.90
   6   2   2   45.90    1.80
  -6   2  -2   42.50    1.80
  -6   2  -2   41.50    2.10
   7  -2   2   91.29    4.50
  -7  -2  -2   86.39    3.70
   7  -2   2   89.19    3.20
   7  -2   2   87.59    3.50
   7  -2   2   83.59    3.60
  -7  -2  -2   92.69    3.30
  -7  -2  -2   92.79    3.30
   7  -2   2   91.09    3.10
  -7   2  -2   92.39    3.30
  -7   2  -2   91.89    3.30
  -7   2  -2   80.89    3.20
   8  -2   2    1.60    0.80
   8  -2   2    4.90    1.20
   8  -2   2    1.60    1.40
  -8  -2  -2    1.20    0.70
  -8  -2  -2    1.10    0.80
   8  -2   2   -0.20    1.10
  -8  -2  -2    0.30    1.00
  -8   2  -2    1.80    0.60
  -8   2  -2    1.10    0.70
  -8   2  -2    1.50    1.00
  -9  -2  -2   77.99    3.00
   9  -2   2   73.99    3.40
  -9  -2  -2   72.59    2.90
  -9  -2  -2   72.49    3.20
   9  -2   2   69.29    3.40
   9  -2   2   73.59    3.00
  -9   2  -2   72.89    3.00
  -9   2  -2   73.19    2.90
  -9   2  -2   74.69    3.00
  -9   2  -2   72.89    2.90
  10  -2   2    8.80    2.20
 -10  -2  -2    4.60    1.10
 -10  -2  -2    5.10    1.20
 -10  -2  -2    6.60    1.20
 -10   2  -2    7.90    1.80
 -10   2  -2    5.40    1.30
 -10   2  -2    7.00    1.30
 -10   2  -2    5.20    1.30
 -10   2  -2    4.90    1.10
 -11  -2  -2    6.30    1.50
 -11  -2  -2    4.60    1.20
 -11  -2  -2    5.90    1.20
 -11   2  -2    4.20    1.20
 -11   2  -2    5.90    1.50
 -11   2  -2    3.50    0.90
 -11   2  -2    3.10    0.90
 -12  -2  -2   21.60    1.70
 -12  -2  -2   21.40    1.60
 -12  -2  -2   21.50    1.50
 -12   2  -2   24.00    1.60
 -12   2  -2   21.00    1.60
 -12   2  -2   25.20    1.80
 -12   2  -2   19.50    2.10
 -12   2  -2   21.00    1.60
 -13  -2  -2    4.20    0.90
 -13  -2  -2    4.20    1.20
 -13  -2  -2    3.80    1.00
 -13   2  -2    6.10    1.30
 -13   2  -2    4.20    1.20
 -13   2  -2    3.00    0.90
 -13   2  -2    3.20    0.90
 -14  -2  -2    1.50    0.80
 -14  -2  -2    3.60    1.40
 -14  -2  -2    1.40    0.80
 -14   2  -2    1.70    1.30
 -14   2  -2    0.70    0.90
 -14   2  -2    1.80    1.00
 -14   2  -2    1.10    1.00
 -15  -2  -2    1.60    0.80
 -15  -2  -2    0.90    0.70
 -15  -2  -2    1.30    0.80
 -15   2  -2    0.20    1.10
 -15   2  -2    2.30    0.80
 -15   2  -2    2.30    0.90
 -16  -2  -2    5.70    1.00
 -16  -2  -2    4.70    1.00
 -16  -2  -2    4.40    1.10
 -16   2  -2    4.60    1.30
 -16   2  -2    3.90    1.30
 -17  -2  -2    3.80    1.00
 -17  -2  -2    0.30    0.60
 -17   2  -2   -0.40    0.60
 -16  -3   2    0.80    0.70
 -16  -3   2    1.50    0.70
 -16  -3   2    1.90    0.80
 -16   3   2    3.40    1.20
 -16   3   2    2.10    0.80
 -16   3   2    2.10    0.90
 -15  -3   2    0.90    0.70
 -15  -3   2    0.70    0.90
 -15  -3   2    0.30    0.60
 -15   3   2    0.30    0.80
 -15   3   2    0.30    0.80
 -15   3   2   -0.10    0.90
 -15   3   2   -0.50    1.10
 -14  -3   2    9.00    1.10
 -14  -3   2    8.50    2.30
 -14  -3   2    9.70    1.20
 -14  -3   2    8.70    1.10
 -14   3   2    7.80    1.50
 -14   3   2    9.00    1.20
 -14   3   2    8.40    1.40
 -13  -3   2    0.60    0.80
 -13  -3   2    1.20    0.80
 -13  -3   2    0.00    0.70
 -13  -3   2   -0.30    1.40
 -13   3   2    1.40    1.10
 -13   3   2   -2.50    1.60
 -13   3   2   -0.50    0.80
 -12  -3   2   16.80    1.40
 -12  -3   2   13.50    2.50
 -12  -3   2   14.10    1.50
 -12   3   2   14.00    1.90
 -12   3   2   14.60    1.50
 -12   3   2   14.60    1.70
 -12   3   2   15.20    1.50
  11  -3  -2    4.20    1.40
 -11  -3   2    5.40    1.70
 -11  -3   2    5.20    1.60
 -11  -3   2    4.10    1.10
 -11  -3   2    1.90    1.90
 -11   3   2    4.50    1.10
 -11   3   2    2.90    0.90
 -11   3   2    4.50    1.20
 -11   3   2    7.80    2.00
  10  -3  -2  121.29    4.80
 -10  -3   2  127.79    4.30
 -10  -3   2  121.79    4.90
 -10  -3   2  119.89    4.70
 -10  -3   2  119.19    4.80
  10  -3  -2  121.49    4.50
 -10  -3   2  125.69    4.60
 -10  -3   2  119.59    4.40
  10  -3  -2  125.89    4.50
  10  -3  -2  127.99    4.50
  10  -3  -2  124.49    4.50
 -10   3   2  127.79    4.50
 -10   3   2  125.29    4.60
 -10   3   2  113.29    4.60
 -10   3   2  120.69    4.70
 -10   3   2  123.49    4.50
   9  -3  -2   56.49    2.60
  -9  -3   2   58.59    2.90
  -9  -3   2   54.89    3.10
   9  -3  -2   61.59    2.80
  -9  -3   2   62.79    2.90
   9  -3  -2   57.99    3.20
   9  -3  -2   64.99    2.80
  -9  -3   2   61.89    3.50
  -9  -3   2   61.49    2.60
  -9  -3   2   60.09    3.10
  -9  -3   2   64.99    2.60
   9  -3  -2   58.49    2.60
  -9   3   2   60.49    2.70
  -9   3   2   65.49    2.70
  -9   3   2   55.19    2.70
  -9   3   2   62.59    2.70
  -8  -3   2   10.80    2.70
   8  -3  -2   10.90    1.70
  -8  -3   2    7.30    1.70
  -8  -3   2   12.30    1.70
  -8  -3   2   10.20    1.40
  -8  -3   2    7.40    1.90
   8  -3  -2    7.70    1.20
  -8  -3   2    7.20    1.30
   8  -3  -2    8.10    1.20
   8  -3  -2    8.50    1.40
  -8   3   2    9.40    1.50
  -8   3   2    8.00    1.20
  -8   3   2    8.20    1.30
  -7  -3   2  209.08    7.00
   7  -3  -2  210.98    7.00
  -7  -3   2  210.68    6.80
  -7  -3   2  207.98    6.80
  -7  -3   2  202.18    7.10
  -7  -3   2  204.18    7.10
   7  -3  -2  204.18    6.80
   7  -3  -2  206.48    6.80
  -7  -3   2  205.98    6.90
  -7  -3   2  196.78    7.30
   7  -3  -2  214.38    7.30
   7  -3  -2  212.38    7.00
  -7  -3   2  215.08    6.90
  -7   3   2  202.28    6.90
  -7   3   2  222.58    8.30
  -7   3   2  207.68    6.90
  -6  -3   2    6.10    1.20
   6  -3  -2    6.80    1.00
  -6  -3   2    6.10    1.50
  -6  -3   2    8.50    1.30
  -6  -3   2    5.60    1.30
  -6  -3   2    8.10    1.80
   6  -3  -2    6.40    1.20
  -6  -3   2    7.00    1.30
   6  -3  -2   10.10    1.60
  -6  -3   2    6.20    1.60
  -6  -3   2    5.20    1.40
   6  -3  -2    6.60    1.00
   6  -3  -2    4.10    1.10
  -6   3   2    6.70    2.10
  -6   3   2    6.10    1.10
  -6   3   2    6.90    1.30
   5  -3  -2  336.37   10.40
   5  -3  -2  325.97   10.80
  -5  -3   2  332.97   10.40
   5  -3  -2  329.07   10.60
  -5  -3   2  335.37   10.40
  -5  -3   2  336.17   10.40
   5  -3  -2  339.87   10.60
  -5  -3   2  338.87   10.40
  -5  -3   2  324.07   10.50
  -5  -3   2  351.16   10.90
  -5  -3   2  327.37   10.30
   5  -3  -2  328.27   10.40
  -5  -3   2  315.37   10.80
  -5  -3   2  321.07   10.80
  -5  -3   2  309.07   10.70
  -5  -3   2  331.37   10.40
  -5   3   2  327.87   10.40
  -5   3   2  317.57   10.40
   5   3  -2  335.37   10.60
  -5   3   2  338.17   10.70
  -4  -3   2   30.20    2.80
  -4  -3   2   26.80    1.70
   4  -3  -2   30.40    1.70
  -4  -3   2   31.90    1.70
  -4  -3   2   27.80    3.70
  -4  -3   2   31.60    1.60
  -4  -3   2   31.00    1.60
  -4  -3   2   28.00    2.70
   4  -3  -2   30.60    1.50
   4  -3  -2   30.60    2.30
  -4  -3   2   31.80    1.70
   4  -3  -2   30.20    1.60
   4  -3  -2   29.60    2.50
  -4  -3   2   25.60    2.10
  -4  -3   2   31.40    1.60
  -4  -3   2   34.70    2.20
  -4  -3   2   26.60    2.10
  -4   3   2   30.40    2.10
  -4   3   2   30.00    1.60
  -4   3   2   30.40    1.70
   3  -3  -2    4.70    1.00
  -3  -3   2    7.90    1.60
  -3  -3   2    3.90    1.60
   3  -3  -2    6.40    2.00
  -3  -3   2    7.30    0.90
  -3  -3   2    6.80    1.20
  -3  -3   2    8.30    1.70
  -3  -3   2    5.50    1.00
   3  -3  -2    6.90    0.80
   3  -3  -2    7.30    2.10
  -3  -3   2    7.60    1.00
   3  -3  -2    6.40    1.80
  -3  -3   2    5.40    1.10
  -3  -3   2    7.10    1.40
  -3  -3   2    5.10    1.80
  -3   3   2    5.80    1.30
  -3   3   2    5.40    0.90
  -2  -3   2    2.00    0.70
   2  -3  -2    1.30    1.20
   2  -3  -2    0.90    0.60
  -2  -3   2    1.40    1.40
  -2  -3   2    1.70    0.60
  -2  -3   2    1.00    1.10
  -2  -3   2    1.50    0.90
  -2  -3   2    0.80    0.60
   2  -3  -2    6.70    2.00
  -2  -3   2    1.20    0.90
   2  -3  -2    0.80    0.60
   2  -3  -2    1.40    0.50
  -2  -3   2    1.90    1.20
  -2  -3   2    2.00    0.60
   2  -3  -2    1.30    1.20
  -2   3   2    1.30    0.70
  -2   3   2    1.80    0.80
  -1  -3   2    1.60    1.20
   1  -3  -2    0.70    0.70
  -1  -3   2    2.70    1.00
  -1  -3   2    1.00    0.60
   1  -3  -2    1.10    0.60
   1  -3  -2    0.90    0.50
  -1  -3   2    1.50    0.60
   1  -3  -2    1.10    0.50
  -1  -3   2    1.20    1.30
   1  -3  -2    0.30    1.30
  -1  -3   2    2.50    1.40
  -1  -3   2    0.90    0.50
  -1  -3   2    0.70    0.80
  -1  -3   2    0.90    0.50
  -1   3   2    0.90    0.90
  -1   3   2    2.90    0.80
   0  -3  -2   17.20    1.40
   0  -3   2   17.30    1.40
   0  -3  -2   18.90    1.20
   0  -3   2   15.00    2.20
   0  -3   2   17.50    1.50
   0  -3   2   18.40    1.20
   0  -3   2   17.20    1.10
   0  -3   2   15.30    2.40
   0  -3  -2   15.90    1.00
   0  -3  -2   19.10    1.20
   0  -3   2   22.70    1.90
   0  -3  -2   15.50    2.60
   0  -3   2   17.80    1.20
   0  -3   2   22.50    3.20
   0  -3   2   16.10    1.30
   0   3   2   15.80    1.50
  -1  -3  -2   42.50    1.90
   1  -3   2   42.90    1.90
  -1  -3  -2   43.10    1.90
  -1  -3  -2   43.30    1.70
   1  -3   2   37.20    2.80
   1  -3   2   43.80    2.10
  -1  -3  -2   38.60    3.40
   1  -3   2   38.40    2.50
   1  -3   2   38.50    2.80
   1  -3   2   42.70    1.90
  -1  -3  -2   41.10    2.00
   1  -3   2   42.30    1.80
   1  -3   2   42.60    1.80
  -1   3  -2   42.90    1.90
   1   3   2   43.50    2.20
   1   3   2   42.20    1.90
   2  -3   2    8.90    2.20
  -2  -3  -2   10.70    1.40
  -2  -3  -2    8.10    1.00
   2  -3   2    7.30    1.10
   2  -3   2    5.80    0.90
  -2  -3  -2    8.00    1.20
  -2  -3  -2    6.90    0.80
   2  -3   2    9.30    1.10
   2  -3   2    6.50    1.70
   2  -3   2    6.00    1.40
  -2  -3  -2    6.40    2.20
   2  -3   2    8.10    1.20
   2  -3   2    7.40    0.90
   2   3   2    8.50    1.50
   2   3   2    6.90    1.30
  -2   3  -2    7.20    0.90
   3  -3   2   63.99    2.60
  -3  -3  -2   64.39    2.90
  -3  -3  -2   65.69    2.70
   3  -3   2   68.79    3.00
  -3  -3  -2   63.79    2.40
   3  -3   2   66.69    2.70
   3  -3   2   65.79    2.50
   3  -3   2   66.09    2.70
   3  -3   2   64.59    3.30
   3  -3   2   65.69    2.60
  -3  -3  -2   65.89    2.60
   3  -3   2   64.29    3.30
   3   3   2   66.59    2.90
  -3   3  -2   67.09    2.60
   4  -3   2    1.90    0.90
   4  -3   2    2.80    0.80
   4  -3   2    5.60    1.00
  -4  -3  -2    4.40    1.20
   4  -3   2    2.80    0.70
  -4  -3  -2    8.20    1.80
   4  -3   2    3.00    0.80
   4  -3   2    3.30    1.20
   4  -3   2    2.10    1.20
   4  -3   2    3.00    1.00
  -4   3  -2    3.70    0.90
   4   3   2    3.10    1.50
   5  -3   2    3.50    0.90
   5  -3   2    3.70    1.20
   5  -3   2    3.60    0.90
  -5  -3  -2    4.10    1.10
   5  -3   2    3.70    0.90
   5  -3   2    3.40    1.00
   5  -3   2    4.60    1.10
   5  -3   2    3.80    0.90
   5  -3   2    5.90    1.30
  -5  -3  -2    3.30    1.60
  -5   3  -2    3.50    0.90
  -6  -3  -2   27.30    2.50
   6  -3   2   27.10    2.40
   6  -3   2   29.70    2.20
   6  -3   2   28.70    1.60
   6  -3   2   26.10    1.90
   6  -3   2   27.00    1.60
  -6  -3  -2   26.60    1.90
   6  -3   2   27.30    1.60
   6  -3   2   30.80    2.50
  -6   3  -2   27.30    1.60
  -6   3  -2   29.80    2.00
  -7  -3  -2    3.90    1.40
   7  -3   2    6.90    1.10
  -7  -3  -2    4.70    1.30
   7  -3   2    6.40    1.30
   7  -3   2    7.80    1.70
   7  -3   2    5.60    1.40
  -7  -3  -2    8.30    1.40
  -7   3  -2    4.80    1.20
   8  -3   2    1.90    1.10
   8  -3   2    1.60    1.40
   8  -3   2    1.40    1.00
   8  -3   2    1.20    1.00
   8  -3   2    3.30    1.00
  -8  -3  -2    1.30    1.30
  -8  -3  -2    1.70    1.10
  -8  -3  -2    2.20    0.90
  -8   3  -2    2.00    1.00
  -8   3  -2    0.60    0.80
   9  -3   2   53.09    2.50
   9  -3   2   46.80    3.00
   9  -3   2   41.50    2.30
  -9  -3  -2   50.89    2.30
  -9  -3  -2   50.89    2.50
  -9  -3  -2   52.79    2.50
   9  -3   2   44.60    2.40
   9  -3   2   46.40    2.30
  -9   3  -2   47.30    2.60
  -9   3  -2   48.90    2.30
  -9   3  -2   51.69    2.30
 -10  -3  -2   88.29    3.50
  10  -3   2   88.69    3.50
 -10  -3  -2   88.39    3.40
  10  -3   2   88.79    3.60
 -10  -3  -2   86.89    3.40
  10  -3   2   87.29    3.80
 -10   3  -2   89.59    3.50
 -10   3  -2   88.09    3.60
 -10   3  -2   84.19    3.70
 -11  -3  -2   70.49    2.90
 -11  -3  -2   75.19    3.10
  11  -3   2   74.59    3.00
 -11  -3  -2   75.99    3.00
 -11   3  -2   62.69    3.60
 -11   3  -2   73.69    3.20
 -11   3  -2   71.19    3.00
 -11   3  -2   74.09    3.10
 -12  -3  -2    2.40    0.80
 -12  -3  -2    7.40    1.40
 -12   3  -2    2.70    0.80
 -12   3  -2    5.10    1.40
 -12   3  -2    1.70    0.80
 -13  -3  -2  113.79    4.00
 -13  -3  -2  104.09    3.90
 -13  -3  -2  110.79    3.90
 -13   3  -2  111.29    4.00
 -13   3  -2  113.79    4.00
 -13   3  -2  107.09    4.00
 -14  -3  -2    3.00    1.20
 -14  -3  -2    2.30    0.70
 -14   3  -2    2.20    1.00
 -14   3  -2    5.10    1.20
 -14   3  -2    3.40    1.20
 -15  -3  -2    2.80    0.80
 -15  -3  -2    2.70    0.80
 -15   3  -2    4.20    1.00
 -15   3  -2    4.70    1.10
 -13  -4   2    1.40    0.80
 -13  -4   2    1.90    1.10
 -13   4   2   -1.40    1.00
 -13   4   2    1.70    0.60
 -13   4   2    1.10    1.70
 -12  -4   2    3.20    1.00
 -12  -4   2    1.50    0.80
 -12  -4   2    2.00    1.40
 -12   4   2    2.60    1.30
 -12   4   2    0.20    0.90
 -11  -4   2   24.80    2.70
  11  -4  -2   20.40    2.40
  11  -4  -2   24.50    1.90
 -11  -4   2   22.20    1.70
 -11  -4   2   20.30    1.70
 -11   4   2   24.10    2.00
 -11   4   2   23.70    1.70
 -11   4   2   20.90    2.10
 -11   4   2   25.50    1.90
 -10  -4   2    8.70    1.60
  10  -4  -2    7.90    1.70
  10  -4  -2    5.20    1.40
  10  -4  -2    7.40    1.70
 -10  -4   2    4.80    1.20
 -10  -4   2    6.90    1.70
 -10   4   2   10.50    2.10
 -10   4   2    7.40    1.60
 -10   4   2    7.60    1.40
 -10   4   2    7.20    1.60
   9  -4  -2   62.19    2.80
   9  -4  -2   59.99    3.00
  -9  -4   2   67.49    3.00
  -9  -4   2   65.19    3.00
  -9  -4   2   59.69    2.70
   9  -4  -2   69.79    3.30
   9  -4  -2   61.79    2.70
  -9   4   2   63.99    2.90
  -9   4   2   65.29    2.80
  -9   4   2   65.89    3.20
  -9   4   2   65.19    2.90
   8  -4  -2    9.50    1.60
   8  -4  -2    7.70    1.40
  -8  -4   2    7.10    2.10
  -8  -4   2    9.70    1.80
   8  -4  -2    7.60    1.30
  -8  -4   2    9.10    2.40
   8  -4  -2    7.00    1.70
   8  -4  -2    9.10    1.60
  -8   4   2    7.80    1.40
  -8   4   2    8.70    1.60
  -8   4   2    8.50    2.10
  -8   4   2    8.50    1.60
  -7  -4   2   10.70    2.00
   7  -4  -2   11.40    1.60
   7  -4  -2   11.90    1.60
   7  -4  -2    9.90    1.50
   7  -4  -2   12.30    1.40
   7  -4  -2   10.70    1.40
  -7   4   2   10.10    1.60
  -7   4   2   15.20    1.90
  -7   4   2   12.70    1.70
   6  -4  -2  120.99    4.50
  -6  -4   2  124.09    4.90
  -6  -4   2  130.49    5.10
  -6  -4   2  126.89    4.60
   6  -4  -2  122.39    4.50
  -6  -4   2  118.79    4.70
   6  -4  -2  115.79    4.90
   6  -4  -2  122.89    4.50
  -6   4   2  119.59    4.60
  -6   4   2  141.49    4.90
   5  -4  -2    6.70    1.20
   5  -4  -2    6.40    1.50
  -5  -4   2    6.60    2.60
  -5  -4   2    4.90    1.50
   5  -4  -2    4.50    1.20
   5  -4  -2    4.60    1.10
  -5  -4   2    6.20    1.50
  -5  -4   2    5.00    1.50
   5  -4  -2    5.60    1.50
  -5  -4   2    5.70    1.80
  -5  -4   2    6.90    1.80
  -5   4   2    6.50    1.70
  -4  -4   2   37.40    2.30
  -4  -4   2   40.50    2.50
   4  -4  -2   36.90    2.00
   4  -4  -2   38.60    2.10
  -4  -4   2   37.50    2.60
   4  -4  -2   38.40    2.40
   4  -4  -2   37.50    1.90
   4  -4  -2   37.60    1.90
  -4  -4   2   38.80    2.90
  -4  -4   2   39.00    2.20
  -4  -4   2   37.50    2.30
  -4  -4   2   39.10    2.20
  -4  -4   2   39.40    2.30
  -4  -4   2   35.10    2.20
   4   4  -2   39.30    3.00
  -4   4   2   36.50    2.50
   3  -4  -2    2.20    1.00
   3  -4  -2    2.40    0.90
  -3  -4   2    1.80    1.10
  -3  -4   2    3.70    1.40
  -3  -4   2    1.60    1.10
  -3  -4   2    5.40    1.50
  -3  -4   2    2.60    1.10
   3  -4  -2    2.50    0.80
   3  -4  -2    1.50    0.80
  -3  -4   2    2.80    1.00
   3  -4  -2    2.30    1.00
  -3  -4   2    1.60    1.30
  -3  -4   2    0.80    1.00
  -3  -4   2    1.50    1.20
   3   4  -2    1.50    1.70
  -3   4   2    0.60    1.50
   2  -4  -2    3.90    1.10
  -2  -4   2    4.50    1.10
   2  -4  -2    3.90    1.10
  -2  -4   2    6.10    1.20
   2  -4  -2    4.70    1.40
  -2  -4   2    5.20    1.60
  -2  -4   2    3.60    1.10
   2  -4  -2    6.30    1.20
  -2  -4   2    2.70    0.90
   2  -4  -2    4.70    1.30
  -2  -4   2    6.40    1.60
  -2  -4   2    5.40    1.20
  -2  -4   2    3.00    1.30
  -2  -4   2    4.20    1.10
   2   4  -2    4.90    1.60
   1  -4  -2   21.40    1.50
   1  -4  -2   21.90    1.60
  -1  -4   2   19.50    1.70
  -1  -4   2   20.30    1.60
  -1  -4   2   20.10    1.50
   1  -4  -2   22.90    1.60
  -1  -4   2   19.90    1.60
  -1  -4   2   20.00    2.30
   1  -4  -2   20.40    2.10
  -1  -4   2   20.70    1.90
  -1  -4   2   19.00    1.60
   1  -4  -2   20.00    2.00
  -1  -4   2   20.80    2.10
  -1  -4   2   22.70    1.60
   1   4  -2   19.50    2.10
   0  -4  -2    8.70    1.40
   0  -4  -2   10.30    2.20
   0  -4   2    8.30    1.80
   0  -4   2    6.80    1.20
   0  -4   2    7.80    1.40
   0  -4   2    7.90    1.40
   0  -4  -2    8.70    1.90
   0  -4   2    8.10    1.30
   0  -4   2   10.90    2.00
   0  -4  -2    7.20    1.20
   0  -4   2    7.40    1.10
   0  -4   2    7.70    1.20
   0  -4  -2    8.00    1.30
   0   4  -2    6.50    1.90
   1  -4   2   30.30    1.90
  -1  -4  -2   30.00    1.80
   1  -4   2   29.40    1.70
   1  -4   2   30.40    2.00
   1  -4   2   29.10    1.80
   1  -4   2   27.90    1.80
   1  -4   2   28.70    1.70
   1  -4   2   29.70    2.20
  -1  -4  -2   30.60    1.90
  -1  -4  -2   28.70    2.30
   1  -4   2   30.90    2.30
  -1  -4  -2   30.30    1.80
  -1   4  -2   30.00    2.20
   2  -4   2   44.60    2.80
   2  -4   2   58.29    2.80
   2  -4   2   54.39    2.60
   2  -4   2   53.59    2.80
   2  -4   2   54.49    2.50
   2  -4   2   55.19    2.50
   2  -4   2   54.89    2.50
  -2  -4  -2   55.39    2.60
  -2  -4  -2   54.79    2.50
   2  -4   2   49.00    2.50
  -2  -4  -2   56.69    3.00
  -2   4  -2   55.59    2.90
   3  -4   2    2.00    0.70
   3  -4   2    1.70    1.70
  -3  -4  -2    3.90    1.20
   3  -4   2    3.30    1.00
   3  -4   2    5.90    1.30
  -3  -4  -2    2.80    1.10
   3  -4   2    3.00    0.90
   3  -4   2    1.60    0.70
  -3  -4  -2    3.30    1.50
   3  -4   2    2.00    0.70
   3  -4   2    3.00    1.10
  -3   4  -2    3.20    1.40
   4  -4   2    1.10    1.00
   4  -4   2    1.00    0.90
   4  -4   2    0.70    1.00
   4  -4   2    2.10    0.80
   4  -4   2    0.80    0.90
  -4  -4  -2   -0.40    1.40
   4  -4   2    1.60    0.70
  -4   4  -2    1.70    1.30
   5  -4   2   13.20    2.20
   5  -4   2   13.90    1.70
   5  -4   2   12.00    1.30
   5  -4   2   13.20    1.30
   5  -4   2   13.80    1.50
   5  -4   2   12.80    1.70
  -5   4  -2   11.30    1.80
  -5   4  -2   12.70    2.10
   6  -4   2    4.90    1.20
   6  -4   2    2.50    0.90
   6  -4   2    2.30    1.60
   6  -4   2    5.20    1.30
   6  -4   2    3.50    1.10
  -6   4  -2    3.70    1.80
  -6   4  -2    5.50    1.40
   7  -4   2   87.39    3.50
  -7  -4  -2   87.89    4.80
   7  -4   2   87.79    3.50
   7  -4   2   90.99    3.40
   7  -4   2   87.19    3.60
   7  -4   2   90.39    3.40
  -7   4  -2   88.49    3.50
   8  -4   2    5.10    1.40
  -8  -4  -2    9.80    1.90
   8  -4   2    3.90    1.60
   8  -4   2    6.60    1.50
   8  -4   2    4.50    1.10
  -8  -4  -2    4.50    1.30
  -8   4  -2    4.20    1.20
  -8   4  -2    4.30    1.30
  -8   4  -2    1.30    1.40
   9  -4   2   29.70    2.00
  -9  -4  -2   30.80    2.10
  -9  -4  -2   34.40    2.10
   9  -4   2   29.30    1.90
   9  -4   2   28.00    2.00
   9  -4   2   28.00    1.60
  -9   4  -2   29.70    1.90
  -9   4  -2   26.30    2.20
  -9   4  -2   29.70    1.70
  10  -4   2   25.00    2.20
  10  -4   2   25.80    2.10
 -10  -4  -2   27.50    1.80
 -10  -4  -2   24.10    2.00
  10  -4   2   23.80    1.50
 -10   4  -2   26.50    1.80
 -10   4  -2   27.20    1.70
 -10   4  -2   26.40    1.60
 -11  -4  -2    0.00    0.80
 -11  -4  -2    1.10    1.10
 -11   4  -2    0.10    0.70
 -11   4  -2    0.70    0.70
 -11   4  -2    1.00    1.00
 -12  -4  -2   43.00    1.90
 -12   4  -2   44.80    1.90
 -12   4  -2   43.80    1.90
   9  -5  -2    3.10    1.00
   8  -5  -2   21.90    1.40
   8  -5  -2   24.70    1.60
   7  -5  -2    5.80    1.00
   7  -5  -2    5.10    1.10
   6  -5  -2   32.00    1.90
   6  -5  -2   32.60    2.10
   6  -5  -2   30.20    1.80
   5  -5  -2    3.30    0.80
   5  -5  -2    2.00    1.00
   5  -5  -2    1.60    0.80
   5  -5  -2    2.70    1.00
   4  -5  -2    3.80    0.80
   4  -5  -2    4.20    1.10
   4  -5  -2    3.90    1.10
   4  -5  -2    3.90    1.00
  -4   5   2    5.00    1.50
  -3  -5   2    4.90    1.50
   3  -5  -2    4.40    0.90
   3  -5  -2    5.10    1.30
  -3  -5   2    6.70    1.50
   3  -5  -2    3.50    1.00
   3  -5  -2    4.80    1.20
  -3  -5   2    4.80    1.60
  -3   5   2    5.80    1.70
   2  -5  -2   22.70    1.60
   2  -5  -2   21.30    1.60
  -2  -5   2   24.00    1.60
   2  -5  -2   19.70    1.60
   2  -5  -2   21.70    1.70
  -2  -5   2   22.10    2.10
  -2  -5   2   25.30    2.20
  -2  -5   2   23.90    1.80
  -2   5   2   21.70    2.50
   1  -5  -2    2.00    1.00
   1  -5  -2    1.50    0.90
  -1  -5   2    3.50    1.00
  -1  -5   2    2.90    0.80
   1  -5  -2    2.50    0.80
   1  -5  -2    2.00    1.10
  -1  -5   2    3.10    0.90
  -1  -5   2    4.20    1.30
   0  -5  -2  111.39    4.00
   0  -5   2  106.69    3.90
   0  -5   2  113.69    4.10
   0  -5  -2  107.49    4.00
   0  -5  -2  109.99    4.10
   0  -5   2  111.29    4.10
   0  -5   2  115.79    4.10
   1  -5   2    5.10    1.40
   1  -5   2    5.20    1.30
   1  -5   2    5.90    1.40
  -1  -5  -2    5.80    1.40
   1  -5   2    5.50    1.10
  -1  -5  -2    4.80    1.50
  -1  -5  -2    5.20    1.70
  -2  -5  -2    1.80    1.20
   2  -5   2    3.60    1.00
   2  -5   2    1.60    1.30
   2  -5   2    1.90    0.70
  -2  -5  -2    1.00    1.20
   2  -5   2    1.50    0.90
  -2   5  -2   -0.10    2.30
   3  -5   2    0.50    0.60
   3  -5   2    0.40    1.00
   3  -5   2    0.80    0.80
   3  -5   2    0.90    0.70
  -3   5  -2    0.40    1.70
   4  -5   2   21.70    1.60
   4  -5   2   20.10    1.50
   4  -5   2   20.20    1.40
   4  -5   2   20.50    1.30
  -4   5  -2   16.70    1.60
   5  -5   2    1.20    0.70
   5  -5   2    2.20    1.10
   5  -5   2    1.20    0.60
   5  -5   2    1.90    0.80
  -5   5  -2    1.20    1.00
   6  -5   2   28.00    1.40
   6  -5   2   30.30    1.60
   6  -5   2   33.20    2.00
  -6   5  -2   29.90    2.80
  -6   5  -2   29.10    1.80
   7  -5   2    6.70    1.00
   7  -5   2    6.50    1.20
   7  -5   2    7.30    0.80
  -7   5  -2    4.90    1.50
   8  -5   2    5.00    1.10
 -19   0   3   25.20    1.60
 -19   0   3   23.70    1.90
 -19   0   3   29.90    2.00
 -18   0   3    1.50    1.20
 -18   0   3    0.30    1.00
 -18   0   3   -1.20    0.70
 -18   0   3    0.00    1.10
 -17   0   3   33.60    2.70
 -17   0   3   41.10    2.10
 -17   0   3   37.90    2.60
 -17   0   3   40.10    2.00
 -16   0   3   -0.70    0.90
 -16   0   3    0.20    0.90
 -16   0   3   -0.60    0.90
 -16   0   3    0.50    0.70
 -15   0   3   16.80    1.60
 -15   0   3   20.20    1.80
 -15   0   3   23.20    2.20
 -15   0   3   21.00    1.50
 -15   0   3   19.40    1.60
 -14   0   3    0.80    1.00
 -14   0   3    1.50    1.00
 -14   0   3    0.30    0.80
 -14   0   3    0.20    1.20
 -14   0   3    1.90    1.30
 -14   0   3   -1.50    0.80
 -14   0   3    2.10    1.80
 -13   0   3    8.50    1.30
 -13   0   3    8.20    1.90
 -13   0   3   10.00    1.40
 -13   0   3   10.20    1.30
 -13   0   3    6.70    1.30
 -13   0   3    7.70    1.40
 -13   0   3    8.60    2.00
 -12   0   3    1.60    0.90
 -12   0   3   -0.40    1.80
 -12   0   3    0.20    0.90
 -12   0   3   -0.10    1.10
 -12   0   3    1.00    1.30
 -12   0   3    1.20    1.80
 -12   0   3   -0.60    1.10
 -12   0   3    2.50    0.90
 -12   0   3    1.60    0.80
 -11   0   3    4.40    1.10
 -11   0   3    4.80    0.80
 -11   0   3    6.00    1.30
 -11   0   3    4.50    1.00
 -11   0   3    8.60    1.40
 -11   0   3    5.40    1.10
 -11   0   3    6.10    2.00
 -10   0   3   -0.70    1.00
 -10   0   3    0.00    0.50
 -10   0   3    1.10    0.80
 -10   0   3   -0.40    0.60
 -10   0   3   -0.60    0.70
  -9   0   3   52.09    2.30
  -9   0   3   48.60    2.20
  -9   0   3   52.69    2.00
  -9   0   3   55.49    2.70
  -9   0   3   53.29    2.00
  -9   0   3   52.39    2.10
  -8   0   3    0.20    0.50
  -8   0   3   -0.70    0.30
  -8   0   3   -0.20    0.50
  -8   0   3   -0.60    0.80
  -7   0   3  134.39    4.20
  -7   0   3  124.89    4.20
  -7   0   3  136.49    4.30
  -6   0   3    0.00    0.20
  -6   0   3   -0.20    0.20
  -6   0   3    0.40    0.30
  -6   0   3   -0.20    0.40
  -6   0   3   -0.50    0.50
  -5   0   3   20.00    1.00
  -5   0   3   21.70    0.90
  -5   0   3   22.80    0.80
  -4   0   3   -0.30    0.10
  -4   0   3   -0.40    0.20
   4   0  -3   -0.20    0.20
  -4   0   3   -0.20    0.40
  -3   0   3 1066.09   31.20
  -3   0   3 1074.59   31.30
   3   0  -3 1060.39   31.30
  -3   0   3  991.40   31.50
   2   0  -3   -0.50    0.20
  -2   0   3   -0.50    0.10
  -2   0   3   -0.40    0.20
  -2   0   3   -0.50    0.20
  -1   0   3  874.31   25.20
  -1   0   3  871.71   25.20
   1   0  -3  846.92   25.30
  -1   0   3  789.12   25.20
   0   0  -3   -0.20    0.10
   0   0   3    0.40    0.20
   0   0   3   -0.30    0.10
   0   0   3   -0.10    0.10
   1   0   3  268.57    8.20
  -1   0  -3  275.27    8.30
  -1   0  -3  272.77    8.20
   1   0   3  267.67    8.20
  -2   0  -3   -0.40    0.20
  -2   0  -3   -0.10    0.20
   2   0   3    0.00    0.10
   2   0   3   -0.40    0.30
   3   0   3 1135.99   35.30
  -3   0  -3 1232.18   35.30
  -3   0  -3 1203.98   35.40
   3   0   3 1165.78   35.30
  -4   0  -3   -0.80    0.20
  -4   0  -3   -1.00    0.30
   4   0   3   -0.50    0.20
   4   0   3   -0.30    0.30
  -5   0  -3  326.37   10.20
   5   0   3  285.77   10.00
  -5   0  -3  348.97   10.00
  -5   0  -3  366.26   10.10
   5   0   3  320.47   10.00
  -6   0  -3    0.20    0.70
  -6   0  -3    0.40    0.40
   6   0   3    0.20    0.50
  -6   0  -3    0.30    0.70
  -7   0  -3  844.72   26.50
  -7   0  -3  923.51   26.40
  -7   0  -3  901.81   26.50
  -7   0  -3  846.92   26.60
  -8   0  -3   -1.60    1.30
  -8   0  -3   -0.70    0.50
  -8   0  -3   -0.10    0.80
  -8   0  -3   -0.50    0.70
  -8   0  -3   -0.10    1.10
  -9   0  -3   55.39    2.20
  -9   0  -3   57.79    2.30
  -9   0  -3   55.59    2.50
  -9   0  -3   55.89    2.20
  -9   0  -3   52.69    2.50
 -10   0  -3    0.20    0.90
 -10   0  -3    0.00    0.60
 -10   0  -3    0.50    0.90
 -10   0  -3   -0.40    1.60
 -10   0  -3    0.70    1.10
 -10   0  -3    1.60    1.40
 -10   0  -3   -0.30    1.30
 -11   0  -3   12.30    1.70
 -11   0  -3   10.90    1.90
 -11   0  -3   11.90    1.20
 -11   0  -3    9.10    1.60
 -11   0  -3   11.40    1.60
 -11   0  -3    9.30    2.50
 -11   0  -3   13.00    1.80
 -12   0  -3   -1.10    1.00
 -12   0  -3   -2.20    1.40
 -12   0  -3    2.90    1.30
 -12   0  -3    0.40    0.70
 -12   0  -3   -0.60    1.60
 -12   0  -3   -1.10    1.20
 -13   0  -3    2.30    0.90
 -13   0  -3    1.30    1.50
 -13   0  -3    1.50    1.20
 -13   0  -3    2.20    1.40
 -13   0  -3    0.60    1.20
 -13   0  -3    0.60    1.40
 -14   0  -3   -0.90    1.10
 -14   0  -3    1.10    1.30
 -14   0  -3    0.10    0.80
 -14   0  -3    1.80    1.40
 -14   0  -3    0.10    1.50
 -15   0  -3    6.90    1.20
 -15   0  -3   11.80    1.80
 -16   0  -3   -0.50    1.00
 -16   0  -3    0.00    0.70
 -17   0  -3    2.00    1.10
 -17   0  -3    0.80    0.70
 -18   0  -3    0.50    0.90
 -19  -1   3   -0.80    0.80
 -19  -1   3   -0.20    0.70
 -19   1   3    0.90    1.00
 -19   1   3   -0.50    0.50
 -18  -1   3   25.70    1.50
 -18  -1   3   26.70    2.00
 -18  -1   3   25.80    1.90
 -18  -1   3   27.90    3.50
 -18  -1   3   25.60    1.70
 -18   1   3   28.60    1.80
 -18   1   3   20.30    1.80
 -18   1   3   25.30    1.60
 -17  -1   3   -0.60    1.00
 -17  -1   3    0.80    0.90
 -17  -1   3   -0.40    1.40
 -17  -1   3   -0.10    0.80
 -17  -1   3    0.40    1.20
 -17  -1   3   -0.80    1.10
 -17   1   3    0.60    0.80
 -17   1   3   -0.10    1.00
 -17   1   3   -0.80    0.80
 -16  -1   3   21.30    1.90
 -16  -1   3   19.10    1.70
 -16  -1   3   22.70    1.50
 -16  -1   3   20.50    1.80
 -16  -1   3   21.00    1.90
 -16  -1   3   24.70    1.80
 -16   1   3   23.10    1.70
 -16   1   3   20.70    2.40
 -16   1   3   21.00    1.70
 -16   1   3   22.70    1.70
 -15  -1   3    3.00    1.10
 -15  -1   3    9.40    2.70
 -15  -1   3    5.70    1.60
 -15  -1   3    5.30    1.60
 -15  -1   3    5.30    1.10
 -15  -1   3    8.70    1.90
 -15   1   3    8.80    2.10
 -15   1   3    4.60    1.10
 -15   1   3    5.70    1.50
 -15   1   3    5.40    1.50
 -15   1   3    4.10    1.00
 -15   1   3    7.10    2.10
 -14  -1   3    2.70    1.00
 -14  -1   3    4.10    1.60
 -14  -1   3    2.20    0.80
 -14  -1   3    2.40    1.10
 -14  -1   3    2.40    1.10
 -14  -1   3    2.70    1.00
 -14  -1   3    1.30    0.90
 -14   1   3    1.50    0.90
 -14   1   3    4.00    1.40
 -14   1   3    2.00    0.90
 -14   1   3    2.90    1.30
 -14   1   3    2.30    0.90
 -14   1   3    2.10    1.30
 -13  -1   3   23.70    1.70
 -13  -1   3   24.20    2.10
 -13  -1   3   23.10    1.80
 -13  -1   3   26.50    1.60
 -13  -1   3   22.40    2.00
 -13  -1   3   23.10    1.80
 -13  -1   3   23.30    2.10
 -13   1   3   22.70    1.70
 -13   1   3   23.40    1.70
 -13   1   3   28.10    2.10
 -13   1   3   24.00    2.00
 -13   1   3   26.90    2.20
 -13   1   3   26.40    2.40
 -13   1   3   25.40    2.10
 -12  -1   3   44.00    2.30
 -12  -1   3   53.59    2.80
 -12  -1   3   44.20    2.10
 -12  -1   3   45.90    2.00
 -12  -1   3   44.80    2.20
 -12  -1   3   43.70    2.20
 -12  -1   3   47.30    2.60
 -12   1   3   46.30    2.60
 -12   1   3   50.89    2.30
 -12   1   3   45.80    2.20
 -12   1   3   45.40    2.30
 -12   1   3   36.80    2.70
 -12   1   3   46.50    2.10
 -12   1   3   40.20    2.00
 -11  -1   3  143.89    4.90
 -11  -1   3  139.89    4.80
 -11  -1   3  132.89    5.20
 -11  -1   3  139.89    4.70
 -11  -1   3  140.29    4.70
 -11  -1   3  145.09    4.80
 -11  -1   3  137.19    5.20
 -11   1   3  139.69    4.80
 -11   1   3  144.29    4.90
 -11   1   3  139.99    4.70
 -11   1   3  142.39    4.80
 -11   1   3  134.79    4.80
 -11   1   3  133.49    5.10
 -10  -1   3   15.40    2.20
 -10  -1   3   14.20    1.50
 -10  -1   3   14.10    1.20
 -10  -1   3   14.80    1.30
 -10  -1   3   13.10    1.20
 -10  -1   3   15.10    1.10
 -10  -1   3   15.70    1.50
 -10  -1   3   19.90    2.30
 -10   1   3   18.50    1.20
 -10   1   3   16.50    1.00
 -10   1   3    9.50    1.90
 -10   1   3   17.40    1.30
 -10   1   3   15.20    1.20
 -10   1   3    9.50    2.30
  -9  -1   3   62.59    2.40
  -9  -1   3   61.89    2.40
  -9  -1   3   61.49    2.60
  -9  -1   3   60.69    2.30
  -9  -1   3   61.39    2.50
  -9  -1   3   61.29    2.50
  -9   1   3   63.49    2.40
  -9   1   3   65.49    2.40
  -9   1   3   64.69    2.50
  -9   1   3   61.49    2.30
  -9   1   3   64.29    2.30
  -8  -1   3  631.54   19.60
  -8  -1   3  663.73   19.70
  -8  -1   3  629.54   19.60
  -8  -1   3  643.24   19.70
  -8  -1   3  634.34   19.80
  -8   1   3  658.23   19.80
  -8   1   3  663.93   19.70
  -8   1   3  647.44   19.70
  -8   1   3  661.03   19.50
  -7  -1   3   36.80    1.60
   7  -1  -3   32.90    1.70
  -7  -1   3   35.90    1.50
  -7  -1   3   36.00    1.40
   7  -1  -3   35.50    1.40
  -7   1   3   36.40    1.40
  -7   1   3   37.00    1.50
  -7   1   3   36.30    1.40
  -7   1   3   38.40    1.60
  -6  -1   3    7.60    0.70
   6  -1  -3    6.00    0.60
  -6  -1   3    7.00    0.80
   6  -1  -3    8.00    0.90
  -6  -1   3    6.80    0.50
  -6   1   3    7.20    0.60
  -6   1   3    5.80    0.60
  -6   1   3    6.60    0.70
  -6   1   3    7.30    0.80
  -5  -1   3   81.59    2.90
  -5  -1   3   80.19    2.80
   5  -1  -3   89.19    2.70
  -5  -1   3   84.89    2.60
  -5  -1   3   83.39    2.70
  -5  -1   3   83.09    2.80
  -5   1   3   82.99    2.90
  -5   1   3   84.09    2.70
   5   1  -3   85.99    2.70
  -5   1   3   83.69    2.70
  -5   1   3   83.49    2.80
  -4  -1   3  395.16   11.80
  -4  -1   3  388.26   11.90
  -4  -1   3  389.26   11.90
   4  -1  -3  424.76   11.90
  -4  -1   3  390.66   11.80
  -4  -1   3  376.86   12.00
   4   1  -3  384.76   11.90
  -4   1   3  402.46   11.90
  -4   1   3  384.26   11.90
   3  -1  -3  738.83   21.90
  -3  -1   3  723.63   22.00
  -3  -1   3  747.43   21.90
  -3  -1   3  718.83   21.90
  -3  -1   3  750.22   21.90
   3   1  -3  730.33   21.90
  -3   1   3  688.43   21.90
  -3   1   3  753.52   21.90
  -2  -1   3 2540.65   76.59
   2  -1  -3 2607.84   76.69
  -2  -1   3 2307.07   77.49
  -2  -1   3 2539.95   76.59
  -2  -1   3 2654.73   76.99
   2   1  -3 2651.14   76.59
  -2   1   3 2524.95   76.79
  -2   1   3 2731.13   76.69
   1  -1  -3  883.91   26.10
  -1  -1   3  862.31   26.10
  -1  -1   3  884.91   26.10
  -1  -1   3  873.11   26.20
  -1  -1   3  791.42   26.10
  -1   1   3  860.21   26.10
  -1   1   3  945.91   26.00
   1   1  -3  874.21   26.10
   0  -1   3 1702.93   50.89
   0  -1  -3 1718.23   50.89
   0  -1   3 1755.72   50.89
   0  -1   3 1641.14   51.29
   0  -1   3 1786.82   50.89
   0   1   3 1697.53   50.89
   0   1  -3 1647.34   50.99
   1  -1   3  732.73   22.00
   1  -1   3  718.53   21.90
   1  -1   3  722.53   21.90
   1   1   3  749.03   21.90
   2  -1   3 1729.63   50.99
   2  -1   3 1768.52   50.89
   2  -1   3 1663.93   50.89
   2  -1   3 1726.43   50.99
   2   1   3 1644.74   51.09
   3  -1   3  211.48    6.40
   3  -1   3  210.88    6.50
   3  -1   3  209.68    6.50
   3  -1   3  201.88    6.50
   3  -1   3  209.68    6.50
   3   1   3  207.68    6.40
   3   1   3  207.48    6.40
  -3   1  -3  202.88    6.40
   4  -1   3   67.69    2.30
   4  -1   3   65.49    2.30
   4  -1   3   65.99    2.30
   4  -1   3   69.99    2.30
   4   1   3   62.89    2.20
   4   1   3   66.59    2.20
  -4   1  -3   65.69    2.30
  -5  -1  -3  363.76   10.90
   5  -1   3  353.16   11.10
   5  -1   3  388.06   11.00
   5  -1   3  370.76   11.10
   5  -1   3  365.96   11.10
   5   1   3  312.47   11.10
  -5   1  -3  359.16   11.10
   5   1   3  378.36   10.90
  -6  -1  -3    1.40    0.50
  -6  -1  -3    0.40    0.80
   6  -1   3   -0.80    0.70
   6  -1   3    0.80    0.50
   6  -1   3    0.70    0.50
   6  -1   3   -1.00    0.70
  -6  -1  -3    0.20    0.70
  -6   1  -3    1.40    0.60
  -6   1  -3    0.40    0.30
  -6   1  -3    0.40    0.80
   6   1   3   -0.40    0.40
   8  -1   3  192.18    6.00
  -8  -1  -3  178.08    5.80
  -8  -1  -3  183.98    6.00
  -8  -1  -3  176.98    5.90
   8  -1   3  184.58    5.80
  -8   1  -3  178.68    5.90
  -8   1  -3  185.48    5.90
  -8   1  -3  182.78    6.00
  -8   1  -3  172.88    6.00
  -9  -1  -3   11.30    1.30
  -9  -1  -3   13.70    1.20
  -9  -1  -3    7.70    2.10
  -9  -1  -3   11.20    1.40
  -9   1  -3   10.30    2.00
  -9   1  -3   11.60    1.10
  -9   1  -3   11.20    1.10
 -10  -1  -3  130.79    4.90
 -10  -1  -3  124.69    4.40
 -10  -1  -3  129.99    4.60
 -10   1  -3  130.49    4.90
 -10   1  -3  130.39    4.60
 -10   1  -3  127.59    4.50
 -10   1  -3  132.69    4.50
 -10   1  -3  132.79    4.60
 -11  -1  -3    6.20    1.60
 -11  -1  -3    6.70    1.20
 -11  -1  -3    6.00    1.40
 -11  -1  -3    8.70    2.80
 -11   1  -3    8.50    1.50
 -11   1  -3    7.30    1.20
 -11   1  -3    7.90    1.30
 -11   1  -3    6.90    1.40
 -12  -1  -3    5.30    1.10
 -12  -1  -3    4.50    1.30
 -12  -1  -3   10.60    2.80
 -12  -1  -3    5.90    1.10
 -12   1  -3    7.20    1.10
 -12   1  -3    4.80    1.40
 -12   1  -3    4.50    1.30
 -12   1  -3    6.60    1.20
 -12   1  -3    6.70    1.60
 -13  -1  -3   53.89    2.60
 -13  -1  -3   52.39    2.30
 -13  -1  -3   50.99    3.20
 -13  -1  -3   52.69    2.40
 -13   1  -3   55.99    2.70
 -13   1  -3   55.49    3.40
 -13   1  -3   53.49    2.60
 -13   1  -3   54.99    2.30
 -14  -1  -3    5.80    1.40
 -14  -1  -3    5.70    1.10
 -14  -1  -3   10.60    2.40
 -14  -1  -3    3.40    1.00
 -14   1  -3    6.10    1.60
 -14   1  -3    6.20    1.80
 -14   1  -3    4.60    1.20
 -14   1  -3    4.90    1.50
 -15  -1  -3    1.30    0.70
 -15  -1  -3   -0.90    0.90
 -15  -1  -3    1.10    0.90
 -15   1  -3   -0.40    1.20
 -15   1  -3   -0.30    1.60
 -15   1  -3    1.50    0.90
 -15   1  -3    1.00    0.90
 -16  -1  -3   18.10    1.50
 -16  -1  -3   17.60    1.20
 -16  -1  -3   19.30    1.80
 -16   1  -3   20.70    1.60
 -16   1  -3   15.60    2.10
 -16   1  -3   17.60    1.30
 -17  -1  -3    3.90    1.00
 -17  -1  -3    2.00    1.00
 -17   1  -3    1.70    0.70
 -17   1  -3    3.20    0.90
 -18  -2   3    3.70    1.20
 -18  -2   3    1.90    1.10
 -18  -2   3    7.00    1.40
 -18  -2   3    3.10    0.80
 -18   2   3    3.40    1.00
 -18   2   3    2.10    0.60
 -17  -2   3    6.30    1.50
 -17  -2   3    4.10    1.00
 -17  -2   3    3.50    1.10
 -17   2   3    4.30    1.20
 -17   2   3    3.00    1.00
 -17   2   3    2.10    0.80
 -16  -2   3   -1.00    1.50
 -16  -2   3    0.60    0.80
 -16  -2   3    0.50    1.00
 -16  -2   3    0.60    0.80
 -16  -2   3   -0.30    0.70
 -16   2   3    0.70    0.90
 -16   2   3   -0.80    1.00
 -16   2   3    1.00    1.00
 -16   2   3   -0.10    0.80
 -15  -2   3   17.10    2.00
 -15  -2   3   17.50    3.10
 -15  -2   3   17.10    1.60
 -15  -2   3   18.70    1.30
 -15  -2   3   19.40    1.80
 -15  -2   3   19.50    1.50
 -15   2   3   20.10    1.60
 -15   2   3   17.70    1.60
 -15   2   3   18.70    1.70
 -14  -2   3    0.80    1.20
 -14  -2   3    1.70    0.90
 -14  -2   3    1.00    1.10
 -14  -2   3    0.30    1.00
 -14  -2   3    1.60    0.90
 -14  -2   3    1.20    0.70
 -14   2   3    0.80    0.90
 -14   2   3    1.40    1.10
 -14   2   3    2.50    1.70
 -14   2   3    2.70    1.60
 -14   2   3    0.60    0.90
 -14   2   3    0.30    0.80
 -13  -2   3   20.00    1.90
 -13  -2   3   19.80    1.90
 -13  -2   3   16.70    2.60
 -13  -2   3   18.50    1.50
 -13  -2   3   21.50    1.70
 -13  -2   3   19.20    1.90
 -13  -2   3   21.00    1.80
 -13   2   3   18.10    2.00
 -13   2   3   17.60    1.60
 -13   2   3   18.70    1.90
 -13   2   3   18.00    2.00
 -13   2   3   18.80    1.50
 -12  -2   3  157.58    5.40
 -12  -2   3  156.18    5.50
 -12  -2   3  160.68    5.70
 -12  -2   3  158.58    5.70
 -12  -2   3  159.88    5.60
 -12  -2   3  158.48    5.30
 -12  -2   3  161.78    5.60
 -12   2   3  151.58    5.50
 -12   2   3  156.18    5.50
 -12   2   3  150.88    5.50
 -12   2   3  158.18    5.70
 -12   2   3  157.88    5.50
 -11  -2   3   60.49    2.80
 -11  -2   3   61.49    2.50
 -11  -2   3   64.89    3.30
 -11  -2   3   58.59    2.80
 -11  -2   3   64.29    2.90
 -11  -2   3   74.29    3.40
 -11  -2   3   60.59    3.10
 -11   2   3   61.39    2.70
 -11   2   3   57.29    2.70
 -11   2   3   59.59    2.60
 -11   2   3   58.09    2.70
 -11   2   3   63.09    3.10
 -10  -2   3    1.50    1.10
 -10  -2   3   -2.50    1.20
 -10  -2   3    1.00    0.80
 -10  -2   3    1.90    0.80
 -10  -2   3    0.20    1.00
 -10  -2   3    0.90    1.00
  10  -2  -3   -0.40    1.20
 -10  -2   3    0.30    0.90
 -10   2   3    1.10    0.80
 -10   2   3    0.40    0.80
 -10   2   3   -0.20    0.70
 -10   2   3    1.40    0.80
 -10   2   3    2.30    1.20
  -9  -2   3  318.37   10.00
  -9  -2   3  304.77   10.30
   9  -2  -3  331.27    9.90
   9  -2  -3  320.67   10.20
   9  -2  -3  300.07   10.70
   9  -2  -3  312.97   10.10
  -9  -2   3  319.07   10.10
  -9  -2   3  318.57    9.90
  -9  -2   3  323.67   10.10
  -9  -2   3  321.67   10.20
  -9  -2   3  319.47   10.00
  -9  -2   3  319.37   10.30
   9  -2  -3  321.47   10.00
  -9   2   3  315.97   10.10
  -9   2   3  317.77   10.20
  -9   2   3  296.37   10.30
  -9   2   3  327.37   10.20
  -9   2   3  320.97   10.10
  -9   2   3  326.37   10.10
  -8  -2   3   14.00    1.30
  -8  -2   3    9.50    2.20
  -8  -2   3   11.00    1.40
   8  -2  -3   12.10    1.20
   8  -2  -3   14.30    2.00
   8  -2  -3   12.60    0.90
  -8  -2   3   12.80    1.30
  -8  -2   3   15.70    1.20
  -8  -2   3    9.10    2.40
  -8  -2   3   13.60    1.10
   8  -2  -3   12.00    1.70
  -8  -2   3   14.20    1.50
  -8   2   3   12.50    1.20
  -8   2   3   11.90    2.60
  -8   2   3   12.60    1.10
  -8   2   3   13.00    1.40
  -8   2   3   13.70    1.00
  -7  -2   3  268.17    8.50
   7  -2  -3  261.47    8.60
  -7  -2   3  275.07    8.50
   7  -2  -3  272.67    8.40
  -7  -2   3  269.67    8.50
  -7  -2   3  265.57    8.50
  -7  -2   3  262.67    8.60
   7  -2  -3  268.47    8.40
  -7  -2   3  271.77    8.50
  -7   2   3  266.57    8.60
  -7   2   3  271.67    8.50
  -7   2   3  265.77    8.50
  -7   2   3  271.57    8.50
   6  -2  -3  112.69    4.00
  -6  -2   3  112.09    3.80
  -6  -2   3  113.99    3.80
  -6  -2   3  103.79    3.70
  -6  -2   3  112.39    3.90
  -6  -2   3  115.39    3.80
   6  -2  -3  117.59    3.80
  -6  -2   3  109.69    4.00
   6  -2  -3  101.19    3.60
  -6   2   3  106.99    3.80
  -6   2   3  109.39    3.80
  -5  -2   3    8.30    1.50
   5  -2  -3   11.00    1.20
  -5  -2   3    9.90    0.80
  -5  -2   3    8.40    1.40
  -5  -2   3   10.00    0.70
  -5  -2   3    8.40    1.20
   5  -2  -3    9.70    0.70
  -5  -2   3    9.50    1.10
  -5  -2   3    8.40    0.90
  -5  -2   3   10.00    1.30
  -5   2   3   10.10    1.10
  -5   2   3    9.50    0.90
  -5   2   3    9.40    0.70
  -4  -2   3   17.50    1.80
  -4  -2   3   19.70    1.10
  -4  -2   3   17.80    1.40
   4  -2  -3   19.50    0.90
  -4  -2   3   19.70    1.20
  -4  -2   3   18.90    1.00
  -4  -2   3   15.50    1.20
   4  -2  -3   19.00    1.40
   4  -2  -3   18.60    1.00
  -4  -2   3   20.40    1.00
  -4  -2   3   19.40    1.00
  -4   2   3   19.30    1.00
  -4   2   3   21.50    1.10
  -4   2   3   19.30    1.20
  -3  -2   3    5.80    0.70
  -3  -2   3    6.40    0.70
  -3  -2   3    7.40    0.90
   3  -2  -3    6.80    1.10
  -3  -2   3    6.80    0.90
   3  -2  -3    5.40    0.60
  -3  -2   3    6.40    0.60
  -3  -2   3    6.50    0.60
   3  -2  -3    5.40    0.70
  -3   2   3    6.30    0.70
  -3   2   3    6.70    0.60
  -2  -2   3  158.78    4.90
   2  -2  -3  144.89    4.80
  -2  -2   3  152.08    4.90
  -2  -2   3  151.98    4.90
   2  -2  -3  146.09    4.80
  -2  -2   3  150.88    4.80
  -2  -2   3  151.68    4.80
  -2  -2   3  149.09    4.90
  -2   2   3  146.19    4.90
  -2   2   3  149.19    4.70
  -1  -2   3  305.07    9.60
   1  -2  -3  299.67    9.50
  -1  -2   3  311.07    9.50
  -1  -2   3  314.27    9.60
   1  -2  -3  307.17    9.60
  -1  -2   3  312.47    9.60
  -1  -2   3  307.57    9.50
   1  -2  -3  306.37    9.50
  -1  -2   3  312.27    9.60
  -1   2   3  312.77    9.60
  -1   2   3  315.57    9.40
   0  -2  -3  592.24   17.90
   0  -2   3  582.94   17.90
   0  -2   3  590.24   18.00
   0  -2   3  594.14   18.00
   0  -2   3  592.44   18.00
   0  -2  -3  587.74   17.90
   0  -2   3  591.44   18.00
   0  -2  -3  578.44   17.90
   0   2   3  594.74   18.00
   0   2   3  609.74   17.80
   1  -2   3  122.89    4.00
   1  -2   3  125.39    4.40
   1  -2   3  122.79    4.10
   1  -2   3  122.39    4.10
   1  -2   3  121.59    4.10
  -1  -2  -3  120.39    4.00
   1  -2   3  119.99    4.10
  -1  -2  -3  126.09    4.10
   1  -2   3  134.59    4.60
  -1  -2  -3  124.89    4.00
   1   2   3  121.79    3.90
   1   2   3  127.09    4.10
   2  -2   3   46.00    1.70
   2  -2   3   46.30    1.80
   2  -2   3   45.70    2.10
   2  -2   3   47.20    1.80
   2  -2   3   45.90    1.90
  -2  -2  -3   42.60    1.80
  -2  -2  -3   45.00    1.80
   2  -2   3   42.00    2.10
  -2  -2  -3   46.70    1.70
   2  -2   3   46.50    1.80
   2   2   3   45.80    1.80
  -2   2  -3   44.70    1.70
   3  -2   3   69.49    2.60
  -3  -2  -3   69.09    2.50
   3  -2   3   66.79    2.70
   3  -2   3   69.99    2.50
  -3  -2  -3   63.29    2.80
   3  -2   3   69.69    2.50
   3  -2   3   70.19    2.70
   3  -2   3   69.79    2.50
   3  -2   3   69.69    2.40
   3   2   3   66.79    2.40
   4  -2   3  328.67   10.30
   4  -2   3  338.37   10.30
  -4  -2  -3  337.67   10.10
   4  -2   3  325.17   10.20
  -4  -2  -3  314.17   10.20
   4  -2   3  321.27   10.20
   4  -2   3  314.97   10.10
   4  -2   3  326.57   10.30
   4   2   3  337.57   10.10
  -4   2  -3  317.87   10.10
   5  -2   3   51.09    2.00
   5  -2   3   50.09    2.20
  -5  -2  -3   51.89    2.20
  -5  -2  -3   46.90    2.40
   5  -2   3   52.69    2.00
   5  -2   3   47.00    1.90
   5  -2   3   47.50    2.10
   5  -2   3   51.09    2.30
  -5   2  -3   47.00    2.00
   5   2   3   49.00    2.00
  -5   2  -3   47.10    2.10
   5   2   3   48.20    1.90
  -6  -2  -3   17.60    1.40
   6  -2   3   20.90    1.10
   6  -2   3   19.30    1.90
  -6  -2  -3   16.20    1.70
   6  -2   3   18.70    1.30
   6  -2   3   17.50    1.70
   6  -2   3   17.60    1.20
  -6  -2  -3   18.30    3.30
   6  -2   3   16.20    2.20
  -6   2  -3   18.40    1.20
  -6   2  -3   18.30    1.60
   6   2   3   14.30    1.80
   7  -2   3   90.79    3.20
  -7  -2  -3   91.09    3.30
   7  -2   3   86.79    3.10
   7  -2   3   87.59    3.80
  -7  -2  -3   86.09    3.30
   7  -2   3   88.79    3.50
  -7  -2  -3   85.89    3.70
   7  -2   3   87.59    3.50
   7  -2   3   83.99    3.80
  -7   2  -3   80.09    3.20
  -7   2  -3   88.49    3.30
  -7   2  -3   86.69    3.20
  -8  -2  -3   17.20    1.40
   8  -2   3   16.10    1.80
  -8  -2  -3   15.70    1.50
   8  -2   3   15.40    1.50
   8  -2   3   15.10    1.40
   8  -2   3   14.50    2.50
  -8  -2  -3   13.30    1.80
  -8   2  -3   16.00    1.40
  -8   2  -3   14.30    1.40
  -8   2  -3   14.30    1.30
   9  -2   3   12.90    2.40
  -9  -2  -3    5.50    1.60
   9  -2   3    5.20    1.20
   9  -2   3    7.00    1.60
   9  -2   3    8.50    1.60
  -9  -2  -3    7.20    1.30
  -9  -2  -3    5.80    1.30
  -9   2  -3    7.60    1.20
  -9   2  -3    7.10    1.20
  -9   2  -3    5.80    1.20
  -9   2  -3    6.60    1.20
  10  -2   3   10.50    2.40
 -10  -2  -3    9.30    1.40
 -10  -2  -3    9.80    1.30
 -10  -2  -3   10.90    1.60
 -10   2  -3   12.10    1.40
 -10   2  -3    9.00    1.40
 -10   2  -3   10.50    1.40
 -10   2  -3   10.90    1.40
 -11  -2  -3   88.39    3.40
 -11  -2  -3   88.99    3.30
 -11  -2  -3   89.89    3.60
 -11   2  -3   84.99    3.50
 -11   2  -3   86.09    3.50
 -11   2  -3   82.99    3.60
 -11   2  -3   85.29    3.30
 -11   2  -3   90.49    3.60
 -12  -2  -3    0.80    1.30
 -12  -2  -3    0.30    0.90
 -12  -2  -3    0.60    1.00
 -12   2  -3   -0.50    0.80
 -12   2  -3    2.00    1.10
 -12   2  -3   -1.30    1.70
 -12   2  -3    1.40    0.80
 -13  -2  -3    6.40    1.20
 -13  -2  -3   10.70    1.30
 -13  -2  -3    8.90    1.30
 -13   2  -3    8.70    1.40
 -13   2  -3   11.30    1.50
 -13   2  -3    9.30    1.50
 -13   2  -3    9.10    1.50
 -14  -2  -3    0.30    0.90
 -14  -2  -3   -0.40    0.70
 -14  -2  -3    0.30    0.70
 -14   2  -3    0.70    0.80
 -14   2  -3   -0.60    1.10
 -14   2  -3    1.20    1.10
 -14   2  -3    0.50    0.80
 -15  -2  -3    0.40    0.70
 -15  -2  -3   -0.20    0.60
 -15  -2  -3    0.60    0.80
 -15   2  -3    3.50    1.40
 -15   2  -3    1.10    1.40
 -15   2  -3   -2.20    1.20
 -15   2  -3    1.90    0.80
 -16  -2  -3    5.20    1.00
 -16  -2  -3    4.70    1.10
 -16  -2  -3    5.60    1.20
 -16   2  -3    4.40    1.20
 -16   2  -3    5.30    1.10
 -16  -3   3    4.70    1.10
 -16  -3   3    5.10    0.90
 -16  -3   3    6.20    1.00
 -16   3   3    7.70    1.20
 -16   3   3    4.80    1.20
 -16   3   3    4.50    1.10
 -15  -3   3   -0.10    0.70
 -15  -3   3    0.00    0.70
 -15  -3   3   -0.70    0.60
 -15  -3   3    1.00    1.10
 -15   3   3    0.00    0.90
 -15   3   3   -0.30    1.20
 -15   3   3    0.60    0.90
 -15   3   3   -0.30    0.80
 -14  -3   3    3.80    1.00
 -14  -3   3    4.80    1.10
 -14  -3   3    4.50    1.10
 -14  -3   3    4.30    1.30
 -14   3   3    3.60    0.90
 -14   3   3    6.00    1.30
 -14   3   3    1.50    2.10
 -14   3   3    6.80    1.60
 -14   3   3    4.10    1.20
 -13  -3   3    0.50    0.70
 -13  -3   3    1.60    0.80
 -13  -3   3    1.60    0.80
 -13  -3   3    0.30    1.30
 -13  -3   3   -2.00    1.50
 -13   3   3   -0.50    1.40
 -13   3   3    0.50    0.90
 -13   3   3    0.20    0.90
 -12  -3   3   39.90    2.10
 -12  -3   3   38.20    2.00
 -12  -3   3   39.10    2.60
 -12  -3   3   38.80    2.60
  12  -3  -3   36.10    3.40
 -12  -3   3   30.80    2.80
 -12  -3   3   39.00    1.90
 -12   3   3   37.00    2.30
 -12   3   3   35.40    2.30
 -12   3   3   37.10    2.10
 -12   3   3   41.20    2.10
 -11  -3   3   17.00    1.50
  11  -3  -3   11.80    3.30
 -11  -3   3   21.30    2.30
 -11  -3   3   17.50    2.20
 -11  -3   3   19.60    2.40
 -11  -3   3   15.60    1.70
  11  -3  -3   17.50    2.50
 -11   3   3   19.60    1.70
 -11   3   3   17.60    2.10
 -11   3   3   18.00    2.00
 -11   3   3   14.70    2.20
 -10  -3   3   12.70    1.80
  10  -3  -3   13.60    1.60
 -10  -3   3    8.00    2.10
 -10  -3   3   11.80    1.40
 -10  -3   3   11.90    1.70
  10  -3  -3   11.80    2.20
  10  -3  -3   16.10    1.70
  10  -3  -3   11.70    1.70
 -10  -3   3   15.40    2.50
 -10  -3   3   11.10    1.30
 -10  -3   3   10.00    2.50
 -10   3   3   10.90    1.50
 -10   3   3   13.80    1.60
 -10   3   3   11.40    2.00
 -10   3   3   12.50    1.60
 -10   3   3   16.70    2.10
  -9  -3   3   10.90    2.00
  -8  -3   3   71.99    3.10
   8  -3  -3   66.29    2.80
   8  -3  -3   69.49    2.80
  -8  -3   3   64.19    3.00
  -8  -3   3   55.69    3.90
   8  -3  -3   71.69    3.10
  -8  -3   3   69.19    2.80
   8  -3  -3   71.99    2.90
  -8  -3   3   74.39    3.00
  -8  -3   3   70.89    2.70
  -8   3   3   68.19    2.90
  -8   3   3   73.49    2.90
  -8   3   3   66.99    2.90
  -8   3   3   71.09    3.00
   7  -3  -3   13.70    1.20
  -7  -3   3   16.50    2.50
   7  -3  -3   14.20    1.20
   7  -3  -3   15.00    2.10
  -7  -3   3   14.40    1.70
  -7  -3   3   16.30    1.50
  -7  -3   3   15.90    1.60
  -7  -3   3   15.50    1.40
  -7  -3   3   16.70    1.80
   7  -3  -3   16.00    1.80
   7  -3  -3   15.50    1.50
  -7  -3   3   14.10    1.50
  -7  -3   3   12.50    2.20
  -7  -3   3   11.50    3.00
  -7   3   3   16.50    1.60
  -7   3   3   14.60    1.40
  -7   3   3   14.10    1.50
   6  -3  -3  106.29    4.10
   6  -3  -3  110.29    3.90
  -6  -3   3  109.19    3.80
  -6  -3   3  105.49    4.60
  -6  -3   3  107.39    3.90
  -6  -3   3  103.89    3.90
  -6  -3   3  111.49    3.90
   6  -3  -3  108.69    4.40
   6  -3  -3  108.19    3.90
  -6  -3   3  107.69    4.10
  -6  -3   3  103.19    4.40
  -6  -3   3  104.79    4.60
   6  -3  -3  104.69    3.80
  -6  -3   3  108.29    3.90
  -6   3   3  109.49    3.90
  -6   3   3  109.39    4.40
  -6   3   3  105.59    3.90
  -5  -3   3   62.79    4.90
  -5  -3   3   65.29    2.60
   5  -3  -3   66.29    2.70
  -5  -3   3   66.69    2.60
  -5  -3   3   66.89    3.30
   5  -3  -3   63.89    2.60
   5  -3  -3   65.19    2.50
  -5  -3   3   67.09    2.90
  -5  -3   3   65.69    3.70
  -5  -3   3   64.69    2.60
   5  -3  -3   67.59    3.00
  -5  -3   3   64.49    3.20
  -5  -3   3   63.49    3.30
   5  -3  -3   64.19    3.20
  -5  -3   3   66.99    2.80
  -5  -3   3   65.69    2.80
  -5  -3   3   65.09    2.70
  -5  -3   3   64.69    2.70
  -5   3   3   66.39    2.60
  -5   3   3   64.19    3.10
  -5   3   3   63.39    2.80
  -4  -3   3    7.00    1.60
  -4  -3   3    6.60    1.20
   4  -3  -3    3.10    0.80
  -4  -3   3    3.50    0.80
   4  -3  -3    2.40    0.70
  -4  -3   3    3.80    1.00
  -4  -3   3    2.80    1.70
  -4  -3   3    2.40    1.50
   4  -3  -3    1.40    1.00
  -4  -3   3    3.10    0.80
  -4  -3   3    1.90    1.30
  -4  -3   3    3.50    1.10
   4  -3  -3    1.80    1.00
  -4  -3   3    1.60    0.80
  -4  -3   3    4.40    1.00
  -4  -3   3    2.80    0.80
   4  -3  -3    2.00    0.60
  -4   3   3    3.40    0.90
  -4   3   3    3.10    0.90
  -4   3   3    1.20    1.10
  -3  -3   3   68.99    3.60
   3  -3  -3   82.49    3.20
  -3  -3   3   78.69    3.00
   3  -3  -3   78.39    2.90
   3  -3  -3   71.29    3.50
  -3  -3   3   74.19    3.60
  -3  -3   3   75.89    2.90
  -3  -3   3   75.49    2.80
   3  -3  -3   70.79    3.50
  -3  -3   3   76.99    3.20
   3  -3  -3   79.69    3.00
  -3  -3   3   80.49    3.50
  -3  -3   3   80.09    2.90
  -3  -3   3   81.09    3.00
  -3  -3   3   74.49    3.90
  -3   3   3   78.99    3.20
  -3   3   3   74.69    3.00
  -3   3   3   75.19    2.90
  -2  -3   3   41.70    2.70
  -2  -3   3   49.80    2.20
  -2  -3   3   52.19    2.00
   2  -3  -3   51.99    2.20
  -2  -3   3   51.39    3.00
   2  -3  -3   51.59    2.10
  -2  -3   3   49.99    2.30
   2  -3  -3   46.10    2.90
   2  -3  -3   47.30    3.10
  -2  -3   3   51.49    2.40
  -2  -3   3   50.29    2.10
  -2  -3   3   48.30    2.80
  -2  -3   3   50.79    2.10
  -2  -3   3   49.99    3.30
  -2   3   3   53.29    2.10
  -2   3   3   52.09    2.40
  -1  -3   3    5.10    1.40
  -1  -3   3    6.00    1.10
   1  -3  -3    3.40    0.80
  -1  -3   3    4.60    0.90
   1  -3  -3    2.90    1.30
  -1  -3   3    7.80    1.70
  -1  -3   3    4.80    1.10
  -1  -3   3    3.10    1.40
  -1  -3   3    3.80    0.80
  -1  -3   3    4.80    0.90
  -1  -3   3    3.80    0.90
   1  -3  -3    4.20    0.70
  -1  -3   3    7.50    1.40
   1  -3  -3    3.20    0.80
  -1   3   3    5.50    1.00
  -1   3   3    4.90    1.30
   0  -3  -3   98.69    3.40
   0  -3  -3   88.99    4.30
   0  -3   3   94.19    3.70
   0  -3   3   91.79    4.40
   0  -3   3   92.49    3.90
   0  -3   3   90.29    3.40
   0  -3   3  100.19    3.50
   0  -3   3   90.79    4.00
   0  -3   3   96.19    4.20
   0  -3   3   98.89    3.60
   0  -3   3   96.69    3.50
   0  -3  -3   98.99    3.40
   0  -3   3  101.29    3.50
   0   3   3  104.79    3.70
   0   3   3   99.59    3.40
   1  -3   3  108.99    3.90
   1  -3   3   97.99    4.20
   1  -3   3  118.79    4.40
   1  -3   3  110.59    3.90
  -1  -3  -3  112.79    3.70
   1  -3   3  104.99    4.40
   1  -3   3  110.09    4.00
  -1  -3  -3  112.09    3.80
   1  -3   3  108.49    3.90
   1  -3   3  107.99    4.50
   1  -3   3  107.79    3.90
  -1  -3  -3  103.79    4.80
   1  -3   3  106.89    3.80
   1   3   3  111.09    4.10
  -1   3  -3  104.29    4.20
  -2  -3  -3   83.29    3.00
   2  -3   3   83.29    3.20
  -2  -3  -3   77.29    4.50
   2  -3   3   79.69    3.60
   2  -3   3   84.39    3.10
   2  -3   3   82.29    3.40
   2  -3   3   82.99    3.10
  -2  -3  -3   81.89    3.00
   2  -3   3   84.29    3.10
   2  -3   3   81.49    3.70
   2  -3   3   83.79    3.20
   2  -3   3   82.39    3.00
  -2   3  -3   83.99    3.30
   2   3   3   84.09    3.40
   3  -3   3    0.70    0.70
   3  -3   3    0.40    1.10
  -3  -3  -3    2.80    1.00
   3  -3   3    1.00    0.50
   3  -3   3   -0.50    1.00
  -3  -3  -3    0.50    0.70
   3  -3   3   -0.20    1.00
   3  -3   3    2.20    1.20
   3  -3   3    0.50    0.60
   3  -3   3    1.20    0.70
  -3  -3  -3    1.30    1.20
   3   3   3    0.20    1.30
  -3   3  -3    0.40    0.70
  -4  -3  -3    3.80    1.00
   4  -3   3    4.10    1.10
   4  -3   3    3.80    1.00
   4  -3   3    4.80    1.50
   4  -3   3    5.60    1.30
  -4  -3  -3    5.60    1.90
   4  -3   3    5.60    1.10
  -4  -3  -3    5.90    1.60
   4  -3   3    6.50    1.40
  -4  -3  -3    6.10    1.80
   4  -3   3    4.90    0.90
   4  -3   3    6.90    2.00
   4   3   3    7.70    2.10
  -4   3  -3    4.80    1.00
   5  -3   3   61.49    2.50
   5  -3   3   58.49    2.80
   5  -3   3   56.89    2.60
   5  -3   3   62.19    2.70
  -5  -3  -3   55.79    3.40
  -5  -3  -3   58.89    2.70
   5  -3   3   62.39    2.60
   5  -3   3   60.89    3.30
   5  -3   3   57.59    2.90
  -5   3  -3   56.49    2.60
  -5   3  -3   61.59    2.60
  -6  -3  -3    8.80    1.50
   6  -3   3    7.00    1.10
   6  -3   3    4.80    1.10
   6  -3   3    4.50    1.70
   6  -3   3    7.00    1.20
   6  -3   3    5.70    1.40
   6  -3   3    7.00    1.60
  -6  -3  -3    8.40    2.00
   6  -3   3    9.10    1.40
  -6   3  -3    6.30    1.20
  -6   3  -3    7.00    1.20
   7  -3   3   13.30    1.40
   7  -3   3   18.10    1.80
   7  -3   3   15.20    1.70
  -7  -3  -3   15.10    1.90
  -7  -3  -3   15.10    1.60
   7  -3   3   15.30    2.40
   7  -3   3   14.80    1.40
   7  -3   3   14.90    1.70
  -7   3  -3   15.10    1.50
  -7   3  -3   15.90    1.90
  -7   3  -3   13.30    1.50
   8  -3   3   11.70    2.50
   8  -3   3    7.80    1.60
   8  -3   3    7.80    1.50
   8  -3   3   10.00    1.50
  -8  -3  -3    9.90    1.40
  -8  -3  -3    7.30    1.70
   8  -3   3    8.20    1.60
  -8  -3  -3   11.30    1.90
  -8   3  -3    6.50    1.50
  -8   3  -3    8.00    1.90
  -8   3  -3    8.60    1.70
   9  -3   3    5.60    1.30
  -9  -3  -3    5.80    1.30
   9  -3   3    8.70    1.60
   9  -3   3    7.80    2.10
   9  -3   3   10.00    1.80
   9  -3   3    4.90    1.50
  -9  -3  -3    7.40    1.80
  -9  -3  -3    6.50    1.60
  -9   3  -3    7.70    1.20
  -9   3  -3    5.30    1.40
  -9   3  -3    6.40    1.50
  -9   3  -3    6.80    1.30
 -10  -3  -3   19.20    1.70
  10  -3   3   19.80    2.30
  10  -3   3   18.00    1.70
 -10  -3  -3   16.60    1.50
 -10  -3  -3   20.20    2.00
  10  -3   3   13.10    2.10
 -10   3  -3   17.70    2.30
 -10   3  -3   17.90    2.20
 -10   3  -3   18.50    1.60
 -10   3  -3   16.40    1.50
 -11  -3  -3    8.70    1.30
 -11  -3  -3   10.50    1.30
 -11  -3  -3   12.00    1.80
 -11   3  -3    9.20    1.40
 -11   3  -3    9.90    1.40
 -11   3  -3    9.10    1.30
 -12  -3  -3   29.40    1.70
 -12  -3  -3   30.40    1.70
 -12  -3  -3   31.10    2.00
 -12   3  -3   31.30    1.80
 -12   3  -3   31.10    1.80
 -12   3  -3   29.50    1.80
 -13  -3  -3   32.10    1.70
 -13  -3  -3   29.10    1.60
 -13  -3  -3   30.40    2.00
 -13   3  -3   34.50    1.70
 -13   3  -3   34.20    2.00
 -13   3  -3   31.80    1.70
 -14  -3  -3   28.70    1.50
 -14  -3  -3   27.80    1.50
 -14  -3  -3   28.60    3.10
 -14   3  -3   25.70    1.60
 -14   3  -3   33.90    2.00
 -15  -3  -3    2.70    0.80
 -15  -3  -3    3.00    0.80
 -15   3  -3    5.40    1.00
 -14  -4   3    4.20    1.10
 -14   4   3    2.90    0.90
 -13  -4   3   14.00    1.90
 -13  -4   3   10.10    1.80
 -13   4   3   11.60    1.50
 -13   4   3   12.60    1.70
 -12  -4   3   17.60    1.60
 -12  -4   3   13.20    1.60
  12  -4  -3    8.80    2.80
 -12  -4   3   15.20    1.40
 -12   4   3   13.50    1.50
 -11  -4   3    1.90    1.10
  11  -4  -3    0.20    1.00
  11  -4  -3   -1.50    1.30
 -11  -4   3    2.20    1.20
 -11  -4   3   -0.10    0.90
 -11   4   3    1.20    1.00
 -11   4   3   -1.80    1.30
 -11   4   3   -0.70    1.30
 -10  -4   3   13.90    1.80
 -10  -4   3   21.20    3.00
 -10  -4   3   10.40    1.60
  10  -4  -3   13.80    1.80
  10  -4  -3    9.40    1.70
 -10  -4   3   13.00    1.50
  10  -4  -3   10.70    1.60
 -10   4   3   12.90    1.70
 -10   4   3   13.80    2.10
 -10   4   3   13.20    1.60
  -9  -4   3    0.20    1.10
  -9  -4   3    1.30    1.20
   9  -4  -3    1.20    1.00
   9  -4  -3    1.70    1.00
  -9  -4   3    7.40    2.20
  -9  -4   3    1.40    1.20
   9  -4  -3    1.30    0.80
  -9   4   3    1.20    1.10
  -9   4   3    0.90    1.50
  -9   4   3    2.10    1.00
   8  -4  -3   13.60    1.60
  -8  -4   3    9.60    2.10
  -8  -4   3   15.00    2.10
   8  -4  -3   13.00    1.60
   8  -4  -3   13.20    1.40
  -8  -4   3   13.30    1.70
  -8  -4   3   15.10    2.30
   8  -4  -3   13.30    1.40
  -8   4   3   15.50    1.60
  -8   4   3   14.90    2.10
  -8   4   3   13.50    1.90
   7  -4  -3   38.00    2.50
  -7  -4   3   35.30    2.50
  -7  -4   3   33.00    2.40
   7  -4  -3   35.90    2.10
  -7  -4   3   34.90    2.40
   7  -4  -3   38.00    2.00
   7  -4  -3   39.00    2.40
  -7  -4   3   39.00    2.20
  -7   4   3   38.10    2.50
  -7   4   3   37.40    2.50
  -7   4   3   38.30    2.10
  -6  -4   3   89.19    4.00
   6  -4  -3   91.99    3.60
   6  -4  -3   91.89    3.60
   6  -4  -3   98.79    4.00
  -6  -4   3   96.09    3.90
  -6  -4   3   95.19    3.80
  -6  -4   3   92.89    3.60
   6  -4  -3   95.89    3.60
  -6  -4   3   92.69    3.90
  -6  -4   3   92.59    3.80
   6  -4  -3   89.39    4.20
  -6   4   3  100.49    4.00
  -6   4   3   94.79    3.70
  -6   4   3   95.19    3.90
   5  -4  -3   26.70    1.80
  -5  -4   3   23.30    2.30
   5  -4  -3   22.70    1.60
  -5  -4   3   20.40    2.80
  -5  -4   3   25.40    1.90
  -5  -4   3   24.50    2.20
  -5  -4   3   25.20    2.10
  -5  -4   3   22.40    2.00
   5  -4  -3   23.10    1.60
   5  -4  -3   23.00    1.80
   5  -4  -3   21.40    2.10
  -5   4   3   22.30    2.30
   4  -4  -3   52.09    2.40
  -4  -4   3   47.90    2.50
  -4  -4   3   49.70    3.10
   4  -4  -3   48.60    2.30
   4  -4  -3   52.69    2.80
  -4  -4   3   52.09    2.50
   4  -4  -3   48.30    2.50
   4  -4  -3   51.79    2.70
  -4  -4   3   48.10    2.50
  -4  -4   3   47.40    2.50
  -4  -4   3   49.90    2.50
  -4  -4   3   52.49    2.50
  -4  -4   3   49.60    2.80
  -4  -4   3   47.50    2.50
  -4  -4   3   52.69    2.70
   3  -4  -3   46.60    2.20
   3  -4  -3   46.00    2.50
  -3  -4   3   44.40    2.30
  -3  -4   3   42.60    2.30
  -3  -4   3   42.80    2.60
   3  -4  -3   40.90    2.40
  -3  -4   3   39.70    2.20
  -3  -4   3   43.20    2.30
  -3  -4   3   41.70    2.60
   3  -4  -3   43.90    2.10
   3  -4  -3   45.30    2.20
  -3  -4   3   42.60    2.30
  -3  -4   3   43.60    2.20
  -3  -4   3   42.90    2.50
   3   4  -3   42.20    2.80
  -2  -4   3    5.10    1.30
  -2  -4   3    6.20    1.20
  -2  -4   3    5.50    1.30
  -2  -4   3    7.00    1.50
  -2  -4   3    4.90    1.20
   2  -4  -3    6.10    1.30
   2  -4  -3    5.00    1.20
  -2  -4   3    6.40    1.30
   2  -4  -3    7.50    1.30
  -2  -4   3    3.90    0.90
   2  -4  -3    4.40    1.30
   2  -4  -3    5.20    1.60
  -2  -4   3    7.30    1.50
  -2  -4   3    8.20    1.90
   2   4  -3    3.70    1.50
  -1  -4   3   57.79    2.60
  -1  -4   3   58.19    2.50
   1  -4  -3   58.89    2.60
  -1  -4   3   61.49    2.70
  -1  -4   3   60.59    2.70
   1  -4  -3   59.89    3.00
  -1  -4   3   62.49    3.00
  -1  -4   3   56.39    2.70
  -1  -4   3   60.99    2.70
   1  -4  -3   60.69    2.90
   1  -4  -3   60.59    2.60
  -1  -4   3   61.19    2.90
  -1  -4   3   61.89    3.00
   1  -4  -3   60.49    2.60
   1   4  -3   58.59    3.00
   0  -4  -3   13.50    1.90
   0  -4  -3   13.00    1.40
   0  -4   3   14.10    1.40
   0  -4  -3   14.10    1.30
   0  -4   3   15.50    1.50
   0  -4   3   15.60    1.60
   0  -4   3   12.90    1.50
   0  -4   3   14.50    1.60
   0  -4   3   11.30    1.50
   0  -4   3   13.70    1.80
   0  -4   3   11.80    1.70
   0   4  -3   12.70    1.90
  -1  -4  -3  162.78    5.50
   1  -4   3  156.78    5.50
  -1  -4  -3  155.78    5.40
   1  -4   3  158.98    5.50
   1  -4   3  157.28    5.60
   1  -4   3  159.48    5.80
   1  -4   3  156.98    5.60
   1  -4   3  161.58    5.50
  -1  -4  -3  158.58    5.80
   1  -4   3  149.88    5.50
   1  -4   3  163.48    5.60
  -1   4  -3  158.38    5.70
   2  -4   3    2.60    0.90
   2  -4   3    3.40    0.90
  -2  -4  -3    2.00    1.40
  -2  -4  -3    3.50    1.10
   2  -4   3    3.40    1.00
   2  -4   3    3.10    1.00
   2  -4   3    3.20    0.90
  -2  -4  -3    3.20    1.00
   2  -4   3    2.20    1.00
   2  -4   3    3.50    1.00
   2  -4   3    4.70    1.20
  -2   4  -3    3.30    1.50
   3  -4   3    1.60    0.90
  -3  -4  -3    0.20    1.10
   3  -4   3    2.00    0.90
  -3  -4  -3    0.20    1.00
   3  -4   3    1.90    0.90
   3  -4   3    2.40    1.20
   3  -4   3    0.60    0.90
   3  -4   3    1.10    1.00
   3  -4   3    1.50    0.90
   3  -4   3    0.70    0.90
  -3   4  -3    2.30    1.60
   4  -4   3   14.50    1.70
  -4  -4  -3   14.60    2.30
   4  -4   3   15.10    1.50
   4  -4   3   14.70    1.90
   4  -4   3   16.00    1.40
   4  -4   3   16.00    1.50
   4  -4   3   16.20    2.00
  -4   4  -3   16.40    2.10
   5  -4   3    1.50    0.80
   5  -4   3    3.00    0.90
   5  -4   3    2.80    1.00
   5  -4   3    3.50    1.00
   5  -4   3    4.50    1.00
   5  -4   3    3.90    1.20
  -5   4  -3    2.60    0.90
  -5   4  -3    2.70    1.70
   6  -4   3    1.00    0.80
   6  -4   3    1.00    0.80
   6  -4   3    1.80    1.00
   6  -4   3    1.80    0.90
   6  -4   3    1.40    0.80
  -6   4  -3    1.90    0.90
   7  -4   3   71.39    2.80
   7  -4   3   70.79    3.00
   7  -4   3   70.09    2.90
   7  -4   3   68.19    3.00
   7  -4   3   68.79    3.00
  -7  -4  -3   65.99    3.30
  -7   4  -3   69.29    2.90
   8  -4   3    5.10    1.60
   8  -4   3    7.30    1.20
   8  -4   3    4.20    1.20
  -8  -4  -3    6.00    1.90
   8  -4   3    5.70    1.40
  -8  -4  -3    7.50    2.00
   8  -4   3    4.00    1.00
  -8   4  -3    7.00    1.60
  -8   4  -3    5.50    1.20
  -8   4  -3    6.00    1.40
   9  -4   3    6.50    1.70
   9  -4   3    5.70    1.60
   9  -4   3    4.40    1.10
   9  -4   3    4.80    1.10
  -9  -4  -3    5.90    2.00
  -9  -4  -3    9.20    1.60
  -9   4  -3    7.50    2.20
  -9   4  -3    4.90    1.40
  -9   4  -3    6.50    1.10
  10  -4   3    7.00    2.10
 -10  -4  -3    9.50    1.80
 -10   4  -3    7.60    1.20
 -10   4  -3    6.60    1.50
 -10   4  -3    6.60    1.10
 -11  -4  -3   13.40    1.80
 -11  -4  -3   12.20    2.30
 -11   4  -3   12.60    1.20
 -11   4  -3   14.40    1.20
 -12  -4  -3    6.90    1.20
 -12   4  -3    4.50    1.00
 -12   4  -3    6.60    1.10
   9  -5  -3    7.30    1.00
   8  -5  -3    7.40    1.00
   8  -5  -3    6.10    1.30
   7  -5  -3    6.70    1.10
   7  -5  -3    7.80    1.00
   6  -5  -3   25.40    1.60
   6  -5  -3   24.70    1.80
   6  -5  -3   22.80    1.70
   5  -5  -3   17.00    1.50
   5  -5  -3   18.00    1.30
   5  -5  -3   16.30    1.30
  -4  -5   3    2.20    1.10
   4  -5  -3    1.90    1.00
  -4  -5   3    1.50    1.10
   4  -5  -3    1.50    0.70
   4  -5  -3   -0.30    0.80
   3  -5  -3   19.20    1.50
  -3  -5   3   17.70    2.20
   3  -5  -3   18.50    1.50
  -3  -5   3   20.20    1.70
   3  -5  -3   19.00    1.40
  -3  -5   3   17.00    1.60
   2  -5  -3    7.80    1.20
  -2  -5   3    8.20    2.20
   2  -5  -3    7.50    1.40
  -2  -5   3   10.90    1.50
  -2  -5   3    9.20    1.30
   2  -5  -3    7.10    1.40
   1  -5  -3   28.10    1.80
  -1  -5   3   27.40    1.80
   1  -5  -3   26.00    1.60
  -1  -5   3   26.60    2.10
   1  -5  -3   25.70    1.80
  -1  -5   3   28.90    1.90
  -1  -5   3   27.50    1.60
   0  -5   3    5.00    1.40
   0  -5  -3    4.50    1.40
   0  -5   3    4.00    1.00
   0  -5   3    5.50    1.50
   0  -5  -3    3.70    0.90
   0  -5   3    4.80    1.10
   0  -5   3    5.20    1.30
   0   5  -3    4.40    1.70
   1  -5   3    1.20    1.00
   1  -5   3    2.00    0.90
   1  -5   3    2.10    0.70
   1  -5   3    0.20    0.80
  -1  -5  -3    1.80    1.00
  -1   5  -3    0.50    1.60
   2  -5   3    1.70    0.70
  -2  -5  -3    4.90    1.50
   2  -5   3    1.40    0.80
   2  -5   3    1.90    1.00
   2  -5   3    1.00    0.70
  -2   5  -3    3.90    1.60
   3  -5   3   10.20    1.30
   3  -5   3    9.40    1.40
   3  -5   3   10.90    1.00
   3  -5   3   10.00    1.20
  -3   5  -3    8.10    2.10
   4  -5   3    2.10    1.00
   4  -5   3    3.80    1.00
   4  -5   3    3.90    0.90
   4  -5   3    2.20    0.90
   5  -5   3   35.40    2.00
   5  -5   3   35.10    1.80
   5  -5   3   34.90    1.80
  -5   5  -3   35.80    1.80
   6  -5   3    1.40    0.60
   6  -5   3    2.00    0.80
   6  -5   3    0.30    0.50
  -6   5  -3    1.60    1.00
  -6   5  -3   -0.10    0.90
   7  -5   3    3.60    1.00
   7  -5   3    2.50    0.70
   7  -5   3    2.00    0.90
  -7   5  -3    4.80    1.50
 -19   0   4   -0.40    0.60
 -19   0   4   -0.10    1.00
 -18   0   4    1.20    1.60
 -18   0   4    5.20    1.50
 -18   0   4    2.70    0.80
 -18   0   4    3.30    1.20
 -17   0   4   -0.20    1.00
 -17   0   4    0.80    1.10
 -17   0   4    0.10    0.90
 -16   0   4    0.00    1.10
 -16   0   4    0.00    1.00
 -16   0   4    0.70    0.80
 -15   0   4    0.00    0.90
 -15   0   4    0.60    0.90
 -15   0   4    1.80    1.00
 -15   0   4    1.10    0.80
 -15   0   4   -0.70    1.50
 -14   0   4    2.80    1.80
 -14   0   4    1.40    1.10
 -14   0   4    1.50    0.80
 -14   0   4    0.90    1.10
 -14   0   4    2.30    1.50
 -14   0   4    0.40    0.80
 -14   0   4    0.50    1.20
 -14   0   4    1.50    0.90
 -13   0   4    0.00    1.00
 -13   0   4   -2.70    1.60
 -13   0   4    0.50    0.70
 -13   0   4   -1.80    1.50
 -13   0   4    1.70    1.70
 -13   0   4   -0.60    1.00
 -13   0   4    0.20    0.80
 -13   0   4   -0.70    1.10
 -13   0   4    0.40    0.90
 -12   0   4    2.10    0.80
 -12   0   4    0.60    0.90
 -12   0   4    2.20    1.10
 -12   0   4    0.90    1.60
 -12   0   4    1.90    0.90
 -12   0   4    1.30    1.10
 -12   0   4   -0.10    0.70
 -12   0   4   -1.80    1.80
 -12   0   4    3.40    1.10
 -11   0   4   -1.20    0.80
 -11   0   4    0.20    1.10
 -11   0   4   -0.70    0.90
 -11   0   4    0.00    0.60
 -11   0   4    0.40    0.80
 -11   0   4    0.60    1.10
 -11   0   4    1.60    1.80
 -11   0   4    0.90    0.70
 -10   0   4  102.89    3.60
 -10   0   4  105.99    3.60
 -10   0   4  100.59    3.50
 -10   0   4   94.39    3.70
 -10   0   4   94.19    3.40
 -10   0   4  100.69    3.50
  -9   0   4   -0.10    1.00
  -9   0   4   -0.60    0.50
  -9   0   4    0.00    0.60
  -9   0   4   -0.50    0.50
  -9   0   4   -0.20    0.80
  -9   0   4   -0.80    1.00
  -8   0   4    7.50    0.80
  -7   0   4   -1.40    0.40
  -7   0   4   -1.40    0.40
  -7   0   4   -1.00    0.50
  -7   0   4   -1.10    0.40
  -7   0   4   -1.30    0.30
  -6   0   4  124.19    4.10
  -6   0   4  127.59    3.90
  -6   0   4  123.09    4.00
  -6   0   4  123.79    4.00
  -6   0   4  123.49    3.90
  -5   0   4   -0.20    0.50
  -5   0   4    0.00    0.20
   5   0  -4    0.10    0.30
  -5   0   4    0.20    0.30
  -5   0   4    0.00    0.20
  -5   0   4   -0.40    0.40
   4   0  -4   40.60    1.40
  -4   0   4   39.60    1.50
  -4   0   4   41.20    1.40
  -4   0   4   42.20    1.40
  -4   0   4   43.50    1.40
  -3   0   4   -0.50    0.20
  -3   0   4   -0.50    0.20
  -3   0   4   -0.30    0.40
  -3   0   4   -0.60    0.10
   3   0  -4   -0.60    0.20
   2   0  -4 1307.47   38.70
  -2   0   4 1283.77   38.70
  -2   0   4 1232.48   38.90
  -2   0   4 1365.26   38.70
  -1   0   4    0.70    0.20
  -1   0   4   -0.10    0.20
   1   0  -4   -0.10    0.20
  -1   0   4    0.10    0.10
   0   0   4   88.69    2.90
   0   0  -4   89.39    2.90
   0   0   4   92.69    2.90
   0   0   4   93.59    2.80
  -1   0  -4    0.30    0.20
   1   0   4   -0.10    0.20
  -1   0  -4    0.00    0.30
   2   0   4  519.85   15.30
  -2   0  -4  501.55   15.30
   2   0   4  507.75   15.30
   3   0   4   -0.60    0.20
  -3   0  -4   -0.60    0.30
   3   0   4   -1.40    0.40
  -4   0  -4  496.75   14.70
   4   0   4  489.05   14.70
   4   0   4  476.35   14.70
   5   0   4    0.10    0.40
   5   0   4   -0.30    0.30
   5   0   4   -0.70    0.60
  -5   0  -4   -1.40    0.70
  -5   0  -4    0.10    0.30
   6   0   4  527.85   15.70
   6   0   4  536.65   15.70
  -6   0  -4  549.85   15.70
  -6   0  -4  503.25   15.80
  -6   0  -4  513.95   15.80
   6   0   4  489.45   15.80
   7   0   4   -0.60    0.60
   7   0   4    0.30    0.80
  -7   0  -4   -0.90    0.90
  -7   0  -4    0.00    0.70
  -7   0  -4    0.70    0.60
  -7   0  -4   -0.10    0.50
  -8   0  -4  347.97   10.50
  -8   0  -4  350.66   10.60
  -8   0  -4  338.67   10.50
  -8   0  -4  313.57   10.60
  -8   0  -4  338.47   10.60
  -9   0  -4   -0.50    0.80
  -9   0  -4   -0.70    0.90
  -9   0  -4   -1.80    1.70
  -9   0  -4    0.50    1.20
  -9   0  -4    1.70    1.60
  -9   0  -4    0.50    0.70
  -9   0  -4    0.40    0.90
 -10   0  -4    5.60    1.40
 -10   0  -4    1.30    1.40
 -10   0  -4    7.20    1.70
 -10   0  -4    1.80    1.00
 -10   0  -4    1.80    1.60
 -10   0  -4    2.60    1.30
 -10   0  -4    2.30    0.80
 -11   0  -4   -0.30    1.30
 -11   0  -4   -2.10    1.40
 -11   0  -4   -0.80    0.70
 -11   0  -4   -0.10    1.30
 -11   0  -4   -0.20    1.50
 -11   0  -4    0.60    1.30
 -11   0  -4    1.30    1.00
 -12   0  -4    2.50    2.00
 -12   0  -4    5.40    1.40
 -12   0  -4    5.20    1.10
 -12   0  -4    9.60    2.10
 -12   0  -4    3.80    1.20
 -13   0  -4   -1.00    1.20
 -13   0  -4   -0.60    1.30
 -13   0  -4   -0.70    0.70
 -14   0  -4   66.19    2.60
 -14   0  -4   63.89    3.10
 -14   0  -4   67.89    3.30
 -14   0  -4   65.69    3.00
 -15   0  -4   -0.30    0.70
 -15   0  -4   -0.80    1.00
 -16   0  -4    2.00    1.20
 -16   0  -4    1.10    0.70
 -17   0  -4   -1.20    0.70
 -19  -1   4   20.10    1.40
 -19  -1   4   17.80    1.30
 -19   1   4   15.90    1.20
 -19   1   4   17.40    1.50
 -18  -1   4    9.10    2.30
 -18  -1   4   10.30    1.20
 -18  -1   4    8.80    1.50
 -18  -1   4   12.60    1.60
 -18  -1   4    9.70    1.20
 -18  -1   4    6.40    1.70
 -18   1   4    7.60    1.20
 -18   1   4    8.30    1.20
 -18   1   4    8.10    1.50
 -17  -1   4    9.20    1.60
 -17  -1   4    8.80    1.20
 -17  -1   4   13.40    1.50
 -17  -1   4    9.90    1.80
 -17  -1   4   10.20    1.60
 -17  -1   4    9.60    1.60
 -17   1   4    9.70    1.30
 -17   1   4    8.40    1.40
 -17   1   4   11.30    1.70
 -16  -1   4   42.90    2.20
 -16  -1   4   40.30    2.30
 -16  -1   4   40.00    2.30
 -16  -1   4   41.90    2.20
 -16  -1   4   41.10    2.00
 -16  -1   4   43.20    2.20
 -16   1   4   42.30    2.10
 -16   1   4   39.20    2.10
 -16   1   4   42.50    2.20
 -15  -1   4    3.50    1.00
 -15  -1   4    3.50    1.90
 -15  -1   4    5.80    1.60
 -15  -1   4    2.40    1.40
 -15  -1   4    7.70    1.60
 -15  -1   4    3.00    1.00
 -15  -1   4    3.10    1.30
 -15   1   4    3.10    1.10
 -15   1   4    4.90    1.50
 -15   1   4    4.70    1.70
 -15   1   4    3.20    1.20
 -15   1   4    2.40    1.10
 -14  -1   4   42.60    2.30
 -14  -1   4   45.20    2.50
 -14  -1   4   44.00    2.10
 -14  -1   4   43.40    2.60
 -14  -1   4   42.30    2.30
 -14  -1   4   42.00    2.50
 -14  -1   4   43.20    2.20
 -14   1   4   42.70    2.70
 -14   1   4   45.30    2.70
 -14   1   4   43.30    2.40
 -14   1   4   45.60    2.30
 -14   1   4   53.29    3.60
 -14   1   4   46.10    2.20
 -14   1   4   42.60    2.50
 -13  -1   4   36.70    2.10
 -13  -1   4   34.70    2.20
 -13  -1   4   35.90    1.90
 -13  -1   4   37.00    1.90
 -13  -1   4   35.80    2.10
 -13  -1   4   37.10    2.40
 -13  -1   4   36.00    2.30
 -13   1   4   36.00    2.30
 -13   1   4   36.50    2.40
 -13   1   4   33.50    2.50
 -13   1   4   35.10    2.00
 -13   1   4   37.90    2.10
 -13   1   4   37.70    2.50
 -13   1   4   34.20    2.00
 -12  -1   4    5.10    0.90
 -12  -1   4    2.70    0.90
 -12  -1   4    3.60    0.90
 -12  -1   4    4.30    1.20
 -12  -1   4    5.20    1.70
 -12  -1   4    3.40    1.20
 -12  -1   4    4.00    1.00
 -12   1   4    3.90    0.90
 -12   1   4    5.20    1.30
 -12   1   4    3.70    1.00
 -12   1   4    5.00    1.70
 -12   1   4    5.60    1.10
 -12   1   4    4.10    1.10
 -12   1   4    2.90    1.10
 -11  -1   4  353.66   10.70
 -11  -1   4  350.16   10.80
 -11  -1   4  336.07   11.00
 -11  -1   4  319.87   11.30
 -11  -1   4  344.27   11.10
 -11  -1   4  351.16   10.80
 -11  -1   4  342.37   10.80
 -11  -1   4  350.46   10.80
 -11  -1   4  352.86   10.90
 -11   1   4  338.97   10.90
 -11   1   4  345.27   10.80
 -11   1   4  320.57   11.00
 -11   1   4  345.67   10.80
 -11   1   4  353.96   10.90
 -10  -1   4    0.70    0.60
 -10  -1   4    1.60    0.90
 -10  -1   4   -0.80    1.30
 -10  -1   4    0.10    1.30
 -10  -1   4   -0.20    0.70
 -10  -1   4    0.80    0.60
 -10  -1   4    1.00    0.70
 -10  -1   4    0.60    0.70
 -10   1   4    1.50    1.20
 -10   1   4    0.60    0.50
 -10   1   4    1.30    0.70
 -10   1   4    0.80    0.50
 -10   1   4    1.10    0.70
  -9  -1   4   64.59    2.40
  -9  -1   4   65.29    2.50
  -9  -1   4   63.59    2.60
  -9  -1   4   64.69    2.50
  -9  -1   4   63.19    2.30
  -9  -1   4   61.49    2.50
  -9   1   4   62.59    2.30
  -9   1   4   61.39    2.30
  -9   1   4   63.39    2.40
  -9   1   4   61.89    2.50
  -9   1   4   59.79    2.40
  -8  -1   4   92.59    3.20
  -8  -1   4   89.39    3.30
  -8  -1   4   89.79    3.20
  -8  -1   4   91.09    3.10
  -8  -1   4   90.69    3.20
  -8  -1   4   88.99    3.30
   8  -1  -4   90.19    3.20
  -8   1   4   93.39    3.10
  -8   1   4   89.09    3.30
  -8   1   4   92.09    3.20
  -8   1   4   91.59    3.20
  -7  -1   4  106.19    3.40
  -7  -1   4  101.09    3.30
  -7  -1   4   95.39    3.50
  -7  -1   4   94.49    3.60
   7  -1  -4   97.79    3.30
  -7   1   4   97.09    3.40
  -7   1   4   96.99    3.30
  -7   1   4  101.09    3.30
  -7   1   4  102.09    3.40
  -6  -1   4 1383.76   41.70
  -6  -1   4 1368.36   41.90
  -6  -1   4 1396.76   41.70
  -6  -1   4 1384.86   41.90
  -6  -1   4 1411.46   41.90
   6  -1  -4 1412.76   41.80
  -6   1   4 1380.46   41.90
  -6   1   4 1443.86   41.80
   6   1  -4 1374.66   41.70
  -6   1   4 1407.16   41.80
  -6   1   4 1424.46   41.90
   5  -1  -4   19.20    1.10
  -5  -1   4   20.60    0.90
  -5  -1   4   21.00    0.90
  -5  -1   4   19.80    1.00
  -5  -1   4   19.30    0.80
  -5  -1   4   20.00    1.10
  -5   1   4   19.50    1.10
  -5   1   4   21.10    1.00
  -5   1   4   19.60    0.90
   5   1  -4   17.60    0.90
  -5   1   4   20.00    0.90
   4  -1  -4   18.60    1.00
  -4  -1   4   19.90    0.80
  -4  -1   4   20.90    0.80
  -4  -1   4   18.80    1.10
  -4  -1   4   19.50    1.00
  -4  -1   4   18.90    0.80
  -4   1   4   18.90    0.90
   4   1  -4   18.50    1.00
  -4   1   4   19.60    0.80
  -4   1   4   19.20    0.80
  -3  -1   4 1572.74   47.10
  -3  -1   4 1561.34   47.10
  -3  -1   4 1532.45   47.10
  -3  -1   4 1622.74   47.10
  -3  -1   4 1665.73   47.00
   3  -1  -4 1559.04   47.10
  -3   1   4 1491.35   47.10
   3   1  -4 1525.45   47.10
  -3   1   4 1661.23   47.00
  -3   1   4 1570.94   47.10
  -2  -1   4   61.59    2.00
  -2  -1   4   57.39    2.20
  -2  -1   4   62.29    2.00
  -2  -1   4   63.39    2.10
   2  -1  -4   57.89    2.10
  -2  -1   4   55.19    2.10
  -2   1   4   64.69    1.90
  -2   1   4   58.59    2.00
  -2   1   4   62.39    2.10
  -1  -1   4  111.89    3.50
  -1  -1   4  107.09    3.50
   1  -1  -4  107.79    3.50
  -1  -1   4  109.89    3.50
  -1  -1   4  113.19    3.50
  -1   1   4  109.09    3.60
  -1   1   4  108.09    3.50
   0  -1   4  172.88    5.40
   0  -1   4  167.18    5.40
   0  -1   4  171.88    5.40
   0  -1  -4  179.48    5.50
   0  -1   4  171.58    5.40
   0  -1   4  179.68    5.30
   0   1   4  168.08    5.40
   1  -1   4  627.54   19.70
   1  -1   4  650.73   19.60
   1  -1   4  658.53   19.60
   1  -1   4  661.73   19.60
  -1  -1  -4  624.64   19.60
   1  -1   4  671.53   19.60
   1   1   4  665.43   19.60
   2  -1   4    4.60    0.70
   2  -1   4    4.60    0.50
   2  -1   4    4.90    0.80
   2  -1   4    5.50    0.50
   2  -1   4    5.80    0.70
   2   1   4    4.80    0.50
   2   1   4    5.40    0.40
   3  -1   4   35.20    1.40
   3  -1   4   30.90    1.40
   3  -1   4   31.70    1.40
   3  -1   4   37.40    1.50
   3  -1   4   34.60    1.30
   3   1   4   30.60    1.20
  -3   1  -4   33.00    1.30
   3   1   4   30.70    1.20
   4  -1   4   78.09    2.60
   4  -1   4   78.59    2.50
   4  -1   4   74.89    2.60
   4  -1   4   77.09    2.60
   4   1   4   73.09    2.50
   4   1   4   66.79    2.60
   4   1   4   73.59    2.50
  -4   1  -4   71.59    2.50
  -5  -1  -4  179.98    5.50
   5  -1   4  186.18    5.80
   5  -1   4  183.88    5.80
   5  -1   4  192.98    5.70
   5  -1   4  199.18    5.80
   5   1   4  155.48    5.70
  -5   1  -4  173.88    5.70
  -5   1  -4  172.88    5.80
   5   1   4  175.78    5.60
   5   1   4  181.58    5.60
   6  -1   4   26.20    1.20
  -6  -1  -4   25.90    1.60
  -6  -1  -4   25.70    1.20
  -6  -1  -4   29.10    1.60
   6  -1   4   27.30    1.50
   6  -1   4   25.00    1.40
   6  -1   4   25.90    1.40
   6   1   4   26.90    1.40
  -6   1  -4   31.10    1.50
  -6   1  -4   32.80    1.60
   6   1   4   28.40    1.30
  -6   1  -4   27.30    1.50
   7  -1   4   15.00    1.30
   7  -1   4   12.10    0.90
   7  -1   4    9.00    1.30
  -7  -1  -4   13.20    1.20
  -7  -1  -4   10.60    1.20
  -7   1  -4   12.20    1.20
  -7   1  -4   13.90    1.20
  -7   1  -4   11.60    0.90
   8  -1   4   39.30    2.10
  -8  -1  -4   33.80    2.40
  -8  -1  -4   35.80    2.00
  -8  -1  -4   37.00    1.80
   8  -1   4   36.10    1.80
  -8   1  -4   39.00    1.80
  -8   1  -4   37.40    1.80
  -8   1  -4   35.40    1.70
  -8   1  -4   35.90    1.90
  -9  -1  -4    1.20    0.70
  -9  -1  -4    0.30    0.70
  -9  -1  -4    2.50    1.10
  -9   1  -4    1.20    0.90
  -9   1  -4    1.20    0.60
  -9   1  -4    0.70    0.80
  -9   1  -4    2.50    0.80
 -10  -1  -4    6.00    1.80
 -10  -1  -4    6.00    1.20
 -10   1  -4    5.00    1.30
 -10   1  -4    2.10    1.10
 -10   1  -4    4.70    1.10
 -10   1  -4    5.50    1.50
 -10   1  -4    4.80    1.30
 -11  -1  -4   11.20    1.70
 -11  -1  -4   12.20    1.50
 -11  -1  -4   14.00    1.30
 -11   1  -4   13.90    2.80
 -11   1  -4   12.50    1.30
 -11   1  -4   12.10    1.80
 -11   1  -4   10.90    1.60
 -11   1  -4   11.90    1.50
 -12  -1  -4   52.19    2.50
 -12  -1  -4   49.70    2.30
 -12  -1  -4   49.50    2.20
 -12   1  -4   46.90    3.00
 -12   1  -4   48.10    2.70
 -12   1  -4   48.80    2.50
 -12   1  -4   48.10    2.50
 -12   1  -4   50.39    2.20
 -13  -1  -4    2.00    0.90
 -13  -1  -4    0.50    0.90
 -13  -1  -4    0.90    0.70
 -13   1  -4   -0.20    0.90
 -13   1  -4    0.80    0.80
 -13   1  -4   -0.80    1.30
 -13   1  -4   -0.50    1.10
 -14  -1  -4   11.50    1.30
 -14  -1  -4    8.50    1.50
 -14  -1  -4   12.20    1.50
 -14   1  -4    6.10    1.80
 -14   1  -4    7.40    1.60
 -14   1  -4   11.60    3.10
 -14   1  -4   10.90    1.20
 -15  -1  -4   39.30    2.10
 -15  -1  -4   41.10    2.10
 -15  -1  -4   43.10    1.90
 -15   1  -4   43.70    2.20
 -15   1  -4   43.00    2.00
 -16  -1  -4    1.10    1.10
 -16  -1  -4    0.20    0.70
 -16  -1  -4    1.60    0.80
 -16   1  -4   -1.40    0.70
 -16   1  -4    0.50    0.80
 -17  -1  -4    3.10    0.80
 -17   1  -4    2.30    1.00
 -17   1  -4    2.00    0.90
 -18  -2   4    2.60    0.90
 -18  -2   4    2.00    0.90
 -18  -2   4    3.80    1.00
 -18  -2   4    1.90    0.70
 -18   2   4    1.50    0.80
 -18   2   4    1.40    0.80
 -17  -2   4   38.30    2.00
 -17  -2   4   37.50    1.90
 -17  -2   4   36.80    1.70
 -17  -2   4   36.50    1.80
 -17   2   4   40.20    2.00
 -17   2   4   36.60    2.00
 -17   2   4   40.20    2.00
 -17   2   4   36.40    2.00
 -16  -2   4   13.60    1.90
 -16  -2   4   11.60    2.30
 -16  -2   4   14.80    1.60
 -16  -2   4   15.20    1.40
 -16  -2   4   12.70    1.30
 -16  -2   4   13.10    1.20
 -16   2   4   13.80    1.60
 -16   2   4   16.30    1.40
 -16   2   4   13.10    1.60
 -16   2   4   12.50    1.60
 -15  -2   4   78.49    3.50
 -15  -2   4   80.69    3.40
 -15  -2   4   81.99    3.40
 -15  -2   4   81.19    3.10
 -15  -2   4   90.49    3.60
 -15  -2   4   81.79    3.30
 -15   2   4   81.59    3.30
 -15   2   4   84.49    3.40
 -15   2   4   83.59    3.30
 -15   2   4   80.89    3.30
 -14  -2   4   13.60    1.70
 -14  -2   4   18.70    1.40
 -14  -2   4   18.40    1.60
 -14  -2   4   19.80    1.90
 -14  -2   4   18.40    1.80
 -14  -2   4   17.80    1.60
 -14  -2   4   15.30    3.10
 -14   2   4   20.20    1.60
 -14   2   4   21.70    2.20
 -14   2   4   17.50    1.90
 -14   2   4   19.50    1.70
 -14   2   4   21.20    1.80
 -14   2   4   21.10    2.30
 -13  -2   4    2.60    1.00
 -13  -2   4    2.80    1.10
 -13  -2   4    0.10    1.60
 -13  -2   4    4.70    1.10
 -13  -2   4    1.00    0.90
 -13  -2   4    2.20    1.00
 -13  -2   4    1.60    0.80
 -13   2   4    7.00    1.70
 -13   2   4    1.50    0.80
 -13   2   4    4.80    1.30
 -13   2   4    3.40    1.40
 -13   2   4    0.20    1.00
 -12  -2   4  104.19    4.10
 -12  -2   4  107.69    3.80
 -12  -2   4  106.69    4.10
 -12  -2   4  109.09    4.20
 -12  -2   4  105.59    4.20
 -12  -2   4  104.19    3.90
 -12  -2   4  107.39    4.10
 -12   2   4  107.49    4.00
 -12   2   4  104.19    4.10
 -12   2   4  108.09    4.00
 -12   2   4  103.69    4.20
 -12   2   4  109.99    4.00
 -11  -2   4    5.30    1.50
 -11   2   4    6.70    1.30
 -10  -2   4   74.79    2.90
 -10  -2   4   77.79    3.10
 -10  -2   4   73.19    3.10
  10  -2  -4   70.49    4.10
 -10  -2   4   64.39    6.00
 -10  -2   4   76.99    3.00
  10  -2  -4   79.59    3.00
 -10  -2   4   76.79    3.30
 -10  -2   4   79.99    3.20
 -10  -2   4   76.29    3.00
 -10  -2   4   72.89    3.40
 -10   2   4   74.19    3.00
 -10   2   4   70.29    3.60
 -10   2   4   81.79    3.10
 -10   2   4   76.89    3.00
 -10   2   4   74.89    3.10
  -9  -2   4    0.80    1.00
  -9  -2   4    0.40    1.10
  -9  -2   4    0.00    1.10
   9  -2  -4   -0.20    1.10
  -9  -2   4    0.10    0.70
  -9  -2   4    1.50    1.90
  -9  -2   4    0.80    0.80
  -9  -2   4    1.20    0.80
   9  -2  -4    2.10    1.20
   9  -2  -4    0.20    0.80
  -9  -2   4    1.90    1.00
   9  -2  -4   -0.40    1.50
  -9  -2   4    1.30    0.70
  -9   2   4    0.90    0.70
  -9   2   4   -1.50    1.30
  -9   2   4    2.00    0.90
  -9   2   4    2.90    1.60
  -9   2   4    0.80    0.60
  -9   2   4    0.30    0.70
  -8  -2   4  110.39    3.70
  -8  -2   4  108.59    3.80
  -8  -2   4  100.09    4.20
  -8  -2   4  104.39    3.90
  -8  -2   4  102.09    3.80
  -8  -2   4  101.19    4.40
   8  -2  -4  108.79    3.60
  -8  -2   4  107.79    3.80
  -8  -2   4  108.59    3.80
   8  -2  -4  107.99    3.70
   8  -2  -4  102.29    4.10
   8  -2  -4  107.09    3.90
  -8   2   4  115.39    4.00
  -8   2   4  107.49    3.90
  -8   2   4  104.39    3.80
  -8   2   4  105.29    3.90
  -8   2   4  107.19    3.70
   7  -2  -4  123.89    4.40
  -7  -2   4  121.69    4.30
  -7  -2   4  122.69    4.40
   7  -2  -4  124.49    4.20
  -7  -2   4  125.89    4.30
  -7  -2   4  124.29    4.30
  -7  -2   4  129.09    4.30
  -7  -2   4  127.59    4.30
   7  -2  -4  124.69    4.10
  -7   2   4  124.39    4.30
  -7   2   4  127.69    4.20
  -7   2   4  125.29    4.30
  -7   2   4  129.99    4.40
  -7   2   4  122.59    4.40
   6  -2  -4   14.30    1.30
  -6  -2   4   14.50    1.10
  -6  -2   4   14.60    1.40
   6  -2  -4   15.30    1.00
  -6  -2   4   14.20    1.20
  -6  -2   4   13.30    1.40
  -6  -2   4   13.40    1.00
   6  -2  -4   12.50    0.80
  -6  -2   4   14.30    1.10
  -6  -2   4   14.30    1.10
  -6   2   4   15.50    1.20
  -6   2   4   15.40    1.20
  -6   2   4   13.90    1.00
  -6   2   4   13.60    1.20
  -6   2   4   12.50    1.60
  -5  -2   4    4.50    1.30
  -5  -2   4    3.20    0.60
  -5  -2   4    2.60    0.80
   5  -2  -4    3.90    0.70
   5  -2  -4    3.90    1.20
  -5  -2   4    4.00    0.90
  -5  -2   4    3.60    0.90
  -5  -2   4    3.50    0.90
  -5  -2   4    3.30    0.70
   5  -2  -4    3.00    0.50
  -5  -2   4    3.70    0.90
  -5  -2   4    3.90    0.70
  -5   2   4    3.10    0.70
  -5   2   4    4.10    0.80
  -5   2   4    3.20    0.60
   4  -2  -4  206.08    7.00
  -4  -2   4  216.48    6.90
  -4  -2   4  217.48    6.90
  -4  -2   4  225.08    6.90
   4  -2  -4  214.58    7.00
  -4  -2   4  203.98    7.00
  -4  -2   4  219.88    6.90
  -4  -2   4  221.68    6.80
  -4  -2   4  226.08    6.90
  -4  -2   4  210.48    6.90
   4  -2  -4  218.28    6.80
  -4   2   4  224.08    6.90
  -4   2   4  225.08    6.80
  -4   2   4  209.98    6.90
  -3  -2   4   32.30    1.50
   3  -2  -4   29.90    1.70
  -3  -2   4   33.10    1.40
  -3  -2   4   32.60    1.50
  -3  -2   4   33.40    1.30
   3  -2  -4   32.10    1.30
  -3  -2   4   33.60    1.40
  -3  -2   4   32.50    1.40
   3  -2  -4   32.80    1.40
  -3  -2   4   28.80    1.60
  -3  -2   4   29.00    1.80
  -3   2   4   33.30    1.30
  -3   2   4   31.80    1.40
  -3   2   4   28.10    1.80
  -2  -2   4 1039.90   31.00
  -2  -2   4  985.10   30.90
   2  -2  -4 1021.70   30.90
  -2  -2   4 1050.99   30.90
  -2  -2   4 1045.70   30.90
   2  -2  -4 1050.79   30.90
   2  -2  -4  999.00   31.00
  -2  -2   4  956.90   31.00
  -2  -2   4 1034.40   31.00
  -2  -2   4 1026.10   31.00
  -2   2   4 1038.10   31.00
  -2   2   4 1091.99   30.80
  -1  -2   4   67.29    2.40
  -1  -2   4   67.49    3.00
  -1  -2   4   66.39    2.50
  -1  -2   4   65.99    2.40
   1  -2  -4   68.09    2.40
  -1  -2   4   67.49    2.50
   1  -2  -4   67.39    2.30
  -1  -2   4   64.49    2.30
  -1  -2   4   70.19    2.50
   1  -2  -4   63.19    2.60
  -1  -2   4   64.29    2.70
  -1   2   4   68.79    2.20
  -1   2   4   69.49    2.50
   0  -2   4   77.89    3.00
   0  -2  -4   78.09    2.70
   0  -2   4   80.69    2.80
   0  -2  -4   71.49    2.90
   0  -2  -4   76.59    2.60
   0  -2   4   73.59    3.00
   0  -2   4   74.39    2.70
   0  -2   4   76.29    2.80
   0  -2   4   81.79    2.70
   0  -2   4   81.49    2.80
   0   2   4   80.39    2.50
   0   2   4   76.39    2.90
  -1  -2  -4   27.40    1.30
   1  -2   4   28.00    1.50
   1  -2   4   21.80    1.50
   1  -2   4   28.10    1.40
   1  -2   4   28.70    1.70
   1  -2   4   30.40    1.30
  -1  -2  -4   24.80    1.60
   1  -2   4   28.00    1.20
   1  -2   4   28.10    1.60
   1   2   4   29.20    1.30
  -2  -2  -4   16.00    1.60
  -2  -2  -4   18.30    1.10
   2  -2   4   17.70    1.10
   2  -2   4   16.60    1.30
   2  -2   4   16.40    1.00
   2  -2   4   18.80    1.10
   2  -2   4   17.40    1.40
   2  -2   4   15.20    1.40
   2  -2   4   16.20    1.10
   2  -2   4   16.90    1.00
   2   2   4   16.30    1.00
   3  -2   4 1812.32   55.99
   3  -2   4 1896.31   55.89
   3  -2   4 1872.51   55.89
   3  -2   4 1826.02   55.79
   3  -2   4 1940.51   55.99
   3  -2   4 1936.71   55.89
  -3  -2  -4 1747.83   55.89
   3  -2   4 1848.22   55.99
  -3  -2  -4 1861.21   55.79
  -3  -2  -4 1845.92   55.89
  -3   2  -4 1850.41   55.89
   3   2   4 1963.40   55.89
  -4  -2  -4    4.80    1.10
   4  -2   4    5.00    1.20
   4  -2   4    4.50    1.00
   4  -2   4    5.40    0.80
   4  -2   4    4.60    0.80
   4  -2   4    4.50    0.60
   4  -2   4    3.40    1.00
  -4  -2  -4    9.90    2.00
   4   2   4    5.60    0.70
   4   2   4    3.90    0.80
  -4   2  -4    4.60    0.70
   5  -2   4   35.40    1.60
   5  -2   4   31.70    1.40
   5  -2   4   31.90    1.70
   5  -2   4   33.20    1.60
  -5  -2  -4   26.10    2.20
   5  -2   4   31.60    1.80
  -5  -2  -4   29.30    1.70
   5  -2   4   32.10    1.80
   5   2   4   32.30    1.50
  -5   2  -4   30.50    1.60
   5   2   4   33.20    1.60
   6  -2   4   41.70    2.20
   6  -2   4   41.70    2.60
   6  -2   4   41.20    1.90
  -6  -2  -4   37.20    2.30
  -6  -2  -4   40.70    2.60
   6  -2   4   38.70    1.70
   6  -2   4   40.10    2.20
   6  -2   4   39.80    3.80
   6  -2   4   37.70    1.80
  -6   2  -4   39.90    1.80
  -6   2  -4   39.70    1.90
   7  -2   4   24.20    1.40
   7  -2   4   22.40    2.00
  -7  -2  -4   16.10    2.90
   7  -2   4   21.70    2.30
  -7  -2  -4   20.60    2.10
  -7  -2  -4   21.30    1.50
   7  -2   4   22.10    2.60
   7  -2   4   20.70    1.60
   7  -2   4   24.80    2.40
  -7   2  -4   22.90    1.60
  -7   2  -4   22.60    1.50
  -7   2  -4   23.70    1.50
   8  -2   4  155.58    5.10
   8  -2   4  150.98    5.10
  -8  -2  -4  150.38    5.10
   8  -2   4  145.99    5.80
  -8  -2  -4  152.58    5.40
   8  -2   4  147.39    5.30
  -8  -2  -4  152.98    5.10
   8  -2   4  143.29    5.60
  -8   2  -4  149.49    5.00
  -8   2  -4  146.99    5.20
  -8   2  -4  148.29    5.20
   9  -2   4    9.00    1.90
  -9  -2  -4   11.30    1.50
   9  -2   4    9.00    2.70
  -9  -2  -4    9.60    1.40
   9  -2   4   11.80    1.60
   9  -2   4   13.50    2.30
  -9  -2  -4   12.20    1.60
  -9   2  -4   11.80    1.40
  -9   2  -4   10.60    1.30
  -9   2  -4   10.50    1.40
 -10  -2  -4   10.10    1.40
 -10  -2  -4   12.00    1.40
 -10  -2  -4   12.70    1.50
 -10   2  -4   11.90    1.30
 -10   2  -4   10.70    1.70
 -10   2  -4   13.60    1.40
 -10   2  -4   12.60    1.40
 -11  -2  -4  118.89    4.30
 -11  -2  -4  119.49    4.50
 -11  -2  -4  121.59    4.20
 -11   2  -4  119.29    4.40
 -11   2  -4  119.39    4.20
 -11   2  -4  117.29    4.50
 -11   2  -4  118.69    4.40
 -11   2  -4  119.59    4.70
 -12  -2  -4    2.00    0.90
 -12  -2  -4    1.40    0.90
 -12  -2  -4    0.80    0.80
 -12   2  -4    1.30    0.80
 -12   2  -4    0.30    0.90
 -12   2  -4    1.30    0.90
 -12   2  -4    1.00    0.90
 -13  -2  -4    0.50    0.80
 -13  -2  -4    0.90    0.80
 -13  -2  -4   -0.20    0.80
 -13   2  -4   -0.20    1.00
 -13   2  -4    1.10    1.00
 -13   2  -4    0.10    0.90
 -13   2  -4   -0.70    0.70
 -14  -2  -4   16.00    1.40
 -14  -2  -4   19.10    1.40
 -14  -2  -4   18.50    1.40
 -14   2  -4   20.90    1.50
 -14   2  -4   18.00    1.50
 -14   2  -4   17.50    1.50
 -14   2  -4   15.70    2.00
 -15  -2  -4    0.60    0.60
 -15  -2  -4   -0.70    0.70
 -15  -2  -4   -0.20    0.80
 -15   2  -4    0.50    1.10
 -15   2  -4    0.50    0.70
 -15   2  -4   -0.70    1.10
 -16  -2  -4   20.30    1.50
 -16  -2  -4   24.10    1.40
 -16  -2  -4   22.50    1.50
 -16   2  -4   22.20    1.40
 -16  -3   4    1.30    0.70
 -16  -3   4    4.30    1.00
 -16  -3   4    1.00    1.00
 -16  -3   4    1.20    0.60
 -16   3   4    2.00    1.00
 -16   3   4    4.60    1.40
 -16   3   4    1.70    0.90
 -15  -3   4   -0.50    0.60
 -15  -3   4    0.20    0.70
 -15  -3   4    1.50    0.70
 -15  -3   4    1.50    1.00
 -15   3   4    0.00    0.70
 -15   3   4   -1.00    0.80
 -15   3   4    0.50    1.00
 -15   3   4    0.20    1.20
 -14  -3   4    1.30    0.80
 -14  -3   4   -0.10    1.00
 -14  -3   4    1.00    1.70
 -14  -3   4    0.30    0.70
 -14   3   4    2.20    1.20
 -14   3   4   -0.30    1.00
 -14   3   4   -1.10    1.80
 -14   3   4    1.40    1.10
 -14   3   4    1.00    0.80
 -13  -3   4   11.20    2.30
 -13  -3   4   18.20    1.50
 -13  -3   4   16.80    2.40
 -13  -3   4   22.30    2.00
 -13  -3   4   18.70    1.40
 -13  -3   4   17.40    1.40
 -13   3   4   14.30    1.90
 -13   3   4   18.00    1.70
 -13   3   4   17.90    2.20
 -13   3   4   17.50    1.50
 -12  -3   4    8.10    1.90
 -12  -3   4    8.00    1.40
  12  -3  -4    7.70    2.40
 -12  -3   4   11.90    2.10
 -12  -3   4    8.70    1.20
 -12  -3   4    8.60    2.00
 -12  -3   4    9.10    1.40
 -12   3   4   10.10    1.60
 -12   3   4   10.40    1.40
 -12   3   4    7.70    1.40
 -12   3   4    9.30    1.90
  11  -3  -4   64.99    3.20
 -11  -3   4   64.79    2.80
 -11  -3   4   67.79    2.80
 -11  -3   4   58.79    3.80
 -11  -3   4   62.09    3.00
  11  -3  -4   73.49    4.90
 -11  -3   4   67.59    3.30
  11  -3  -4   63.19    3.10
 -11  -3   4   64.99    3.20
 -11   3   4   59.89    3.30
 -11   3   4   66.39    2.90
 -11   3   4   63.79    2.90
 -11   3   4   58.89    3.20
 -10  -3   4    3.70    1.70
 -10  -3   4    7.30    1.60
 -10  -3   4    3.30    1.30
 -10  -3   4    9.20    1.60
  10  -3  -4    6.90    1.60
 -10  -3   4   11.00    2.20
 -10   3   4    7.50    1.40
 -10   3   4   13.70    2.40
 -10   3   4    9.10    2.00
 -10   3   4    5.60    1.40
 -10   3   4    6.60    1.40
  -9  -3   4    2.10    1.20
  -9  -3   4    4.10    1.80
  -9  -3   4    3.10    1.40
  -9  -3   4    2.60    0.80
  -9  -3   4    4.30    1.30
  -9  -3   4    0.80    1.20
  -9  -3   4    1.90    1.00
   9  -3  -4    1.70    1.00
   9  -3  -4    2.40    1.10
   9  -3  -4    1.80    0.90
  -9  -3   4    6.00    1.60
  -9   3   4    4.20    1.30
  -9   3   4    2.50    1.00
  -9   3   4    3.90    1.60
  -9   3   4    2.10    1.40
  -9   3   4    2.70    1.00
  -8  -3   4   49.80    2.30
  -8  -3   4   52.29    2.70
   8  -3  -4   52.79    2.30
  -8  -3   4   52.19    2.60
   8  -3  -4   50.39    2.40
  -8  -3   4   53.09    2.70
   8  -3  -4   49.30    2.50
  -8  -3   4   51.79    2.30
   8  -3  -4   51.79    2.30
  -8  -3   4   50.59    3.00
  -8  -3   4   50.09    2.60
  -8  -3   4   52.39    3.30
   8  -3  -4   52.99    3.00
  -8   3   4   50.79    2.50
  -8   3   4   48.50    2.40
  -8   3   4   50.89    2.50
  -8   3   4   49.20    2.40
  -7  -3   4   54.59    2.50
  -7  -3   4   56.39    3.10
  -7   3   4   48.20    2.40
  -7   3   4   48.90    2.40
  -7   3   4   50.99    2.60
   6  -3  -4   99.19    3.90
  -6  -3   4  103.39    4.20
  -6  -3   4   99.09    3.70
  -6  -3   4  101.59    3.50
   6  -3  -4   99.99    3.70
   6  -3  -4   99.39    3.60
   6  -3  -4  100.19    4.10
   6  -3  -4   96.69    3.50
  -6  -3   4   97.59    4.20
  -6  -3   4  101.89    3.80
  -6  -3   4   98.49    3.70
  -6  -3   4  101.19    3.60
  -6  -3   4   95.69    4.20
  -6  -3   4   98.99    3.70
  -6   3   4   96.19    3.70
  -6   3   4   96.89    3.80
  -6   3   4  101.69    3.70
  -6   3   4   91.49    4.20
   5  -3  -4   15.80    1.20
  -5  -3   4   17.20    1.30
  -5  -3   4   16.20    3.10
  -5  -3   4   18.40    1.40
  -5  -3   4   16.40    1.40
   5  -3  -4   16.30    1.40
  -5  -3   4   17.80    2.00
  -5  -3   4   16.60    1.70
  -5  -3   4   17.80    1.60
   5  -3  -4   15.60    2.00
  -5  -3   4   16.00    1.40
  -5  -3   4   14.90    1.40
   5  -3  -4   16.10    1.20
  -5  -3   4   16.70    2.20
   5  -3  -4   14.90    2.10
  -5  -3   4   16.10    2.90
  -5  -3   4   17.30    1.50
  -5   3   4   15.60    1.60
  -5   3   4   17.40    2.00
  -5   3   4   17.10    1.50
  -5   3   4   17.70    2.00
  -4  -3   4    8.70    2.10
   4  -3  -4    9.90    1.20
  -4  -3   4    9.50    1.10
  -4  -3   4    8.80    1.40
  -4  -3   4    9.90    1.20
  -4  -3   4    9.10    1.10
  -4  -3   4    8.70    1.20
   4  -3  -4    6.50    1.90
   4  -3  -4   10.30    1.00
   4  -3  -4    7.80    1.90
  -4  -3   4    8.40    1.20
  -4  -3   4   10.10    1.20
  -4  -3   4    9.80    2.00
  -4  -3   4    8.80    1.80
   4  -3  -4    9.50    1.00
  -4  -3   4   10.30    1.80
  -4  -3   4    7.70    2.20
  -4   3   4    8.40    1.70
  -4   3   4   10.00    1.30
  -4   3   4    9.40    1.50
  -3  -3   4   21.50    1.60
   3  -3  -4   21.40    2.30
  -3  -3   4   17.10    2.10
   3  -3  -4   20.20    1.30
   3  -3  -4   18.70    1.40
   3  -3  -4   20.90    2.30
  -3  -3   4   22.60    1.80
  -3  -3   4   19.70    1.40
  -3  -3   4   20.10    1.40
  -3  -3   4   16.70    2.20
  -3  -3   4   18.10    2.80
  -3  -3   4   15.80    1.50
  -3  -3   4   20.30    1.40
   3  -3  -4   20.70    1.20
  -3   3   4   21.60    1.50
  -3   3   4   20.00    1.80
   2  -3  -4    6.40    1.10
  -2  -3   4    4.00    1.20
  -2  -3   4    4.20    1.00
  -2  -3   4    6.50    2.00
   2  -3  -4    6.10    1.00
  -2  -3   4    6.30    1.40
  -2  -3   4    5.40    1.20
  -2  -3   4    5.70    1.60
  -2  -3   4    5.90    1.00
   2  -3  -4    4.50    1.40
  -2  -3   4    6.30    1.00
   2  -3  -4    7.30    1.70
  -2  -3   4    7.20    2.50
  -2  -3   4    6.60    1.20
   2  -3  -4    5.00    0.80
  -2   3   4    3.60    1.10
  -1  -3   4  159.58    5.30
  -1  -3   4  151.28    5.10
   1  -3  -4  147.59    5.00
  -1  -3   4  148.29    5.50
  -1  -3   4  149.29    5.40
  -1  -3   4  153.08    5.10
  -1  -3   4  149.59    5.00
  -1  -3   4  149.79    5.20
  -1  -3   4  152.98    5.20
   1  -3  -4  146.19    5.60
   1  -3  -4  147.39    5.00
   1  -3  -4  154.88    5.20
  -1  -3   4  158.58    5.50
  -1  -3   4  143.39    5.70
  -1   3   4  153.88    5.30
   0  -3  -4    9.70    1.20
   0  -3   4    8.80    1.50
   0  -3  -4    9.70    2.40
   0  -3   4    8.60    2.20
   0  -3   4    8.30    1.00
   0  -3   4   10.30    1.40
   0  -3   4    8.50    1.40
   0  -3   4   11.20    1.20
   0  -3   4    8.80    1.50
   0  -3   4    8.50    1.00
   0  -3  -4    9.10    1.00
   0  -3   4    9.80    1.00
   0  -3   4    9.70    2.00
   0  -3  -4   10.20    0.90
   0  -3   4    7.60    1.80
   0   3   4    9.70    1.50
   1  -3   4   25.40    2.00
   1  -3   4   25.40    1.60
   1  -3   4   26.00    1.50
   1  -3   4   26.10    1.50
   1  -3   4   22.70    2.30
   1  -3   4   26.80    1.40
   1  -3   4   27.80    1.80
  -1  -3  -4   25.30    1.40
   1  -3   4   25.30    1.60
   1  -3   4   27.00    2.30
   1  -3   4   28.90    2.10
  -1  -3  -4   26.10    2.90
   1  -3   4   27.70    1.50
  -1  -3  -4   27.60    1.70
   1   3   4   23.30    2.00
  -1   3  -4   28.70    1.60
   2  -3   4   22.30    1.90
  -2  -3  -4   22.40    1.70
   2  -3   4   23.30    2.00
   2  -3   4   23.00    2.40
  -2  -3  -4   17.10    3.30
   2  -3   4   24.50    1.40
   2  -3   4   23.40    1.40
   2  -3   4   22.80    1.70
   2  -3   4   22.80    1.40
   2  -3   4   24.50    1.40
   2  -3   4   23.60    2.20
   2  -3   4   23.60    1.50
  -2  -3  -4   23.80    1.40
   2   3   4   24.10    2.00
  -2   3  -4   24.30    1.80
   3  -3   4   10.00    1.20
  -3  -3  -4   11.40    1.20
   3  -3   4   12.20    1.90
  -3  -3  -4    8.50    1.50
   3  -3   4    8.00    1.00
  -3  -3  -4   11.10    1.40
   3  -3   4    8.90    1.10
   3  -3   4    9.50    1.30
   3  -3   4    9.20    1.80
   3  -3   4    8.10    2.20
   3  -3   4   10.40    1.70
   3  -3   4    9.90    1.10
   3   3   4    7.40    2.00
  -3   3  -4    8.50    1.20
  -4  -3  -4    9.50    1.70
   4  -3   4    6.70    1.60
   4  -3   4    6.30    2.00
   4  -3   4    4.40    1.60
   4  -3   4    6.70    1.10
   4  -3   4    8.70    1.10
  -4  -3  -4   10.80    2.40
  -4  -3  -4    7.40    1.20
   4  -3   4    6.40    1.20
   4  -3   4    7.90    1.30
   4  -3   4    7.30    1.20
  -4   3  -4    6.90    1.40
   5  -3   4   95.79    4.20
   5  -3   4   96.79    3.60
   5  -3   4   96.19    3.70
   5  -3   4   97.79    3.70
   5  -3   4   95.99    3.90
   5  -3   4  100.69    3.70
   5  -3   4   94.79    3.80
  -5  -3  -4   94.29    3.60
   5  -3   4   95.19    3.60
  -5  -3  -4   96.09    4.00
  -5   3  -4   99.99    3.60
  -5   3  -4   99.89    3.70
   5   3   4   98.89    3.70
   6  -3   4   22.10    1.60
   6  -3   4   20.50    2.40
   6  -3   4   20.80    1.60
   6  -3   4   22.80    1.90
  -6  -3  -4   23.50    2.20
   6  -3   4   18.50    2.00
  -6  -3  -4   20.30    1.70
   6  -3   4   23.90    1.90
   6  -3   4   23.70    1.60
  -6   3  -4   19.70    1.70
   7  -3   4   47.70    2.30
  -7  -3  -4   50.49    2.70
   7  -3   4   49.20    3.10
   7  -3   4   51.59    2.50
   7  -3   4   51.69    2.60
   7  -3   4   47.30    2.30
  -7  -3  -4   51.79    2.30
   7  -3   4   49.00    2.50
  -7   3  -4   48.70    2.40
  -7   3  -4   49.90    2.40
  -7   3  -4   46.40    2.50
  -8  -3  -4    5.50    1.30
   8  -3   4    2.10    1.00
   8  -3   4    0.70    1.00
   8  -3   4    1.70    1.20
   8  -3   4    1.60    1.00
  -8  -3  -4    5.40    1.50
   8  -3   4    2.30    1.40
  -8   3  -4    2.40    1.20
  -8   3  -4    5.40    1.30
  -8   3  -4    1.30    1.20
   9  -3   4    2.40    1.40
  -9  -3  -4    3.60    0.90
   9  -3   4    3.00    1.30
   9  -3   4    6.50    1.40
   9  -3   4    4.20    1.10
   9  -3   4    3.00    2.60
  -9  -3  -4    3.50    1.00
  -9   3  -4    4.60    1.30
  -9   3  -4    2.70    1.50
  -9   3  -4    4.20    1.30
  -9   3  -4    4.10    1.00
  10  -3   4   13.20    2.20
  10  -3   4   10.10    1.70
 -10  -3  -4    9.60    1.40
 -10  -3  -4   13.10    2.10
 -10  -3  -4   10.10    1.40
 -10   3  -4   11.50    1.80
 -10   3  -4   11.30    2.00
 -10   3  -4    8.80    1.70
 -11  -3  -4   14.70    1.40
 -11  -3  -4   17.40    2.10
 -11   3  -4   12.60    1.50
 -11   3  -4   15.80    1.70
 -11   3  -4   15.00    1.40
 -12  -3  -4   34.00    1.80
 -12  -3  -4   34.70    1.80
 -12   3  -4   31.30    2.00
 -12   3  -4   34.70    2.10
 -12   3  -4   38.60    2.00
 -13  -3  -4    6.90    1.60
 -13  -3  -4    6.10    0.90
 -13   3  -4    6.20    1.60
 -13   3  -4    7.50    1.20
 -13   3  -4    7.00    1.20
 -14  -3  -4   -0.20    0.70
 -14  -3  -4   -0.70    0.50
 -14   3  -4    0.80    0.60
 -14   3  -4    0.70    0.90
 -14  -4   4   13.30    1.20
 -14   4   4   11.90    0.90
 -13  -4   4    1.80    1.00
 -13  -4   4   -1.20    1.00
 -13   4   4    0.30    1.00
 -12  -4   4   11.90    1.80
  12  -4  -4    8.00    1.70
 -12  -4   4    8.90    1.40
 -12   4   4   11.20    1.90
 -11  -4   4    5.60    1.40
  11  -4  -4    1.10    0.90
  11  -4  -4   -0.30    1.30
 -11  -4   4    1.50    1.10
 -11  -4   4    1.70    1.50
 -11  -4   4    2.00    1.20
 -11   4   4    0.90    1.20
 -11   4   4    2.30    1.30
  10  -4  -4   23.60    1.90
 -10  -4   4   23.60    1.90
 -10  -4   4   24.00    2.00
 -10  -4   4   24.70    1.70
  10  -4  -4   21.30    2.00
  10  -4  -4   22.10    1.80
 -10  -4   4   24.30    2.10
 -10  -4   4   21.10    3.30
 -10   4   4   27.60    2.10
 -10   4   4   21.70    1.90
  -9  -4   4   60.79    2.90
   9  -4  -4   62.29    2.70
  -9  -4   4   58.29    2.90
  -9  -4   4   55.69    2.90
   9  -4  -4   60.59    2.90
  -9  -4   4   62.29    2.90
   9  -4  -4   60.19    2.70
  -9  -4   4   59.09    3.10
  -9  -4   4   59.59    2.60
  -9   4   4   64.69    3.00
  -9   4   4   57.89    2.70
   8  -4  -4   34.20    2.20
   8  -4  -4   28.90    1.90
  -8  -4   4   29.90    2.20
  -8  -4   4   27.20    2.20
   8  -4  -4   33.70    2.00
  -8  -4   4   34.60    2.40
  -8  -4   4   27.90    2.10
  -8  -4   4   31.20    1.90
  -8   4   4   30.90    2.40
  -8   4   4   32.90    2.00
   7  -4  -4   88.69    3.50
   7  -4  -4   86.59    3.40
  -7  -4   4   86.99    3.30
   7  -4  -4   86.89    3.40
   7  -4  -4   90.19    3.60
  -7  -4   4   89.19    3.60
  -7  -4   4   86.29    3.70
  -7  -4   4   89.69    3.60
  -7  -4   4   85.69    3.60
  -7   4   4   88.99    3.50
  -6  -4   4    7.50    2.00
   6  -4  -4    8.00    1.40
  -6  -4   4    4.80    1.20
   6  -4  -4    7.30    1.40
   6  -4  -4    9.10    1.60
  -6  -4   4    6.20    1.50
   6  -4  -4    5.80    1.40
  -6  -4   4    6.60    1.80
  -6  -4   4   10.10    1.90
  -6  -4   4    8.50    1.50
  -6   4   4    8.50    1.50
   5  -4  -4   15.50    1.30
  -5  -4   4   14.20    2.00
  -5  -4   4   12.70    2.40
  -5  -4   4   18.10    3.00
  -5  -4   4   16.20    2.70
   5  -4  -4   13.70    1.80
   5  -4  -4   17.00    1.70
   5  -4  -4   13.70    1.70
  -5  -4   4   17.10    1.70
  -5  -4   4   15.10    1.80
  -5  -4   4   16.20    1.90
  -5   4   4   17.20    1.60
  -4  -4   4   71.49    3.20
  -4  -4   4   68.89    2.90
  -4  -4   4   71.89    3.10
  -4  -4   4   72.29    3.10
   4  -4  -4   68.99    3.00
  -4  -4   4   71.39    3.00
  -4  -4   4   66.39    3.00
  -4  -4   4   70.49    3.20
   4  -4  -4   70.29    3.30
  -4  -4   4   72.29    3.10
   4  -4  -4   67.79    2.90
   4  -4  -4   70.29    2.90
  -4  -4   4   71.59    3.40
  -4  -4   4   66.49    3.10
  -4   4   4   74.39    3.10
   3  -4  -4   17.30    1.40
  -3  -4   4   18.80    1.60
  -3  -4   4   15.90    1.60
  -3  -4   4   16.40    1.90
   3  -4  -4   16.90    1.90
   3  -4  -4   17.80    1.40
  -3  -4   4   19.60    1.60
  -3  -4   4   17.40    1.70
  -3  -4   4   18.90    1.60
  -3  -4   4   15.10    2.20
  -3  -4   4   15.10    1.60
  -3  -4   4   17.00    1.60
  -3  -4   4   20.60    1.80
   3  -4  -4   14.80    1.90
  -3   4   4   17.30    1.90
   3   4  -4   19.00    2.20
  -2  -4   4   10.90    1.40
  -2  -4   4   10.80    1.40
   2  -4  -4    9.40    1.20
   2  -4  -4   10.30    1.80
  -2  -4   4   10.00    1.40
  -2  -4   4   11.60    1.60
  -2  -4   4    8.30    1.70
   2  -4  -4    9.70    1.60
  -2  -4   4   12.90    1.60
  -2  -4   4    9.70    1.90
  -2  -4   4   11.40    1.70
  -2  -4   4   10.10    1.80
   2  -4  -4    9.10    1.20
  -2  -4   4   10.70    1.60
  -2   4   4    8.70    1.80
   2   4  -4    9.20    2.00
   1  -4  -4    1.40    0.80
  -1  -4   4    1.00    0.90
   1  -4  -4    1.70    0.80
  -1  -4   4    0.60    1.00
  -1  -4   4    1.80    1.00
  -1  -4   4    1.90    0.90
  -1  -4   4    0.60    0.70
   1  -4  -4    1.30    1.00
  -1  -4   4    0.60    0.80
  -1  -4   4    0.10    1.10
  -1  -4   4    1.30    0.90
  -1  -4   4    1.60    1.10
   1   4  -4   -1.80    1.30
  -1   4   4    0.80    1.50
   0  -4   4   12.50    1.50
   0  -4   4   14.50    1.50
   0  -4   4   13.00    1.60
   0  -4  -4   14.00    1.50
   0  -4  -4   12.70    1.40
   0  -4   4   14.40    1.90
   0  -4   4   11.60    1.40
   0  -4  -4   11.60    2.00
   0  -4   4   14.30    1.80
   0  -4   4   13.80    1.40
   0  -4   4   12.50    1.50
   0  -4   4   12.50    1.70
   0   4  -4   12.80    1.90
   0   4   4   14.70    2.40
   1  -4   4   14.90    1.40
   1  -4   4   17.20    1.50
   1  -4   4   15.70    1.60
   1  -4   4   16.90    1.70
   1  -4   4   16.30    1.60
   1  -4   4   14.90    1.50
  -1  -4  -4   17.60    2.10
  -1  -4  -4   16.70    1.50
  -1  -4  -4   17.90    1.60
   1  -4   4   14.80    1.90
   1  -4   4   15.40    1.50
  -1   4  -4   17.00    1.90
  -2  -4  -4    4.00    1.40
   2  -4   4    1.60    1.00
   2  -4   4    1.30    0.90
   2  -4   4    1.10    0.80
  -2  -4  -4    0.90    0.80
   2  -4   4    1.60    0.80
   2  -4   4    1.30    0.90
   2  -4   4    1.80    0.80
  -2  -4  -4    1.40    1.10
   2  -4   4    2.60    0.90
  -2   4  -4    2.40    1.60
   3  -4   4    1.40    0.80
   3  -4   4    1.60    1.00
   3  -4   4    2.20    0.90
   3  -4   4    0.60    0.90
   3  -4   4    1.80    1.00
  -3  -4  -4    1.20    1.20
   3  -4   4    1.10    0.90
  -3   4  -4    1.80    1.60
   4  -4   4    8.90    1.50
   4  -4   4    8.50    1.40
   4  -4   4   10.50    1.60
   4  -4   4    9.70    1.60
   4  -4   4    7.80    1.30
   4  -4   4    8.50    1.50
   4  -4   4    8.50    1.30
  -4   4  -4    8.80    2.10
   5  -4   4    2.40    0.90
   5  -4   4    4.70    1.40
   5  -4   4    4.10    1.20
   5  -4   4    3.50    1.00
   5  -4   4    5.60    1.30
   5  -4   4    2.50    0.90
  -5   4  -4    2.10    0.90
   6  -4   4   54.09    2.60
   6  -4   4   48.10    2.40
   6  -4   4   52.29    2.40
   6  -4   4   57.39    2.60
   6  -4   4   49.99    2.50
  -6   4  -4   60.59    2.60
   7  -4   4    6.10    1.40
   7  -4   4    7.10    1.70
  -7  -4  -4   11.80    2.10
   7  -4   4    5.80    1.70
   7  -4   4    6.20    1.30
  -7   4  -4    7.60    1.30
  -8  -4  -4   -0.40    1.40
   8  -4   4    1.40    1.00
   8  -4   4    1.90    0.80
   8  -4   4   -0.70    1.00
   8  -4   4    1.30    0.90
  -8  -4  -4    0.70    1.20
  -8   4  -4   -1.00    1.10
  -8   4  -4   -0.30    1.70
  -8   4  -4    0.80    0.90
  -9  -4  -4    2.50    1.30
   9  -4   4    2.90    1.00
   9  -4   4    4.10    1.60
   9  -4   4    2.60    1.90
   9  -4   4    2.80    0.80
  -9  -4  -4    4.10    1.10
  -9   4  -4    2.50    0.80
  -9   4  -4    1.90    0.90
 -10  -4  -4   23.60    1.60
 -10  -4  -4   22.20    2.10
 -10   4  -4   16.10    1.30
 -10   4  -4   17.70    1.40
 -10   4  -4   21.50    1.80
 -11  -4  -4    3.60    0.80
 -11   4  -4    3.80    1.00
 -11   4  -4    5.00    1.00
   9  -5  -4    7.60    1.00
   8  -5  -4   27.10    1.70
   8  -5  -4   29.60    1.50
   7  -5  -4    7.90    1.80
   7  -5  -4    5.50    1.20
   6  -5  -4  120.49    4.40
   6  -5  -4  123.79    4.20
   5  -5  -4   16.40    1.30
  -5  -5   4   13.00    2.30
   5  -5  -4   15.00    1.20
   4  -5  -4   14.00    1.20
  -4  -5   4   15.80    1.80
   4  -5  -4   14.90    1.50
   4  -5  -4   15.50    1.30
  -4  -5   4   16.50    1.50
  -3  -5   4    2.90    1.20
  -3  -5   4    1.80    0.90
   3  -5  -4    0.10    0.70
   3  -5  -4    0.10    0.70
  -3  -5   4   -1.40    1.40
  -3  -5   4    1.60    1.40
  -3  -5   4    1.10    0.90
  -2  -5   4   12.80    1.80
  -2  -5   4   11.80    1.70
  -2  -5   4   12.40    1.30
  -2  -5   4    9.60    2.20
  -2  -5   4   12.10    1.50
  -2  -5   4    9.70    1.90
   2  -5  -4   10.10    1.20
   2  -5  -4    8.90    1.30
  -1  -5   4   19.00    2.00
  -1  -5   4   17.50    1.80
  -1  -5   4   15.20    1.70
   1  -5  -4   20.20    1.50
  -1  -5   4   19.80    1.30
  -1  -5   4   21.70    1.60
   1  -5  -4   17.90    1.60
   0  -5  -4    7.20    1.50
   0  -5   4    6.90    1.30
   0  -5   4    6.40    1.50
   0  -5   4    8.90    1.30
   0  -5   4    8.70    1.10
   0  -5   4    8.20    1.40
   0  -5  -4    8.90    1.60
   0   5  -4    7.10    1.90
   1  -5   4   12.50    1.30
  -1  -5  -4   11.10    1.90
   1  -5   4   12.40    1.50
   1  -5   4   12.50    1.10
   1  -5   4   11.80    1.30
  -1  -5  -4   12.80    1.80
   1  -5   4   10.00    1.50
  -1   5  -4    6.70    1.90
   2  -5   4  170.38    5.60
   2  -5   4  171.28    5.60
   2  -5   4  175.38    5.70
   2  -5   4  171.38    5.50
  -2  -5  -4  150.88    6.30
  -2   5  -4  161.98    5.80
   3  -5   4    3.20    0.80
   3  -5   4    2.90    1.10
   3  -5   4    2.80    0.80
   3  -5   4    2.80    1.40
   4  -5   4    6.30    1.00
   4  -5   4    5.80    1.10
   4  -5   4    5.00    1.40
   4  -5   4    6.80    1.20
   5  -5   4    7.10    0.90
   5  -5   4    6.40    1.00
   5  -5   4    7.50    1.20
  -5   5  -4    8.10    1.20
   6  -5   4   13.50    1.00
   6  -5   4   13.50    1.30
  -6   5  -4   11.20    1.40
  -6   5  -4    8.80    1.40
 -19   0   5    0.60    0.70
 -19   0   5    0.30    0.90
 -18   0   5    1.90    1.10
 -18   0   5    1.00    0.80
 -18   0   5    1.00    1.30
 -18   0   5    1.20    0.90
 -17   0   5   40.40    2.80
 -17   0   5   33.10    2.00
 -17   0   5   35.30    2.10
 -17   0   5   31.80    2.00
 -16   0   5    0.10    0.90
 -16   0   5   -0.20    0.80
 -16   0   5   -2.70    1.50
 -16   0   5   -0.60    1.10
 -16   0   5    1.20    0.90
 -15   0   5  468.45   14.20
 -15   0   5  471.05   14.50
 -15   0   5  460.85   14.60
 -15   0   5  410.46   15.00
 -15   0   5  474.25   14.50
 -15   0   5  470.85   14.50
 -15   0   5  466.05   14.40
 -14   0   5    0.00    0.80
 -14   0   5    0.10    1.30
 -14   0   5    0.20    1.30
 -14   0   5   -0.40    0.90
 -14   0   5    1.00    0.90
 -14   0   5   -0.30    1.10
 -14   0   5   -0.90    1.00
 -14   0   5    0.90    1.80
 -13   0   5  138.79    5.10
 -13   0   5  146.49    5.10
 -13   0   5  144.09    5.40
 -13   0   5  161.28    5.40
 -13   0   5  147.79    5.00
 -13   0   5  145.29    5.20
 -13   0   5  137.19    5.60
 -13   0   5  149.49    5.40
 -12   0   5   -0.80    0.80
 -12   0   5    0.50    1.20
 -12   0   5    0.90    0.90
 -12   0   5    0.60    1.40
 -12   0   5    0.30    0.70
 -12   0   5   -0.50    1.80
 -12   0   5    1.20    1.00
 -12   0   5    1.00    0.90
 -12   0   5    0.50    0.90
 -11   0   5    6.60    0.90
 -11   0   5    6.60    2.20
 -10   0   5    0.60    0.70
 -10   0   5   -1.40    1.00
 -10   0   5    0.50    1.00
 -10   0   5    0.10    0.70
 -10   0   5   -0.10    0.60
 -10   0   5    0.00    0.50
  -9   0   5   44.20    2.20
  -9   0   5   44.60    2.10
  -9   0   5   45.70    1.90
  -9   0   5   45.70    1.80
  -9   0   5   47.70    1.90
  -9   0   5   42.00    2.30
  -8   0   5    1.40    0.80
  -8   0   5    0.00    0.50
  -8   0   5   -0.20    0.30
  -8   0   5    0.60    0.60
  -8   0   5   -0.40    0.40
  -7   0   5   30.60    1.20
  -6   0   5   -0.60    0.40
  -6   0   5   -0.80    0.40
   6   0  -5    0.70    0.60
  -6   0   5   -0.90    0.30
  -6   0   5    0.10    0.60
  -6   0   5   -0.90    0.30
  -5   0   5  835.42   26.30
  -5   0   5  913.41   26.20
  -5   0   5  927.11   26.20
  -5   0   5  873.91   26.20
   5   0  -5  842.72   26.20
  -5   0   5  852.81   26.20
   4   0  -5    0.70    0.50
  -4   0   5   -0.10    0.20
  -4   0   5    0.10    0.20
  -4   0   5   -0.10    0.30
  -4   0   5   -0.50    0.20
  -3   0   5   16.00    0.70
  -3   0   5   13.50    0.80
   3   0  -5   14.70    0.80
  -3   0   5   14.80    0.70
  -3   0   5   14.90    0.60
  -2   0   5    0.00    0.40
  -2   0   5    0.00    0.20
  -2   0   5   -0.40    0.20
  -2   0   5   -0.40    0.20
  -1   0   5   41.70    1.50
  -1   0   5   45.90    1.50
  -1   0   5   46.70    1.60
   0   0   5    0.10    0.20
   0   0   5   -0.30    0.20
   0   0   5   -0.10    0.20
   1   0   5 1322.57   40.80
   1   0   5 1409.26   40.80
  -1   0  -5 1337.97   40.70
   1   0   5 1397.06   40.80
   2   0   5   -0.20    0.50
  -2   0  -5   -0.40    0.30
   2   0   5    0.10    0.30
  -3   0  -5 1924.71   53.19
   3   0   5 1775.12   53.29
   3   0   5 1833.62   53.29
   3   0   5 1607.64   53.39
   4   0   5   -0.80    0.40
  -4   0  -5   -0.80    0.40
   4   0   5   -0.20    0.30
   4   0   5   -0.50    0.60
   5   0   5  146.39    4.90
  -5   0  -5  154.88    5.30
  -5   0  -5  161.68    4.80
   5   0   5  158.88    4.90
  -5   0  -5  144.79    5.00
   5   0   5  162.38    4.80
  -5   0  -5  142.19    5.00
  -6   0  -5    0.10    0.90
  -6   0  -5    0.80    0.80
   6   0   5   -1.00    0.50
  -6   0  -5    0.50    0.50
  -6   0  -5    0.30    0.70
   6   0   5    0.60    0.80
   6   0   5   -0.20    0.50
  -8   0  -5    0.50    0.80
  -8   0  -5    0.30    1.40
  -8   0  -5    0.20    0.60
  -8   0  -5   -1.00    0.90
  -8   0  -5    1.00    0.80
  -9   0  -5   26.00    2.60
  -9   0  -5   31.90    1.60
  -9   0  -5   30.40    1.80
  -9   0  -5   20.50    3.30
  -9   0  -5   29.50    2.40
  -9   0  -5   33.20    1.90
 -10   0  -5   -0.10    0.80
 -10   0  -5   -2.00    1.40
 -10   0  -5   -1.10    1.50
 -10   0  -5   -0.70    0.90
 -11   0  -5   16.40    1.30
 -11   0  -5   10.60    1.70
 -11   0  -5   13.00    2.20
 -11   0  -5   13.90    2.60
 -12   0  -5   -0.80    1.10
 -12   0  -5    0.90    1.20
 -12   0  -5    2.40    1.40
 -12   0  -5   -0.90    0.70
 -13   0  -5   34.20    2.40
 -13   0  -5   36.10    1.90
 -13   0  -5   35.50    2.70
 -13   0  -5   37.10    2.40
 -14   0  -5    1.20    1.40
 -14   0  -5   -2.00    1.30
 -14   0  -5    0.60    0.70
 -15   0  -5    0.90    0.80
 -16   0  -5    0.30    0.70
 -17   0  -5    0.30    0.70
 -19  -1   5   48.90    2.00
 -19  -1   5   46.90    2.10
 -19  -1   5   42.20    2.30
 -19   1   5   49.30    2.10
 -19   1   5   49.20    2.00
 -18  -1   5    1.40    1.40
 -18  -1   5   -0.20    0.90
 -18  -1   5   -2.70    1.20
 -18  -1   5    0.60    0.70
 -18  -1   5    2.10    1.10
 -18   1   5   -1.30    1.00
 -18   1   5    0.40    0.70
 -18   1   5    1.10    0.80
 -17  -1   5    6.30    1.20
 -17  -1   5    3.90    1.30
 -17  -1   5    6.80    1.40
 -17  -1   5    4.00    1.10
 -17  -1   5    5.50    1.60
 -17  -1   5    4.40    1.10
 -17   1   5    5.60    1.20
 -17   1   5    4.70    1.40
 -17   1   5    4.40    1.30
 -17   1   5    4.50    1.20
 -16  -1   5    7.60    1.50
 -16  -1   5    6.10    1.50
 -16  -1   5    5.80    1.60
 -16  -1   5    5.60    1.60
 -16  -1   5    4.70    1.20
 -16  -1   5    5.70    1.50
 -16   1   5    4.50    1.30
 -16   1   5    4.10    1.40
 -16   1   5    2.30    0.90
 -16   1   5    4.20    1.20
 -15  -1   5   12.10    1.70
 -15  -1   5   13.00    1.80
 -15  -1   5   10.30    1.50
 -15  -1   5    7.80    2.20
 -15  -1   5    8.40    1.40
 -15  -1   5    8.50    1.90
 -15   1   5   11.00    1.80
 -15   1   5   10.10    1.80
 -15   1   5    9.00    1.70
 -15   1   5    7.70    2.20
 -15   1   5   11.00    1.70
 -15   1   5   11.10    3.00
 -14  -1   5  184.88    6.20
 -14  -1   5  177.98    6.20
 -14  -1   5  174.68    6.10
 -14  -1   5  166.88    6.40
 -14  -1   5  179.98    6.30
 -14  -1   5  172.68    6.00
 -14  -1   5  178.78    5.90
 -14  -1   5  183.68    6.20
 -14   1   5  174.58    6.20
 -14   1   5  176.88    6.10
 -14   1   5  170.68    6.10
 -14   1   5  174.68    6.20
 -14   1   5  175.88    6.40
 -14   1   5  180.48    6.10
 -13  -1   5    0.60    1.10
 -13  -1   5    0.00    0.80
 -13  -1   5    1.50    0.90
 -13  -1   5    2.80    1.50
 -13  -1   5    0.60    1.00
 -13  -1   5    0.40    0.90
 -13   1   5    1.10    0.80
 -13   1   5    2.40    1.10
 -13   1   5    1.20    1.10
 -13   1   5    0.70    1.10
 -13   1   5    0.80    1.10
 -12  -1   5   54.19    2.80
 -12  -1   5   57.29    2.50
 -12  -1   5   59.39    2.60
 -12  -1   5   50.29    3.20
 -12  -1   5   53.89    2.60
 -12  -1   5   56.19    2.90
 -12  -1   5   56.69    2.40
 -12  -1   5   55.99    2.50
 -12  -1   5   57.89    2.50
 -12   1   5   57.59    2.40
 -12   1   5   53.09    2.50
 -12   1   5   56.79    2.50
 -12   1   5   59.19    2.50
 -12   1   5   52.39    2.90
 -12   1   5   59.19    2.70
 -11  -1   5    5.80    1.30
 -11  -1   5    6.80    1.20
 -11  -1   5    6.80    1.20
 -11  -1   5    6.90    1.80
 -11  -1   5    6.90    1.40
 -11  -1   5    7.00    1.40
 -11  -1   5    7.40    1.10
 -11  -1   5    6.90    1.30
 -11  -1   5    8.10    1.30
 -11   1   5   10.20    1.20
 -11   1   5    7.30    1.00
 -11   1   5    6.60    1.10
 -11   1   5    8.40    1.20
 -11   1   5    5.90    1.30
 -10  -1   5   30.20    1.60
 -10  -1   5   30.60    1.60
 -10  -1   5   29.00    1.90
 -10  -1   5   22.10    1.40
 -10  -1   5   26.90    1.60
 -10  -1   5   27.10    1.50
 -10   1   5   28.20    1.50
 -10   1   5   26.10    1.40
 -10   1   5   30.80    1.70
 -10   1   5   25.20    1.60
  -9  -1   5    1.00    0.90
  -9  -1   5    0.90    0.70
  -9  -1   5    0.80    0.60
  -9  -1   5    3.20    0.80
  -9  -1   5    0.50    0.70
  -9  -1   5    1.80    0.80
  -9   1   5    0.50    0.50
  -9   1   5    1.50    0.90
  -9   1   5    1.10    0.80
  -9   1   5    0.90    0.60
  -9   1   5    1.30    0.60
  -9   1   5    0.30    0.60
  -8  -1   5  181.58    5.90
  -8  -1   5  190.08    5.90
  -8  -1   5  186.68    6.00
  -8  -1   5  181.68    5.90
  -8  -1   5  184.88    5.90
  -8  -1   5  185.68    6.10
  -8   1   5  175.98    5.90
  -8   1   5  183.08    5.90
  -8   1   5  185.68    5.80
  -8   1   5  178.98    6.00
  -7  -1   5    1.70    0.70
  -7  -1   5    1.00    0.80
   7  -1  -5    3.60    0.90
  -7  -1   5    1.60    0.40
  -7  -1   5    1.30    0.80
  -7  -1   5    0.80    0.40
  -7  -1   5    3.00    0.80
  -7   1   5    2.90    0.70
  -7   1   5    0.70    0.40
  -7   1   5    0.80    0.50
  -7   1   5    0.70    0.30
  -6  -1   5 1130.69   33.80
  -6  -1   5 1135.29   33.90
  -6  -1   5 1170.18   33.70
  -6  -1   5 1152.98   33.70
   6  -1  -5 1116.39   33.80
   6   1  -5 1060.89   33.70
  -6   1   5 1118.59   33.70
  -6   1   5 1152.28   33.80
  -6   1   5 1106.39   33.80
  -6   1   5 1118.89   33.80
  -5  -1   5   14.90    0.80
  -5  -1   5   14.60    1.00
  -5  -1   5   15.00    0.70
   5  -1  -5   13.50    0.90
  -5  -1   5   13.90    0.90
  -5  -1   5   14.50    0.70
  -5   1   5   13.90    0.90
  -5   1   5   14.40    0.70
  -5   1   5   14.40    0.80
  -5   1   5   12.60    1.10
  -4  -1   5  106.39    3.60
  -4  -1   5  111.29    3.50
  -4  -1   5  115.79    3.50
   4  -1  -5  105.79    3.60
  -4  -1   5  110.19    3.50
  -4  -1   5  103.99    3.60
  -4  -1   5  108.79    3.60
  -4   1   5  111.49    3.50
  -4   1   5  107.29    3.50
  -4   1   5  111.49    3.60
   3  -1  -5  113.39    3.70
  -3  -1   5  115.79    3.70
  -3  -1   5  109.99    3.80
  -3  -1   5  118.49    3.60
  -3  -1   5  113.19    3.70
  -3  -1   5  109.29    3.70
  -3  -1   5  117.69    3.70
  -3   1   5  116.79    3.60
  -3   1   5  110.89    3.70
  -3   1   5  118.79    3.70
  -2  -1   5   33.30    1.50
   2  -1  -5   33.00    1.30
  -2  -1   5   31.40    1.40
  -2  -1   5   31.50    1.20
  -2  -1   5   32.50    1.30
  -2  -1   5   31.50    1.20
  -2  -1   5   33.90    1.20
  -2   1   5   31.90    1.10
  -2   1   5   30.00    1.20
  -2   1   5   32.20    1.30
  -1  -1   5   81.39    2.90
  -1  -1   5   86.29    2.80
   1  -1  -5   85.79    2.80
  -1  -1   5   87.89    2.70
  -1  -1   5   82.49    2.80
  -1  -1   5   83.39    2.90
  -1  -1   5   81.49    2.80
  -1   1   5   83.69    2.80
  -1   1   5   79.99    2.80
   0  -1   5  420.66   12.90
   0  -1   5  418.96   12.80
   0  -1   5  400.26   12.90
   0  -1   5  426.76   12.80
   0  -1   5  413.26   12.90
   0  -1   5  430.66   12.80
   0   1   5  440.06   12.80
   0   1   5  430.06   12.80
   1  -1   5  149.99    4.80
   1  -1   5  147.79    4.70
   1  -1   5  147.79    4.80
   1  -1   5  150.48    4.80
   1  -1   5  148.69    4.70
   1   1   5  150.58    4.70
   1   1   5  147.49    4.70
  -2   1  -5   20.50    1.00
   2   1   5   25.90    1.00
   3  -1   5   60.79    2.30
   3  -1   5   60.49    2.10
   3  -1   5   62.99    2.30
   3  -1   5   63.09    2.30
   3   1   5   62.39    2.20
   3   1   5   61.39    2.10
   3   1   5   64.29    2.20
  -3   1  -5   63.49    2.20
   4  -1   5  836.82   24.10
   4  -1   5  805.92   24.00
   4  -1   5  819.52   24.00
  -4  -1  -5  767.92   24.00
   4  -1   5  755.92   23.90
   4   1   5  805.82   24.00
  -4   1  -5  802.82   24.00
  -4   1  -5  803.02   24.00
   4   1   5  810.22   23.90
   4   1   5  743.73   23.90
   5  -1   5   10.10    2.00
   5  -1   5    6.60    0.90
   5  -1   5    6.10    0.70
  -5  -1  -5    6.10    1.40
   5  -1   5    6.90    1.10
   5  -1   5    5.60    0.90
  -5  -1  -5    5.50    1.00
   5   1   5    4.50    0.80
   5   1   5    5.70    0.80
  -5   1  -5    5.50    0.60
   5   1   5    6.30    1.10
  -5   1  -5    6.00    1.00
   6  -1   5    6.60    0.90
   6  -1   5    6.90    2.10
  -6  -1  -5    5.60    1.20
  -6  -1  -5    5.70    0.90
   6  -1   5    6.90    1.10
   6  -1   5    7.20    1.20
  -6   1  -5    6.50    1.00
   6   1   5    7.30    1.10
  -6   1  -5    6.30    0.80
  -6   1  -5    7.80    1.10
   6   1   5   10.00    1.00
  -7  -1  -5   93.19    3.80
   7  -1   5   93.19    3.40
   7  -1   5   96.79    3.60
  -7  -1  -5   96.89    3.40
   7  -1   5   98.39    3.30
  -7  -1  -5   97.09    3.50
   7  -1   5   91.49    3.80
  -7   1  -5   90.69    3.30
  -7   1  -5   98.59    3.40
  -7   1  -5   92.39    3.40
  -8  -1  -5    1.60    0.70
  -8  -1  -5    0.90    0.70
   8  -1   5    0.20    0.90
   8  -1   5    1.50    1.10
  -8  -1  -5   -0.80    1.10
  -8   1  -5    0.60    1.40
  -8   1  -5    0.90    0.80
  -8   1  -5    0.20    0.70
  -8   1  -5    0.00    0.70
  -9  -1  -5    8.30    1.80
  -9  -1  -5   10.00    1.20
  -9  -1  -5   10.00    1.20
  -9   1  -5    9.90    1.40
  -9   1  -5    8.80    1.10
  -9   1  -5   10.90    1.40
  -9   1  -5    9.40    1.60
 -10  -1  -5  141.49    5.10
 -10  -1  -5  136.19    4.80
 -10  -1  -5  135.99    4.70
 -10   1  -5  138.69    4.70
 -10   1  -5  140.19    5.20
 -10   1  -5  132.19    4.90
 -10   1  -5  137.29    4.90
 -10   1  -5  133.19    4.80
 -11  -1  -5   14.30    1.30
 -11  -1  -5   14.50    1.70
 -11  -1  -5   16.90    1.50
 -11   1  -5   15.30    2.20
 -11   1  -5   15.20    1.70
 -11   1  -5   14.80    2.00
 -11   1  -5   13.20    1.80
 -11   1  -5   13.60    1.30
 -12  -1  -5   38.00    2.20
 -12  -1  -5   34.70    2.50
 -12  -1  -5   35.90    1.80
 -12   1  -5   34.20    2.40
 -12   1  -5   36.70    1.80
 -12   1  -5   36.50    2.40
 -12   1  -5   37.70    2.30
 -13  -1  -5   12.60    1.50
 -13  -1  -5   13.20    1.50
 -13  -1  -5   11.30    1.20
 -13   1  -5   10.20    1.80
 -13   1  -5   14.20    2.40
 -13   1  -5   13.80    2.10
 -13   1  -5   12.20    1.30
 -14  -1  -5   25.30    1.50
 -14  -1  -5   22.90    1.70
 -14  -1  -5   24.10    1.80
 -14   1  -5   26.00    1.90
 -14   1  -5   24.70    1.70
 -15  -1  -5   11.50    1.20
 -15  -1  -5    7.20    1.40
 -15   1  -5   10.30    1.20
 -15   1  -5   11.50    1.60
 -16  -1  -5    5.20    1.40
 -16  -1  -5    6.20    1.00
 -16   1  -5    5.40    1.10
 -18  -2   5    8.80    1.00
 -18  -2   5    8.70    1.10
 -18  -2   5   11.30    1.40
 -18  -2   5    8.30    1.30
 -18   2   5    7.90    1.20
 -18   2   5    8.60    1.20
 -17  -2   5    4.00    1.00
 -17  -2   5    5.60    1.20
 -17  -2   5    1.60    1.00
 -17  -2   5    5.30    1.00
 -17  -2   5    6.20    1.30
 -17   2   5    3.40    0.90
 -17   2   5    3.00    0.80
 -17   2   5    6.60    1.40
 -17   2   5    4.00    1.10
 -16  -2   5    1.00    1.10
 -16  -2   5    1.80    0.80
 -16  -2   5    4.10    1.00
 -16  -2   5    1.80    0.90
 -16  -2   5    1.90    0.80
 -16  -2   5    1.30    1.40
 -16   2   5    2.40    0.90
 -16   2   5    3.00    1.00
 -16   2   5    1.60    1.10
 -16   2   5    1.80    0.90
 -15  -2   5   -0.10    0.80
 -15  -2   5    0.40    1.00
 -15  -2   5    0.50    1.10
 -15  -2   5    0.40    1.00
 -15  -2   5    1.80    0.90
 -15  -2   5    0.90    0.80
 -15   2   5    0.50    0.90
 -15   2   5    0.80    1.70
 -15   2   5    0.10    1.00
 -15   2   5   -0.40    1.20
 -15   2   5    0.40    0.90
 -14  -2   5    4.60    1.10
 -14  -2   5    3.60    2.20
 -14  -2   5    1.00    0.90
 -14  -2   5    2.10    0.70
 -14  -2   5    2.70    1.00
 -14  -2   5    1.40    0.80
 -14  -2   5    1.90    1.00
 -14   2   5    2.80    1.30
 -14   2   5    6.40    1.40
 -14   2   5    3.00    1.00
 -14   2   5    2.70    1.90
 -14   2   5    3.50    1.00
 -14   2   5    5.40    1.70
 -13  -2   5   64.79    2.80
 -13  -2   5   64.69    2.70
 -13  -2   5   63.69    2.60
 -13  -2   5   63.99    2.90
 -13  -2   5   60.09    3.20
 -13  -2   5   64.49    3.00
 -13  -2   5   66.99    2.90
 -13   2   5   61.59    3.10
 -13   2   5   62.49    2.80
 -13   2   5   65.19    2.90
 -13   2   5   65.49    3.10
 -13   2   5   66.19    2.90
 -12  -2   5    7.60    1.30
 -12  -2   5    5.00    1.20
 -12  -2   5    5.30    1.20
 -12  -2   5    6.30    1.70
 -12  -2   5    6.50    1.40
 -12  -2   5    6.20    1.50
 -12  -2   5    6.90    1.20
 -12  -2   5    5.40    1.90
 -12   2   5    5.90    1.30
 -12   2   5    8.60    1.60
 -12   2   5    6.50    1.30
 -12   2   5    7.00    1.30
 -12   2   5    7.60    1.20
 -11  -2   5   10.50    1.30
  11  -2  -5   12.80    3.10
 -11  -2   5   11.50    2.90
 -11  -2   5   13.60    1.60
 -11  -2   5   12.10    1.40
 -11  -2   5   13.30    1.30
 -11  -2   5    7.20    1.70
 -11  -2   5    8.80    1.40
 -11   2   5   12.70    1.40
 -11   2   5   12.50    2.40
 -11   2   5   10.50    1.40
 -11   2   5   12.10    1.30
 -10   2   5   19.40    1.40
  -9  -2   5   10.80    1.20
   9  -2  -5    9.10    2.60
   9  -2  -5   10.40    1.20
  -9  -2   5    6.70    2.00
  -9  -2   5    7.20    1.90
  -9  -2   5    8.30    1.20
  -9  -2   5    9.00    1.40
  -9  -2   5    9.10    2.60
  -9  -2   5    8.00    1.20
  -9  -2   5    8.20    1.10
   9  -2  -5    9.60    1.70
  -9  -2   5    7.80    1.20
  -9   2   5    9.60    1.20
  -9   2   5    7.20    2.00
  -9   2   5   11.10    2.00
  -9   2   5   10.20    1.40
  -9   2   5    8.10    1.10
  -9   2   5   10.40    1.10
  -8  -2   5   91.39    3.30
  -8  -2   5   89.59    3.30
  -8  -2   5   82.49    4.00
  -8  -2   5   89.69    3.30
  -8  -2   5   84.99    3.90
  -8  -2   5   88.89    3.30
   8  -2  -5   82.99    4.10
   8  -2  -5   83.89    3.60
  -8  -2   5   85.89    3.80
   8  -2  -5   90.69    3.20
   8  -2  -5   93.99    3.50
  -8  -2   5   97.49    3.60
  -8   2   5   92.49    3.20
  -8   2   5   89.39    3.30
  -8   2   5   91.19    3.50
  -8   2   5   89.69    3.30
  -8   2   5   87.89    3.40
  -7  -2   5   14.50    2.60
  -7  -2   5   15.80    1.20
  -7  -2   5   15.60    1.40
  -7  -2   5   15.20    1.20
  -7  -2   5   15.40    1.40
  -7  -2   5   15.60    1.30
   7  -2  -5   15.30    1.10
   7  -2  -5   14.50    2.20
   7  -2  -5   14.40    1.40
  -7  -2   5   15.70    1.10
  -7   2   5   14.60    1.80
  -7   2   5   17.40    1.40
  -7   2   5   14.40    1.30
  -7   2   5   16.30    1.10
  -7   2   5   16.20    1.10
   6  -2  -5   32.40    1.40
  -6  -2   5   31.50    1.90
  -6  -2   5   33.20    1.70
  -6  -2   5   33.60    1.60
   6  -2  -5   32.30    1.70
  -6  -2   5   32.70    1.70
   6  -2  -5   34.50    1.50
  -6  -2   5   32.60    1.60
  -6  -2   5   33.50    1.60
  -6  -2   5   33.30    1.50
  -6  -2   5   31.80    1.50
  -6   2   5   32.70    1.50
  -6   2   5   32.60    2.20
  -6   2   5   32.10    1.40
  -6   2   5   33.70    1.70
   5  -2  -5 1423.66   42.80
  -5  -2   5 1395.66   42.90
  -5  -2   5 1422.16   42.90
  -5  -2   5 1450.15   43.00
  -5  -2   5 1460.25   43.00
   5  -2  -5 1414.66   43.00
  -5  -2   5 1447.56   43.00
  -5  -2   5 1413.66   42.90
  -5  -2   5 1422.96   42.90
  -5  -2   5 1400.76   42.80
   5  -2  -5 1426.66   42.90
  -5  -2   5 1439.16   42.80
  -5   2   5 1407.46   42.90
  -5   2   5 1476.55   42.80
  -5   2   5 1419.56   42.90
  -5   2   5 1442.06   43.00
  -4  -2   5    1.50    0.50
  -4  -2   5    0.70    0.60
  -4  -2   5    2.80    0.80
   4  -2  -5    2.00    0.60
   4  -2  -5    1.30    0.80
  -4  -2   5    1.90    0.70
  -4  -2   5    1.50    0.80
  -4  -2   5    1.40    0.80
  -4  -2   5    1.00    0.50
  -4  -2   5    1.90    0.60
  -4  -2   5    2.50    0.60
   4  -2  -5    1.50    0.40
  -4  -2   5   -0.40    1.30
  -4   2   5    1.90    0.50
  -4   2   5    1.80    0.50
  -4   2   5    1.00    0.90
  -4   2   5    1.30    0.60
   3  -2  -5   44.70    2.00
  -3  -2   5   41.50    1.90
  -3  -2   5   43.40    1.80
   3  -2  -5   45.90    1.80
  -3  -2   5   46.60    2.40
  -3  -2   5   46.00    1.70
  -3  -2   5   43.20    1.90
  -3  -2   5   45.90    1.90
   3  -2  -5   44.90    1.80
  -3  -2   5   46.20    2.30
  -3  -2   5   46.50    1.80
  -3  -2   5   45.90    1.90
  -3  -2   5   39.50    2.10
  -3   2   5   43.80    1.90
  -3   2   5   47.30    1.70
  -2  -2   5  281.97    9.00
  -2  -2   5  293.17    8.90
  -2  -2   5  290.47    9.00
  -2  -2   5  281.27    9.10
  -2  -2   5  281.47    8.90
  -2  -2   5  274.47    9.10
  -2  -2   5  283.97    9.00
   2  -2  -5  294.67    9.00
   2  -2  -5  287.87    8.90
  -2  -2   5  273.37    8.90
  -2   2   5  295.07    9.00
  -2   2   5  290.57    8.70
  -1  -2   5   12.00    1.40
  -1  -2   5   10.30    1.30
   1  -2  -5   13.00    0.90
   1  -2  -5   13.80    1.20
  -1  -2   5   11.60    1.00
  -1  -2   5    9.50    1.40
  -1  -2   5    8.10    1.20
  -1  -2   5   10.90    0.80
  -1  -2   5   11.80    0.90
  -1  -2   5   10.90    1.00
  -1   2   5   10.90    0.90
   0  -2   5  127.09    4.50
   0  -2  -5  137.29    4.50
   0  -2   5  139.39    4.50
   0  -2   5  136.19    4.50
   0  -2   5  139.39    4.50
   0  -2   5  132.79    4.70
   0  -2   5  136.79    4.50
   0  -2   5  133.09    4.60
   0  -2   5  134.99    4.40
   0  -2  -5  134.09    4.60
   0   2   5  138.09    4.50
   0   2   5  133.39    4.50
  -1  -2  -5  363.76   11.30
   1  -2   5  370.36   11.50
   1  -2   5  372.06   11.30
   1  -2   5  360.06   11.40
   1  -2   5  378.56   11.40
   1  -2   5  369.56   11.50
   1  -2   5  371.16   11.30
   1  -2   5  359.66   11.30
  -1  -2  -5  358.96   11.40
   1  -2   5  363.36   11.40
   1   2   5  354.86   11.30
   1   2   5  377.66   11.40
   2  -2   5   96.49    3.50
   2  -2   5   98.29    3.50
   2  -2   5  103.39    3.30
  -2  -2  -5   98.59    3.30
   2  -2   5   95.39    3.40
   2  -2   5   92.99    3.40
   2  -2   5   96.89    3.40
  -2  -2  -5   94.69    3.50
   2  -2   5   93.29    3.50
   2  -2   5   97.09    3.40
  -2  -2  -5   91.19    3.50
   2   2   5   98.19    3.40
  -2   2  -5   92.49    3.30
   3  -2   5  238.38    7.50
   3  -2   5  238.08    7.70
   3  -2   5  240.88    7.60
   3  -2   5  239.58    7.70
   3  -2   5  234.38    7.70
  -3  -2  -5  231.68    7.70
  -3  -2  -5  230.08    7.60
   3  -2   5  246.08    7.60
   3  -2   5  236.88    7.80
   3   2   5  249.38    7.60
   3   2   5  240.78    7.40
  -3   2  -5  222.98    7.50
   4  -2   5   43.10    2.00
  -4  -2  -5   37.50    2.60
   4  -2   5   39.30    1.70
   4  -2   5   43.10    1.90
   4  -2   5   43.80    2.10
  -4  -2  -5   41.40    2.00
   4  -2   5   41.50    2.10
   4  -2   5   41.80    1.80
  -4   2  -5   42.20    1.90
   4   2   5   43.00    1.70
   4   2   5   42.20    1.90
   5  -2   5    3.90    1.10
   5  -2   5    4.20    0.70
   5  -2   5    3.80    1.00
   5  -2   5    2.70    0.80
   5  -2   5    3.30    0.80
  -5  -2  -5    1.90    1.20
  -5  -2  -5    3.50    0.70
   5  -2   5    4.60    0.90
   5   2   5    5.80    0.90
  -5   2  -5    4.20    0.90
   5   2   5    2.80    1.00
   5   2   5    5.50    1.20
  -5   2  -5    3.70    0.70
   6  -2   5   51.49    2.70
   6  -2   5   48.60    2.10
   6  -2   5   43.70    2.30
  -6  -2  -5   47.90    2.50
   6  -2   5   47.20    2.20
   6  -2   5   46.10    4.20
  -6  -2  -5   46.40    2.10
  -6  -2  -5   46.40    2.70
   6  -2   5   47.30    3.10
   6  -2   5   49.10    2.60
  -6   2  -5   51.29    2.10
  -6   2  -5   47.30    2.10
   7  -2   5   10.00    2.40
   7  -2   5   10.40    1.30
   7  -2   5   13.70    2.60
  -7  -2  -5   10.50    1.80
  -7  -2  -5   12.30    1.70
   7  -2   5    8.70    1.20
   7  -2   5   11.70    1.70
   7  -2   5   12.30    1.80
  -7   2  -5   12.90    1.30
  -7   2  -5    7.20    1.10
   8  -2   5  233.58    8.30
  -8  -2  -5  245.68    7.90
  -8  -2  -5  266.47    8.80
  -8  -2  -5  244.18    8.00
   8  -2   5  241.18    7.90
   8  -2   5  249.28    8.00
   8  -2   5  245.08    8.10
  -8   2  -5  243.48    7.90
  -8   2  -5  246.18    8.00
  -8   2  -5  240.98    8.10
  -9  -2  -5    5.90    1.20
   9  -2   5    4.70    1.70
  -9  -2  -5    2.20    1.00
  -9  -2  -5    5.60    1.50
   9  -2   5    7.10    2.10
  -9   2  -5    6.40    1.30
  -9   2  -5    3.40    1.30
  -9   2  -5    4.60    1.10
  -9   2  -5    4.40    1.30
 -10  -2  -5   22.30    1.70
 -10  -2  -5   21.80    1.70
 -10  -2  -5   22.30    1.60
 -10   2  -5   22.90    1.50
 -10   2  -5   22.90    2.20
 -10   2  -5   23.00    1.70
 -10   2  -5   23.00    1.80
 -11  -2  -5   31.70    2.00
 -11  -2  -5   29.40    1.90
 -11  -2  -5   32.00    1.80
 -11   2  -5   30.00    1.80
 -11   2  -5   25.60    2.90
 -11   2  -5   31.20    2.00
 -11   2  -5   32.70    2.10
 -11   2  -5   30.50    2.00
 -12  -2  -5    0.50    0.70
 -12  -2  -5   -0.30    0.80
 -12  -2  -5    0.60    1.00
 -12   2  -5    1.50    0.90
 -12   2  -5    1.00    1.00
 -12   2  -5    0.70    0.80
 -12   2  -5    1.70    1.10
 -13  -2  -5   32.00    1.80
 -13  -2  -5   34.90    2.00
 -13  -2  -5   35.50    1.90
 -13   2  -5   33.00    2.00
 -13   2  -5   36.70    2.00
 -13   2  -5   32.30    2.20
 -13   2  -5   34.00    1.80
 -14  -2  -5    0.00    0.60
 -14  -2  -5    1.70    0.80
 -14  -2  -5    3.10    1.00
 -14   2  -5    1.20    1.40
 -14   2  -5    2.10    1.20
 -14   2  -5    2.20    0.80
 -15  -2  -5    0.50    0.60
 -15  -2  -5    0.30    0.70
 -15  -2  -5    0.10    1.00
 -15   2  -5    0.40    0.70
 -15   2  -5    0.30    1.10
 -16  -3   5    7.70    0.90
 -16  -3   5    8.30    1.10
 -16  -3   5    3.90    0.90
 -16   3   5    3.30    1.20
 -16   3   5    6.60    1.20
 -16   3   5    5.60    0.90
 -15  -3   5    4.00    1.00
 -15  -3   5    6.20    1.10
 -15  -3   5    4.50    1.50
 -15  -3   5    7.70    1.50
 -15  -3   5    4.60    1.00
 -15   3   5    6.10    1.60
 -15   3   5    4.20    1.50
 -15   3   5    5.10    1.20
 -15   3   5    5.20    1.10
 -14  -3   5    8.00    1.20
 -14  -3   5    9.80    1.10
 -14  -3   5    9.90    1.20
 -14  -3   5    7.00    1.70
 -14  -3   5    6.40    1.70
 -14  -3   5    9.70    1.60
 -14   3   5    9.90    2.20
 -14   3   5    9.30    1.30
 -14   3   5    8.50    2.10
 -14   3   5   11.60    1.50
 -14   3   5   10.30    1.80
 -13  -3   5   11.10    1.40
 -13  -3   5    9.40    1.30
 -13  -3   5   13.00    1.80
 -13  -3   5    8.30    2.10
 -13  -3   5   10.40    1.20
 -13   3   5   10.60    1.50
 -13   3   5    9.80    1.70
 -13   3   5    7.70    1.70
 -13   3   5   10.20    2.10
 -12  -3   5   18.70    1.60
 -12  -3   5   17.40    1.50
 -12  -3   5   22.30    2.00
 -12  -3   5   19.40    1.40
  12  -3  -5   18.40    2.30
 -12  -3   5   18.50    2.00
 -12  -3   5   19.90    1.90
 -12   3   5   20.30    1.70
 -12   3   5   21.10    1.90
 -12   3   5   13.90    2.30
 -12   3   5   18.80    1.80
 -11  -3   5    1.50    2.00
  11  -3  -5    0.90    1.20
 -11  -3   5    2.40    1.00
 -11  -3   5    0.90    0.80
 -11  -3   5    1.90    1.10
 -11  -3   5    3.00    1.30
 -11  -3   5    1.60    1.10
  11  -3  -5    1.00    1.40
 -11   3   5    1.50    1.10
 -11   3   5   -0.90    1.90
 -11   3   5    2.20    1.10
 -11   3   5   -2.50    1.50
 -11   3   5    2.20    1.00
 -10  -3   5    5.70    1.50
  10  -3  -5    6.30    1.90
 -10  -3   5    4.50    1.60
 -10  -3   5    4.40    1.70
 -10  -3   5    4.70    1.20
  10  -3  -5    7.60    1.60
 -10  -3   5    6.20    1.30
 -10  -3   5    4.20    0.90
 -10  -3   5    3.80    1.20
  10  -3  -5    9.50    1.70
 -10  -3   5    5.60    1.60
 -10   3   5    5.10    1.10
 -10   3   5    5.50    1.60
 -10   3   5    3.70    1.60
 -10   3   5    5.60    1.30
   9  -3  -5   28.90    1.90
  -9  -3   5   30.10    1.90
  -9  -3   5   30.30    2.10
  -9  -3   5   29.40    1.60
  -9  -3   5   29.20    1.80
  -9  -3   5   30.40    2.20
  -9  -3   5   28.30    2.40
  -9  -3   5   27.30    2.10
  -9  -3   5   28.30    2.20
   9  -3  -5   32.20    2.70
   9  -3  -5   28.50    1.80
  -9  -3   5   26.70    2.60
  -9   3   5   30.80    2.00
  -9   3   5   29.20    2.00
  -9   3   5   28.00    1.90
  -9   3   5   28.70    2.30
   8  -3  -5  152.58    5.30
   8  -3  -5  155.88    5.70
  -8  -3   5  154.18    5.40
  -8  -3   5  149.29    5.50
  -8  -3   5  153.98    5.30
  -8  -3   5  149.39    5.10
   8  -3  -5  148.19    5.30
  -8  -3   5  152.88    5.40
  -8  -3   5  161.18    6.20
  -8  -3   5  152.18    5.50
  -8  -3   5  153.08    5.60
  -8  -3   5  153.78    5.40
  -8   3   5  151.58    5.40
  -8   3   5  147.69    5.30
  -8   3   5  147.59    5.30
  -8   3   5  151.58    5.40
  -7  -3   5   34.80    1.70
  -7  -3   5   39.60    2.50
  -7  -3   5   30.00    1.90
  -7  -3   5   37.00    2.60
  -7  -3   5   36.70    2.00
   7  -3  -5   32.90    1.80
  -7  -3   5   36.00    2.10
  -7  -3   5   39.20    2.60
  -7  -3   5   37.50    2.00
   7  -3  -5   37.90    2.20
  -7  -3   5   36.70    2.50
  -7   3   5   34.50    2.20
  -7   3   5   35.00    2.00
  -7   3   5   31.50    2.40
  -7   3   5   33.10    2.30
  -6  -3   5  370.86   11.60
   6  -3  -5  369.86   12.00
  -6  -3   5  355.56   12.20
  -6  -3   5  373.46   11.90
  -6  -3   5  370.66   11.80
  -6  -3   5  379.26   11.70
   6  -3  -5  397.36   12.10
  -6  -3   5  375.86   11.70
  -6  -3   5  373.16   11.90
  -6  -3   5  376.86   11.80
  -6  -3   5  356.26   12.60
  -6  -3   5  359.86   11.90
   6  -3  -5  363.46   11.80
   6  -3  -5  366.56   11.80
  -6   3   5  390.86   11.70
  -6   3   5  367.76   12.20
  -6   3   5  362.66   11.80
  -6   3   5  356.16   11.60
  -5  -3   5   20.90    1.40
  -5  -3   5   17.70    2.90
  -5  -3   5   19.00    1.50
  -5  -3   5   19.80    1.80
  -5  -3   5   18.10    1.50
  -5  -3   5   20.00    2.00
   5  -3  -5   19.50    1.40
  -5  -3   5   16.80    2.00
   5  -3  -5   18.30    2.00
  -5  -3   5   19.90    2.70
   5  -3  -5   18.70    2.20
   5  -3  -5   20.10    1.30
  -5  -3   5   19.20    1.50
  -5  -3   5   18.70    2.20
  -5  -3   5   19.10    1.50
  -5  -3   5   18.00    1.40
  -5  -3   5   20.10    1.70
   5  -3  -5   19.00    1.20
  -5   3   5   15.10    2.10
  -5   3   5   18.00    1.40
  -5   3   5   19.30    1.80
  -4  -3   5   26.60    2.00
  -4  -3   5   30.30    2.70
  -4  -3   5   26.20    1.60
  -4  -3   5   24.20    2.10
  -4  -3   5   25.20    1.70
  -4  -3   5   27.30    1.50
  -4  -3   5   26.20    2.30
  -4  -3   5   24.70    2.10
   4  -3  -5   26.30    1.60
  -4  -3   5   25.00    1.50
  -4  -3   5   27.10    1.60
   4  -3  -5   25.80    2.30
  -4  -3   5   25.70    1.50
   4  -3  -5   20.80    2.40
  -4  -3   5   27.00    1.60
   4  -3  -5   24.00    1.40
   4  -3  -5   26.40    1.50
  -4   3   5   25.30    2.10
  -4   3   5   23.80    1.60
  -3  -3   5   27.10    1.60
  -3  -3   5   27.50    1.60
   3  -3  -5   28.70    1.70
  -3  -3   5   25.90    1.60
  -3  -3   5   26.90    2.20
  -3  -3   5   27.60    2.10
  -3  -3   5   24.70    2.20
  -3  -3   5   26.60    2.50
   3  -3  -5   25.70    2.80
   3  -3  -5   29.00    1.50
  -3  -3   5   28.20    1.90
  -3  -3   5   28.50    1.60
   3  -3  -5   26.50    2.30
  -3  -3   5   27.90    1.60
  -3  -3   5   27.90    1.70
  -3   3   5   29.00    2.00
  -2  -3   5   87.69    3.40
   2  -3  -5   86.89    3.30
  -2  -3   5   87.59    3.20
  -2  -3   5   85.19    3.30
  -2  -3   5   85.49    3.90
  -2  -3   5   80.89    3.60
  -2  -3   5   84.19    3.20
  -2  -3   5   86.29    3.70
  -2  -3   5   83.69    3.20
  -2  -3   5   86.59    3.30
   2  -3  -5   85.89    3.20
   2  -3  -5   84.19    3.80
  -2  -3   5   88.09    3.60
  -2  -3   5   86.89    3.20
  -2   3   5   84.39    3.50
  -1  -3   5   13.80    1.40
  -1  -3   5   13.90    1.90
  -1  -3   5   15.00    1.40
   1  -3  -5   11.90    1.30
  -1  -3   5   12.10    1.20
   1  -3  -5   11.20    2.30
  -1  -3   5   12.70    1.20
  -1  -3   5   10.90    1.10
  -1  -3   5   12.30    1.10
  -1  -3   5   11.90    1.90
  -1  -3   5   13.10    2.20
  -1  -3   5   10.90    1.70
  -1  -3   5   14.10    1.40
   1  -3  -5   12.00    1.10
  -1   3   5   11.90    1.80
   0  -3   5   11.30    1.20
   0  -3   5   11.50    1.10
   0  -3   5   13.10    1.30
   0  -3   5    9.10    1.80
   0  -3   5   14.50    2.10
   0  -3  -5   10.70    1.40
   0  -3   5   11.40    1.10
   0  -3   5   11.80    1.30
   0  -3   5   13.20    1.70
   0  -3   5   10.10    1.40
   0  -3  -5   12.00    1.10
   0  -3   5   12.80    2.00
   0  -3  -5   10.20    1.70
   0  -3   5   11.70    1.10
   0   3   5   11.30    1.70
   1  -3   5    4.90    1.50
   1  -3   5    2.20    0.60
   1  -3   5    2.70    0.80
   1  -3   5    2.30    1.20
   1  -3   5    3.30    1.10
   1  -3   5    3.10    0.80
   1  -3   5    2.80    0.90
   1  -3   5    4.00    1.10
  -1  -3  -5    3.60    1.60
   1  -3   5    3.20    0.90
   1  -3   5    3.40    0.90
  -1  -3  -5    3.60    1.00
   1  -3   5    5.00    1.30
  -1  -3  -5    6.10    1.30
   1   3   5    0.60    2.20
   1   3   5    3.90    1.30
  -1   3  -5    3.90    1.00
   2  -3   5    8.10    1.90
   2  -3   5    6.60    1.80
   2  -3   5    7.90    1.00
  -2  -3  -5    6.40    1.40
   2  -3   5    6.50    1.40
  -2  -3  -5    9.40    1.20
   2  -3   5    6.70    1.00
   2  -3   5    5.90    1.10
   2  -3   5    7.40    1.80
   2  -3   5    6.20    1.10
   2  -3   5    8.00    1.30
   2  -3   5    5.50    1.00
  -2   3  -5    7.50    1.10
   2   3   5    7.10    2.00
   3  -3   5    6.90    1.40
   3  -3   5    7.50    1.80
   3  -3   5    6.40    1.20
   3  -3   5    5.50    1.30
   3  -3   5    6.70    1.10
   3  -3   5    6.00    1.10
   3  -3   5    7.90    2.40
  -3  -3  -5    6.80    1.90
   3  -3   5    7.50    2.00
  -3  -3  -5    5.70    1.50
  -3   3  -5    6.70    1.20
   3   3   5    8.20    2.40
   4  -3   5  193.28    6.50
   4  -3   5  190.68    6.50
  -4  -3  -5  184.58    6.50
   4  -3   5  193.08    6.50
   4  -3   5  190.58    6.80
   4  -3   5  192.78    6.40
   4  -3   5  186.38    6.30
  -4  -3  -5  190.48    6.70
   4  -3   5  189.08    6.30
  -4  -3  -5  185.78    6.40
   4  -3   5  185.58    6.60
  -4   3  -5  193.88    6.50
   4   3   5  189.88    6.20
   5  -3   5   21.80    1.90
   5  -3   5   24.80    1.90
   5  -3   5   22.70    1.60
   5  -3   5   24.80    1.70
   5  -3   5   22.50    1.70
   5  -3   5   20.20    2.30
  -5  -3  -5   20.80    1.80
  -5  -3  -5   20.30    2.10
   5  -3   5   22.80    1.60
  -5   3  -5   21.00    1.70
  -5   3  -5   21.20    1.60
   6  -3   5    1.90    1.00
   6  -3   5    1.70    0.90
   6  -3   5    6.60    1.60
   6  -3   5    5.30    1.30
  -6  -3  -5    2.00    0.90
   6  -3   5    2.90    1.30
  -6  -3  -5    5.60    1.70
   6  -3   5    5.10    1.30
   6  -3   5    2.30    1.00
  -6   3  -5    1.60    0.80
  -6   3  -5    1.50    1.10
  -6   3  -5    2.20    0.90
   7  -3   5    6.80    1.50
   7  -3   5    8.70    1.70
   7  -3   5    4.70    1.00
  -7  -3  -5    5.00    1.00
   7  -3   5    5.30    1.10
  -7  -3  -5    8.70    1.70
   7  -3   5    9.30    2.20
  -7   3  -5    6.40    1.60
  -7   3  -5    6.50    1.30
  -7   3  -5    6.70    1.40
   8  -3   5   -0.70    1.40
   8  -3   5    0.60    1.30
  -8  -3  -5    1.00    0.90
   8  -3   5    1.00    1.00
   8  -3   5    0.30    1.00
  -8   3  -5    0.90    0.90
  -8   3  -5    0.70    1.10
  -8   3  -5    2.90    1.50
   9  -3   5   21.40    1.90
   9  -3   5   20.60    2.60
  -9  -3  -5   22.10    1.70
  -9  -3  -5   22.30    1.60
   9  -3   5   26.50    2.30
   9  -3   5   19.50    2.10
  -9   3  -5   23.00    1.70
  -9   3  -5   24.00    1.70
  -9   3  -5   22.20    1.60
 -10  -3  -5    7.50    1.30
  10  -3   5    8.30    1.80
 -10  -3  -5    8.50    1.30
 -10   3  -5    8.60    1.40
 -10   3  -5   10.60    1.70
 -10   3  -5    9.30    1.40
 -11  -3  -5   16.60    1.40
 -11  -3  -5   16.40    1.40
 -11   3  -5   18.30    1.70
 -11   3  -5   17.50    1.90
 -11   3  -5   16.80    1.50
 -11   3  -5   18.70    1.50
 -12  -3  -5    2.90    0.70
 -12  -3  -5    4.50    1.10
 -12   3  -5    5.70    1.20
 -12   3  -5    6.30    1.60
 -12   3  -5    5.10    1.10
 -13  -3  -5   -0.20    0.70
 -13  -3  -5   -1.00    0.60
 -13   3  -5   -0.70    0.90
 -13   3  -5    0.10    0.60
 -14  -3  -5   -0.30    0.80
 -14  -3  -5    0.10    0.50
 -14   3  -5    0.50    0.60
 -14  -4   5   10.40    1.10
 -14   4   5    7.50    0.90
 -13  -4   5   10.30    1.60
 -13  -4   5   13.10    1.30
 -13  -4   5   10.50    1.30
 -13   4   5   12.10    1.10
 -12  -4   5    4.40    1.00
 -12  -4   5    2.20    1.00
 -12  -4   5    7.40    1.70
 -12  -4   5    3.10    0.80
  12  -4  -5    2.70    0.90
 -11  -4   5   19.30    2.10
  11  -4  -5   20.40    2.20
 -11  -4   5   21.90    1.80
 -11  -4   5   16.50    2.10
 -11  -4   5   20.30    1.50
  11  -4  -5   20.80    1.70
 -11  -4   5   21.60    1.70
 -11   4   5   18.10    1.90
 -10  -4   5   33.40    2.60
 -10  -4   5   30.00    2.20
  10  -4  -5   30.60    2.10
 -10  -4   5   33.60    2.20
 -10  -4   5   30.20    2.00
  10  -4  -5   31.80    2.00
 -10  -4   5   31.50    1.80
 -10  -4   5   26.60    2.10
 -10   4   5   29.70    2.00
  -9  -4   5    9.60    2.00
  -9  -4   5    4.70    1.30
  -9  -4   5    6.10    1.60
  -9  -4   5    4.10    1.60
  -9  -4   5   11.10    2.00
   9  -4  -5    6.80    1.50
  -9  -4   5    8.90    1.70
  -9  -4   5    7.10    1.30
   9  -4  -5    8.90    1.60
  -9   4   5    7.50    1.50
  -8  -4   5   64.79    2.90
  -8  -4   5   67.29    2.90
   8  -4  -5   66.09    3.10
  -8  -4   5   67.09    3.00
  -8  -4   5   68.39    2.70
  -8  -4   5   65.99    3.70
  -8  -4   5   64.29    3.10
   8  -4  -5   65.49    2.80
   8  -4  -5   66.89    2.80
  -8  -4   5   69.79    3.30
  -8   4   5   69.69    2.90
   7  -4  -5    2.30    0.90
  -7  -4   5    3.40    1.00
  -7  -4   5    4.60    1.40
   7  -4  -5    2.60    0.90
  -7  -4   5    4.20    1.30
  -7  -4   5    3.30    1.10
  -7  -4   5    1.80    0.90
   7  -4  -5    6.00    1.50
  -7   4   5    3.30    1.10
  -6  -4   5   24.10    2.00
   6  -4  -5   27.00    1.80
  -6  -4   5   22.50    1.80
   6  -4  -5   26.30    1.90
  -6  -4   5   25.40    1.70
   6  -4  -5   26.10    1.80
  -6  -4   5   23.50    1.80
  -6  -4   5   25.40    2.60
   6  -4  -5   23.40    1.60
  -6  -4   5   21.60    2.00
  -6  -4   5   23.60    1.90
  -6   4   5   25.20    1.90
   5  -4  -5   17.10    1.80
   5  -4  -5   17.70    1.40
  -5  -4   5   18.90    2.30
  -5  -4   5   16.00    1.60
  -5  -4   5   19.00    1.60
   5  -4  -5   19.40    1.70
   5  -4  -5   18.90    1.80
  -5  -4   5   15.90    2.40
  -5  -4   5   20.70    1.90
  -5  -4   5   16.70    1.90
  -5  -4   5   16.10    1.60
  -5  -4   5   19.10    1.80
  -5   4   5   20.00    1.70
   4  -4  -5   16.50    2.00
  -4  -4   5   17.70    1.60
  -4  -4   5   18.40    1.80
  -4  -4   5   16.60    1.80
  -4  -4   5   17.20    2.20
   4  -4  -5   17.70    1.80
   4  -4  -5   15.10    1.80
  -4  -4   5   16.60    1.90
  -4  -4   5   12.60    1.90
   4  -4  -5   15.30    1.40
  -4  -4   5   19.10    1.60
  -4  -4   5   20.00    2.20
  -4   4   5   16.70    1.70
  -3  -4   5   25.40    1.90
  -3  -4   5   27.20    1.70
  -3  -4   5   29.10    2.30
   3  -4  -5   24.30    2.00
  -3  -4   5   25.60    2.00
  -3  -4   5   23.50    1.70
  -3  -4   5   27.90    2.40
   3  -4  -5   26.00    2.20
  -3  -4   5   26.00    2.30
  -3  -4   5   27.70    1.80
  -3  -4   5   26.40    1.80
   3  -4  -5   25.40    1.60
   3  -4  -5   24.70    1.60
  -3  -4   5   24.90    2.00
   3   4  -5   24.50    2.40
  -3   4   5   27.60    1.90
   2  -4  -5   21.40    3.20
  -2  -4   5   25.40    2.30
   2  -4  -5   23.50    2.00
  -2  -4   5   25.80    1.70
  -2  -4   5   26.40    1.80
  -2  -4   5   26.00    2.00
  -2  -4   5   25.30    1.70
  -2  -4   5   24.90    1.90
  -2  -4   5   25.80    1.90
  -2  -4   5   26.20    1.80
  -2  -4   5   24.50    1.80
   2  -4  -5   24.30    1.60
  -2  -4   5   22.10    1.90
   2   4  -5   24.70    2.20
  -2   4   5   24.80    2.00
  -1  -4   5    9.40    1.40
  -1  -4   5   11.20    1.60
  -1  -4   5   10.50    1.60
  -1  -4   5    9.70    1.50
  -1  -4   5   10.70    1.80
  -1  -4   5   10.20    1.50
  -1  -4   5    9.00    1.40
  -1  -4   5   12.10    1.40
  -1  -4   5    9.30    1.60
   1  -4  -5   12.40    1.40
   1  -4  -5    8.60    1.90
   1  -4  -5    9.60    1.30
   1   4  -5    7.80    1.90
  -1   4   5   13.20    2.10
   0  -4  -5    3.70    0.90
   0  -4   5    1.90    0.90
   0  -4   5    3.60    1.00
   0  -4  -5    7.40    1.90
   0  -4   5    1.20    0.80
   0  -4   5    2.40    0.90
   0  -4   5    3.90    1.20
   0  -4  -5    2.10    0.80
   0  -4   5    3.60    1.00
   0  -4   5    2.00    0.90
   0  -4   5    3.20    1.00
   0  -4   5    3.30    0.90
   0   4  -5    4.30    1.60
   1  -4   5   88.69    4.10
   1  -4   5   90.89    4.20
   1  -4   5   95.49    3.60
   1  -4   5   93.69    3.70
   1  -4   5   92.29    3.60
   1  -4   5   91.99    3.90
   1  -4   5   91.59    3.60
  -1  -4  -5   93.49    4.00
   1  -4   5   89.59    3.60
  -1   4  -5   89.19    3.90
   2  -4   5   11.70    1.40
  -2  -4  -5   18.50    2.60
   2  -4   5   12.20    2.00
   2  -4   5   14.00    1.50
   2  -4   5   12.30    1.60
   2  -4   5   13.10    1.50
   2  -4   5   13.20    1.40
   2  -4   5   14.20    1.40
  -2  -4  -5   11.40    1.80
  -2   4  -5   16.20    2.20
   2   4   5   13.80    1.70
  -2   4  -5   16.00    2.10
   3  -4   5   38.30    2.20
   3  -4   5   41.70    2.20
   3  -4   5   42.40    2.20
   3  -4   5   42.90    2.20
   3  -4   5   40.00    2.50
   3  -4   5   43.60    2.30
  -3  -4  -5   44.60    2.70
   3  -4   5   40.50    2.40
   3  -4   5   42.00    2.20
   3   4   5   41.10    2.70
  -3   4  -5   42.30    2.90
   4  -4   5    5.50    1.30
   4  -4   5    5.40    1.30
   4  -4   5    3.50    1.00
   4  -4   5    4.20    0.90
   4  -4   5    3.70    1.20
   4  -4   5    3.70    1.00
   4  -4   5    5.00    1.20
   5  -4   5   25.60    1.90
   5  -4   5   23.10    1.80
   5  -4   5   24.00    1.70
   5  -4   5   24.40    2.00
   5  -4   5   27.20    1.80
   5  -4   5   25.00    1.60
  -5   4  -5   24.30    1.70
   6  -4   5    5.50    1.40
   6  -4   5    5.70    1.20
   6  -4   5    8.70    2.00
   6  -4   5    5.30    1.10
  -6   4  -5    7.20    1.40
   7  -4   5    5.50    1.20
   7  -4   5    5.30    1.60
   7  -4   5    5.60    1.30
   7  -4   5    5.10    1.30
   7  -4   5    3.20    1.50
  -7  -4  -5    4.60    1.40
  -7   4  -5    5.30    1.30
   8  -4   5    1.50    1.10
  -8  -4  -5    2.60    1.10
   8  -4   5    1.30    0.90
  -8  -4  -5    1.50    1.70
   8  -4   5    1.10    1.00
   8  -4   5    1.10    0.80
  -8   4  -5    1.40    0.70
  -8   4  -5    1.40    0.90
  -9  -4  -5   14.00    1.70
   9  -4   5   13.10    1.70
  -9  -4  -5   18.60    2.20
   9  -4   5   13.00    1.20
  -9   4  -5   12.20    1.50
  -9   4  -5   14.60    1.20
 -10  -4  -5    1.90    1.00
 -10   4  -5    1.60    0.80
 -10   4  -5    0.60    0.60
 -11  -4  -5    4.00    1.50
 -11   4  -5    5.10    0.90
 -11   4  -5    4.50    1.10
   8  -5  -5    4.50    0.90
   8  -5  -5    5.30    1.30
   7  -5  -5    5.00    1.40
   7  -5  -5    5.70    1.20
   6  -5  -5    2.50    1.00
   6  -5  -5    1.10    0.80
  -5  -5   5    4.40    1.20
   5  -5  -5    7.60    1.60
   5  -5  -5    4.00    1.10
  -5  -5   5    7.80    1.50
  -4  -5   5    3.50    1.10
  -4  -5   5    7.60    1.80
   4  -5  -5    2.30    0.80
  -4  -5   5    4.10    1.10
   4  -5  -5    4.10    1.10
  -4  -5   5    1.30    1.20
  -3  -5   5   20.80    1.80
  -3  -5   5   25.50    1.70
   3  -5  -5   24.20    1.60
   3  -5  -5   22.00    1.50
  -3  -5   5   25.60    2.40
  -3  -5   5   20.90    1.40
  -3  -5   5   22.80    1.90
   2  -5  -5    4.20    0.90
  -2  -5   5    6.60    1.30
  -2  -5   5    6.80    1.40
  -2  -5   5    5.50    1.20
  -2  -5   5    5.30    1.00
  -2  -5   5    4.90    1.10
   2  -5  -5    7.00    1.30
  -1  -5   5   42.30    1.80
   1  -5  -5   38.90    2.10
  -1  -5   5   37.90    2.30
  -1  -5   5   37.40    2.00
  -1  -5   5   42.50    2.10
  -1  -5   5   40.10    2.00
   1  -5  -5   37.90    2.40
   0  -5   5    0.70    0.60
   0  -5  -5    1.90    1.00
   0  -5   5    1.90    1.10
   0  -5   5    0.90    0.70
   0  -5   5    0.00    0.80
   0  -5  -5    0.00    1.00
   0   5  -5   -0.40    1.30
   1  -5   5   78.79    3.00
  -1  -5  -5   72.09    3.10
   1  -5   5   77.69    2.90
   1  -5   5   74.19    3.00
   1  -5   5   72.89    2.90
  -1   5  -5   66.29    3.10
   2  -5   5    0.90    0.80
   2  -5   5    1.90    0.70
   2  -5   5    1.90    0.60
   2  -5   5    0.90    1.10
   3  -5   5    5.10    1.50
   3  -5   5    2.50    0.70
   3  -5   5    1.20    0.70
   4  -5   5    5.80    1.10
   4  -5   5    5.30    1.00
   4  -5   5    6.00    1.40
   5  -5   5    1.10    0.50
   5  -5   5    0.80    0.50
   5  -5   5    0.50    0.70
  -5   5  -5    3.70    1.10
   6  -5   5    0.80    0.50
   6  -5   5    1.50    0.60
  -6   5  -5    0.40    0.70
 -19   0   6    0.30    0.70
 -19   0   6   -0.30    0.90
 -18   0   6   64.09    2.70
 -18   0   6   63.59    2.60
 -18   0   6   63.49    2.80
 -17   0   6    0.10    0.90
 -17   0   6    1.10    1.00
 -17   0   6    2.20    1.30
 -17   0   6    0.80    1.40
 -16   0   6  348.57   10.90
 -16   0   6  338.37   11.10
 -16   0   6  349.07   11.10
 -16   0   6  346.47   11.40
 -16   0   6  350.86   11.00
 -15   0   6   -0.10    0.80
 -15   0   6   -0.90    1.50
 -15   0   6    0.10    0.90
 -15   0   6    0.50    1.20
 -15   0   6    0.90    1.10
 -15   0   6   -1.50    1.40
 -15   0   6    0.40    1.00
 -14   0   6    3.30    1.20
 -14   0   6    6.30    1.60
 -14   0   6    1.20    1.20
 -14   0   6    4.30    1.70
 -14   0   6    4.00    1.20
 -14   0   6    2.00    1.10
 -14   0   6    1.60    1.50
 -14   0   6    2.80    1.20
 -14   0   6    3.10    0.90
 -13   0   6   -0.30    1.10
 -13   0   6    0.50    0.80
 -13   0   6    0.70    0.90
 -13   0   6    1.40    1.20
 -13   0   6    0.80    1.60
 -13   0   6    0.60    1.10
 -13   0   6    1.70    1.10
 -13   0   6    0.10    0.80
 -12   0   6  162.28    5.80
 -12   0   6  164.98    5.50
 -12   0   6  160.48    5.40
 -12   0   6  167.38    5.50
 -12   0   6  163.98    5.40
 -12   0   6  155.28    5.70
 -12   0   6  157.28    5.60
 -12   0   6  151.08    6.00
 -12   0   6  162.48    5.50
 -11   0   6   -0.40    0.70
 -11   0   6    0.90    1.90
 -11   0   6   -0.30    0.70
 -11   0   6   -2.60    1.20
 -11   0   6   -0.30    0.80
 -11   0   6   -0.20    0.70
 -11   0   6    0.10    1.10
 -11   0   6    0.50    1.00
 -11   0   6    1.20    1.20
 -10   0   6  150.98    5.70
 -10   0   6  145.09    4.80
 -10   0   6  143.19    5.00
 -10   0   6  142.99    4.90
 -10   0   6  145.09    4.90
 -10   0   6  139.19    4.90
 -10   0   6  145.09    4.80
  -9   0   6   -0.20    0.90
  -9   0   6    1.60    0.80
  -9   0   6    0.20    1.20
  -9   0   6    0.50    0.50
  -9   0   6   -0.30    0.60
  -9   0   6    0.50    0.50
  -8   0   6  242.48    7.70
  -8   0   6  232.98    7.80
  -8   0   6  248.78    7.90
  -8   0   6  249.08    7.50
  -8   0   6  252.97    7.70
  -7   0   6    0.00    0.50
  -7   0   6    0.70    0.50
  -7   0   6   -0.10    0.50
  -7   0   6   -0.30    0.40
  -7   0   6    0.10    0.40
  -6   0   6   91.49    2.90
  -6   0   6   87.59    2.90
  -6   0   6   88.99    3.10
  -6   0   6   93.29    2.90
  -6   0   6   84.69    3.00
  -5   0   6   -0.10    0.30
  -5   0   6    0.00    0.60
  -5   0   6    0.00    0.40
  -5   0   6   -0.30    0.50
  -5   0   6   -0.30    0.30
  -5   0   6   -0.10    0.30
  -4   0   6  404.06   12.10
  -4   0   6  377.56   12.10
  -4   0   6  401.76   12.10
  -4   0   6  386.76   12.10
  -4   0   6  406.86   12.10
  -4   0   6  420.26   12.30
  -3   0   6    0.10    0.40
  -3   0   6    0.40    0.30
  -3   0   6    0.70    0.50
  -3   0   6    0.20    0.30
  -3   0   6    0.00    0.20
  -2   0   6   77.39    2.50
  -2   0   6   80.19    2.50
  -2   0   6   74.99    2.60
  -2   0   6   73.99    2.60
  -1   0   6   -0.10    0.20
  -1   0   6    0.20    0.30
  -1   0   6    0.00    0.50
  -1   0   6    0.30    0.50
  -1   0   6    0.10    0.30
   0   0   6  166.08    5.50
   0   0   6  182.08    5.40
   0   0   6  174.48    5.50
   0   0   6  177.48    5.50
   1   0   6    0.60    0.50
   1   0   6    0.10    0.40
  -1   0  -6    0.70    0.60
   1   0   6    0.10    0.30
   2   0   6 1045.30   30.70
   2   0   6 1016.90   30.80
   2   0   6 1013.20   30.80
  -2   0  -6 1028.40   30.60
   3   0   6    0.00    0.30
   3   0   6   -0.10    0.30
   3   0   6   -0.10    0.40
  -3   0  -6    0.10    0.40
   4   0   6   63.29    2.30
  -4   0  -6   67.09    2.20
   5   0   6   -0.10    0.50
  -5   0  -6   -0.30    0.60
  -5   0  -6    0.40    0.80
  -5   0  -6    0.90    0.70
   5   0   6    0.30    0.80
   5   0   6    0.10    0.60
  -6   0  -6   87.19    3.20
   6   0   6   85.19    3.00
  -6   0  -6   90.59    3.20
   6   0   6   89.09    3.20
  -6   0  -6   88.49    3.00
   6   0   6   87.69    3.10
  -7   0  -6    0.40    1.50
  -7   0  -6   -1.20    0.70
   7   0   6   -0.90    0.90
  -7   0  -6   -0.80    0.90
  -7   0  -6    0.30    0.60
  -8   0  -6  297.27   10.00
  -8   0  -6  303.37    9.70
  -8   0  -6  322.97    9.80
  -9   0  -6   -0.80    0.80
  -9   0  -6    0.60    0.70
  -9   0  -6    0.20    1.20
 -10   0  -6    1.00    0.80
 -10   0  -6    1.70    1.30
 -10   0  -6    0.90    1.00
 -11   0  -6    1.20    1.20
 -11   0  -6    0.90    0.70
 -11   0  -6   -1.80    1.80
 -11   0  -6   -0.60    1.00
 -12   0  -6    0.10    1.20
 -12   0  -6   -0.50    1.90
 -12   0  -6    1.10    1.20
 -13   0  -6   -0.80    1.30
 -13   0  -6    0.30    1.90
 -13   0  -6    0.30    0.70
 -14   0  -6   13.30    1.90
 -15   0  -6    0.40    0.60
 -16   0  -6    8.10    1.00
 -19  -1   6    1.20    1.10
 -19  -1   6    1.70    1.00
 -19  -1   6    1.00    0.60
 -19   1   6    0.40    0.60
 -19   1   6    1.50    0.90
 -18  -1   6   -0.30    0.70
 -18  -1   6    0.30    1.30
 -18  -1   6    1.60    1.10
 -18  -1   6    0.60    1.00
 -18  -1   6    0.10    1.10
 -18  -1   6    1.40    1.30
 -18   1   6   -0.20    0.70
 -18   1   6    0.20    1.30
 -18   1   6   -0.40    1.00
 -18   1   6    0.40    0.80
 -17  -1   6    5.10    1.50
 -17  -1   6    3.40    1.20
 -17  -1   6    1.90    1.10
 -17  -1   6    3.50    0.90
 -17  -1   6    2.20    0.90
 -17  -1   6    2.90    1.00
 -17   1   6    1.60    1.10
 -17   1   6    2.40    1.00
 -17   1   6    2.50    1.00
 -17   1   6    1.10    0.90
 -16  -1   6   10.90    1.50
 -16  -1   6   10.60    2.20
 -16  -1   6    8.20    1.50
 -16  -1   6    8.80    1.30
 -16  -1   6    9.80    1.50
 -16  -1   6    7.60    1.80
 -16   1   6    8.30    1.50
 -16   1   6    5.80    1.40
 -16   1   6    8.60    1.70
 -16   1   6    8.00    1.30
 -15  -1   6    3.10    1.50
 -15  -1   6    2.10    1.00
 -15  -1   6    0.30    1.10
 -15  -1   6    0.60    1.00
 -15  -1   6    1.40    1.00
 -15  -1   6    0.70    0.90
 -15  -1   6    2.40    1.70
 -15   1   6    0.30    0.80
 -15   1   6    0.00    1.00
 -15   1   6    1.00    1.80
 -15   1   6    0.30    1.60
 -15   1   6    1.10    0.80
 -15   1   6    0.80    1.00
 -14  -1   6  221.08    7.30
 -14  -1   6  212.78    7.40
 -14  -1   6  220.48    7.40
 -14  -1   6  216.68    7.20
 -14  -1   6  228.48    7.70
 -14  -1   6  221.58    7.10
 -14  -1   6  207.68    7.40
 -14  -1   6  220.38    7.40
 -14   1   6  214.98    7.40
 -14   1   6  221.48    7.30
 -14   1   6  216.98    7.30
 -14   1   6  217.48    7.40
 -14   1   6  219.98    7.30
 -14   1   6  220.78    7.80
 -13  -1   6   31.30    1.90
 -13  -1   6   33.70    2.30
 -13  -1   6   33.70    2.00
 -13  -1   6   32.20    1.80
 -13  -1   6   33.80    2.20
 -13  -1   6   33.60    2.50
 -13  -1   6   30.90    2.00
 -13  -1   6   34.10    2.30
 -13  -1   6   32.80    2.20
 -13   1   6   32.90    2.50
 -13   1   6   33.40    1.90
 -13   1   6   30.50    2.20
 -13   1   6   32.40    1.90
 -13   1   6   29.70    2.50
 -13   1   6   34.40    2.00
 -12  -1   6  109.79    3.90
 -12  -1   6  101.29    3.70
 -12  -1   6  102.99    3.90
 -12  -1   6  107.49    3.90
 -12  -1   6  106.39    4.00
 -12  -1   6  101.89    4.20
 -12  -1   6  104.39    4.20
 -12  -1   6  108.09    3.90
 -12  -1   6  104.89    4.20
 -12   1   6  100.79    3.90
 -12   1   6  107.99    4.20
 -12   1   6  107.99    3.90
 -12   1   6  105.19    3.90
 -12   1   6   99.79    4.30
 -12   1   6  103.89    4.00
 -11  -1   6   16.00    2.50
 -11  -1   6   16.50    1.40
 -11  -1   6   16.60    1.40
 -11  -1   6   23.70    2.20
 -11  -1   6   19.70    2.10
 -11  -1   6   15.40    1.60
 -11  -1   6   17.50    1.50
 -11  -1   6   15.80    1.40
 -11  -1   6   16.50    1.40
 -11   1   6   18.50    2.40
 -11   1   6   14.40    1.50
 -11   1   6   17.20    1.40
 -11   1   6   18.10    1.30
 -11   1   6   17.30    1.30
 -11   1   6   17.50    1.90
 -10  -1   6    8.00    1.10
 -10  -1   6   10.00    2.00
 -10  -1   6    6.30    1.60
 -10  -1   6    8.40    1.10
 -10  -1   6    9.00    1.30
 -10  -1   6    5.70    1.30
 -10  -1   6   13.70    2.20
 -10  -1   6    8.50    1.10
 -10   1   6    8.30    1.20
 -10   1   6    8.60    1.00
 -10   1   6    8.20    1.00
 -10   1   6    4.00    1.60
 -10   1   6    8.10    1.10
  -9  -1   6   42.40    2.20
  -9  -1   6   45.40    2.00
  -9  -1   6   46.80    2.00
  -9  -1   6   45.60    2.10
  -9  -1   6   46.40    2.00
  -9  -1   6   45.20    1.90
  -9   1   6   45.60    1.90
  -9   1   6   44.90    2.10
  -9   1   6   46.60    1.90
  -9   1   6   46.20    2.20
  -9   1   6   44.60    1.90
  -9   1   6   46.20    2.00
  -8  -1   6    8.90    0.80
  -8  -1   6    9.10    1.30
  -8  -1   6    9.10    1.30
  -8  -1   6   11.00    1.30
  -8  -1   6   10.10    1.00
  -8  -1   6    7.90    1.00
  -8   1   6   10.90    0.90
  -8   1   6    9.80    1.40
  -8   1   6    9.90    1.00
  -8   1   6   10.10    0.80
  -8   1   6    8.50    0.90
  -8   1   6    9.20    0.80
  -7  -1   6  556.44   17.00
  -7  -1   6  547.35   17.20
  -7  -1   6  545.65   17.00
  -7  -1   6  566.04   16.90
  -7  -1   6  571.94   17.10
  -7  -1   6  541.45   17.10
  -7  -1   6  582.84   16.90
  -7  -1   6  540.95   17.00
  -7   1   6  547.95   17.00
  -7   1   6  570.24   17.00
  -7   1   6  558.44   17.00
  -7   1   6  572.94   17.00
  -7   1   6  559.94   16.90
  -7   1   6  572.34   17.20
  -6  -1   6   61.49    2.10
  -6  -1   6   55.29    2.30
  -6  -1   6   58.09    2.10
  -6  -1   6   58.79    2.20
  -6  -1   6   52.89    2.40
  -6  -1   6   55.69    2.00
  -6  -1   6   57.09    2.40
  -6  -1   6   59.39    2.20
  -6   1   6   58.79    2.00
  -6   1   6   61.99    2.10
  -6   1   6   59.29    2.20
  -6   1   6   61.39    2.10
  -6   1   6   58.59    2.30
  -5  -1   6  135.99    4.30
  -5  -1   6  140.69    4.50
  -5  -1   6  141.19    4.50
  -5  -1   6  131.19    4.40
  -5  -1   6  137.79    4.50
  -5  -1   6  142.39    4.40
  -5   1   6  129.89    4.40
  -5   1   6  152.48    4.50
  -5   1   6  127.39    4.30
  -5   1   6  131.89    4.50
  -4  -1   6  646.44   19.60
  -4  -1   6  626.14   19.60
  -4  -1   6  623.74   19.50
  -4  -1   6  652.23   19.60
  -4  -1   6  636.64   19.60
  -4  -1   6  688.03   19.50
  -4   1   6  650.73   19.60
  -4   1   6  633.54   19.60
  -4   1   6  675.73   19.50
  -3  -1   6   37.40    1.50
  -3  -1   6   35.50    1.50
  -3  -1   6   39.20    1.50
  -3  -1   6   36.50    1.60
  -3  -1   6   37.90    1.50
  -3  -1   6   38.10    1.40
  -3   1   6   36.30    1.50
  -3   1   6   39.10    1.30
  -3   1   6   36.40    1.50
  -3   1   6   35.90    1.40
  -2  -1   6  102.29    3.30
  -2  -1   6  100.99    3.30
  -2  -1   6  103.89    3.30
  -2  -1   6  100.79    3.40
  -2  -1   6  101.29    3.30
  -2  -1   6   98.39    3.30
  -2   1   6   98.49    3.30
  -2   1   6   99.99    3.20
  -2   1   6   95.19    3.30
  -1  -1   6   85.49    2.90
  -1  -1   6   85.79    2.80
  -1  -1   6   88.69    3.00
  -1  -1   6   83.79    3.00
  -1  -1   6   81.49    2.90
  -1  -1   6   85.39    3.00
  -1   1   6   82.49    2.90
  -1   1   6   86.59    2.80
  -1   1   6   85.99    2.90
   0  -1   6    4.20    0.50
   0  -1   6    5.50    0.60
   0  -1   6    4.10    0.90
   0  -1   6    5.20    0.70
   0  -1   6    3.30    0.60
   0   1   6    5.00    0.50
   0   1   6    7.50    1.10
   0   1   6    5.00    0.50
   1  -1   6 1380.56   41.30
   1  -1   6 1416.06   41.40
   1  -1   6 1371.86   41.30
   1  -1   6 1366.86   41.30
   1  -1   6 1387.06   41.50
   1   1   6 1365.86   41.40
   1   1   6 1373.66   41.20
   2  -1   6   44.40    1.90
   2  -1   6   51.89    1.90
   2  -1   6   51.79    1.90
   2  -1   6   47.70    1.90
   2  -1   6   48.90    1.80
   2   1   6   46.70    1.70
  -2   1  -6   46.20    1.80
   2   1   6   45.90    1.80
   2   1   6   50.69    1.80
   3  -1   6    2.50    0.70
   3  -1   6    3.20    1.00
   3  -1   6    3.30    0.70
  -3  -1  -6    4.00    1.10
   3  -1   6    4.00    0.90
   3  -1   6    2.00    0.50
   3  -1   6    3.40    0.70
   3   1   6    2.70    0.70
   3   1   6    3.20    0.70
  -3   1  -6    3.40    0.60
   3   1   6    3.00    0.50
   4  -1   6  171.08    6.00
   4  -1   6  183.88    5.90
   4  -1   6  172.98    5.70
  -4  -1  -6  177.58    5.80
   4  -1   6  183.28    5.80
   4  -1   6  168.98    5.90
   4   1   6  181.98    5.70
   4   1   6  182.58    5.70
  -4   1  -6  187.08    5.70
   4   1   6  186.28    5.70
  -5  -1  -6    1.60    0.90
   5  -1   6   -0.50    1.00
   5  -1   6    2.30    1.00
   5  -1   6    1.10    0.70
  -5  -1  -6    1.30    0.70
   5  -1   6    1.20    0.60
   5  -1   6    1.10    0.50
  -5   1  -6    1.70    0.60
   5   1   6    0.90    0.60
  -5   1  -6   -0.20    1.20
   5   1   6    1.60    0.90
   5   1   6    2.00    0.70
  -5   1  -6    1.40    0.50
   6  -1   6   67.69    2.80
  -6  -1  -6   63.69    3.00
   6  -1   6   66.29    2.50
   6  -1   6   68.79    2.40
   6  -1   6   58.69    3.00
  -6  -1  -6   66.09    2.60
  -6  -1  -6   66.59    2.70
   6   1   6   64.69    2.60
  -6   1  -6   65.39    2.50
   6   1   6   67.49    2.40
  -6   1  -6   64.49    2.50
  -6   1  -6   62.99    2.90
  -6   1  -6   63.49    2.60
  -7  -1  -6   26.70    2.20
  -7  -1  -6   29.60    1.70
   7  -1   6   27.50    1.70
   7  -1   6   25.90    2.30
   7  -1   6   30.20    2.10
  -7  -1  -6   31.00    2.40
   7  -1   6   29.40    1.60
  -7   1  -6   24.80    2.20
  -7   1  -6   28.00    1.80
  -7   1  -6   31.30    1.90
  -7   1  -6   29.90    1.60
  -8  -1  -6    7.90    1.10
   8  -1   6   10.10    1.40
  -8  -1  -6    7.00    1.70
  -8  -1  -6    9.60    1.20
   8  -1   6   10.10    1.60
  -8   1  -6   11.20    1.20
  -8   1  -6    4.80    1.40
  -8   1  -6   10.00    1.30
  -8   1  -6    8.10    1.70
  -9  -1  -6  175.78    5.80
  -9  -1  -6  174.78    6.30
  -9  -1  -6  173.68    6.00
  -9   1  -6  172.38    5.90
  -9   1  -6  178.78    5.80
  -9   1  -6  170.98    5.90
  -9   1  -6  171.78    6.00
 -10  -1  -6   11.20    1.30
 -10  -1  -6   10.30    1.80
 -10  -1  -6   11.70    1.40
 -10   1  -6   13.70    1.20
 -10   1  -6   12.20    1.90
 -10   1  -6   16.90    1.90
 -10   1  -6   10.60    2.30
 -10   1  -6   12.20    1.80
 -11  -1  -6   16.00    1.70
 -11  -1  -6   19.40    1.50
 -11  -1  -6   17.50    1.40
 -11   1  -6   17.00    2.10
 -11   1  -6   17.00    2.00
 -11   1  -6   19.20    1.40
 -11   1  -6   22.10    2.10
 -12  -1  -6    0.20    0.90
 -12  -1  -6    0.70    0.90
 -12  -1  -6    0.20    0.80
 -12   1  -6    1.80    1.60
 -12   1  -6    1.60    0.80
 -12   1  -6    0.70    1.00
 -13  -1  -6    2.70    1.20
 -13  -1  -6    4.40    1.10
 -13  -1  -6    1.20    0.90
 -13   1  -6    2.60    1.10
 -13   1  -6    2.30    0.80
 -14  -1  -6    3.80    1.00
 -14  -1  -6    3.20    1.00
 -14  -1  -6    2.90    0.80
 -14   1  -6    4.90    1.00
 -14   1  -6    5.70    1.80
 -15  -1  -6    4.10    1.20
 -15  -1  -6    6.80    1.60
 -15  -1  -6    6.30    1.00
 -15   1  -6    6.30    1.00
 -16  -1  -6    9.10    1.10
 -16   1  -6    8.50    1.20
 -18  -2   6    7.70    1.20
 -18  -2   6    6.70    1.00
 -18  -2   6    7.00    1.30
 -18  -2   6    8.40    1.10
 -18   2   6    7.20    1.20
 -18   2   6    5.80    1.40
 -17  -2   6    1.00    0.70
 -17  -2   6   -0.70    0.80
 -17  -2   6    0.80    0.90
 -17  -2   6   -0.70    1.30
 -17  -2   6   -0.10    0.70
 -17  -2   6    1.30    0.80
 -17   2   6    1.50    0.80
 -17   2   6    0.90    0.80
 -17   2   6   -0.40    1.10
 -17   2   6   -0.20    0.80
 -16  -2   6    2.30    1.10
 -16  -2   6    2.40    0.90
 -16  -2   6    1.80    0.80
 -16  -2   6    2.20    0.70
 -16  -2   6    1.30    1.20
 -16   2   6    1.40    0.80
 -16   2   6    2.40    1.00
 -16   2   6    2.00    0.80
 -16   2   6    2.50    1.00
 -15  -2   6   27.60    1.70
 -15  -2   6   28.70    1.60
 -15  -2   6   28.10    2.00
 -15  -2   6   28.00    1.80
 -15  -2   6   26.80    1.90
 -15  -2   6   26.50    1.90
 -15   2   6   26.30    1.80
 -15   2   6   29.20    2.30
 -15   2   6   30.20    2.40
 -15   2   6   26.20    1.90
 -15   2   6   29.70    1.80
 -14  -2   6    1.00    0.90
 -14  -2   6    0.90    0.90
 -14  -2   6   -0.30    0.80
 -14  -2   6   -0.50    0.90
 -14  -2   6    0.00    0.80
 -14  -2   6    5.70    2.40
 -14  -2   6    0.40    0.80
 -14   2   6    0.90    1.10
 -14   2   6    1.80    1.10
 -14   2   6    1.70    0.90
 -14   2   6   -1.30    0.90
 -14   2   6    0.60    1.20
 -14   2   6   -1.70    1.90
 -13  -2   6   16.60    1.50
 -13  -2   6   17.30    1.40
 -13  -2   6   17.40    1.60
 -13  -2   6   14.40    2.20
 -13  -2   6   16.30    2.70
 -13  -2   6   16.00    1.30
 -13  -2   6   16.40    1.80
 -13  -2   6   20.80    1.80
 -13   2   6   18.40    2.30
 -13   2   6   15.50    1.60
 -13   2   6   16.00    2.20
 -13   2   6   16.20    1.70
 -13   2   6   18.20    1.70
 -13   2   6   16.20    1.60
 -12  -2   6   17.30    1.30
 -12  -2   6   20.10    1.60
 -12  -2   6   18.60    1.40
 -12  -2   6   15.60    2.70
 -12  -2   6   19.40    1.70
 -12  -2   6   17.60    1.60
 -12  -2   6   16.60    1.90
 -12  -2   6   17.80    1.90
 -12   2   6   16.30    1.70
 -12   2   6   17.70    1.50
 -12   2   6   14.40    2.40
 -12   2   6   14.70    1.60
 -12   2   6   17.60    1.80
 -11  -2   6    1.60    0.80
  11  -2  -6    3.10    1.70
 -11  -2   6    3.30    0.90
 -11  -2   6    1.40    1.00
 -11  -2   6    0.60    1.10
 -11  -2   6    2.10    1.00
 -11  -2   6    2.30    1.10
 -11  -2   6    3.00    0.80
 -11   2   6    2.90    1.00
 -11   2   6    2.20    0.90
 -11   2   6    2.00    1.50
 -11   2   6    2.60    1.20
 -11   2   6    2.50    1.00
 -10  -2   6   18.20    1.90
 -10  -2   6   18.30    1.50
 -10  -2   6   13.30    2.00
 -10  -2   6   13.40    1.40
  10  -2  -6   15.90    2.20
 -10  -2   6   17.40    1.40
 -10  -2   6   18.30    2.10
 -10  -2   6   14.70    1.50
  10  -2  -6   14.30    2.80
 -10  -2   6   15.80    1.50
 -10  -2   6   10.20    2.40
 -10   2   6   16.40    1.50
 -10   2   6   16.30    1.40
 -10   2   6   16.90    1.40
 -10   2   6   13.80    1.60
 -10   2   6   16.30    1.30
 -10   2   6   14.70    2.00
  -9  -2   6    2.00    0.90
  -9  -2   6    2.00    0.70
  -9  -2   6    6.80    1.90
  -9  -2   6    3.90    1.20
   9  -2  -6    3.70    1.50
  -9  -2   6    3.00    0.80
   9  -2  -6    6.40    1.70
   9  -2  -6    4.90    1.10
  -9  -2   6    6.10    1.80
  -9  -2   6    2.70    1.30
  -9  -2   6    2.60    0.80
  -9  -2   6    3.70    1.10
  -9   2   6    1.60    0.70
  -9   2   6    3.60    1.40
  -9   2   6    4.50    1.40
  -9   2   6    3.30    1.00
  -9   2   6    4.40    1.10
  -8  -2   6   33.10    2.50
  -8  -2   6   37.20    1.80
  -8  -2   6   36.80    1.80
   8  -2  -6   35.90    1.80
  -8  -2   6   38.20    2.00
  -8  -2   6   35.10    1.70
   8  -2  -6   34.50    2.90
   8  -2  -6   39.40    2.10
  -8  -2   6   35.80    1.90
  -8  -2   6   37.10    1.80
  -8  -2   6   33.30    2.60
  -8  -2   6   32.50    2.50
  -8   2   6   33.90    2.20
  -8   2   6   35.90    1.70
  -8   2   6   39.30    2.20
  -8   2   6   35.30    1.70
  -8   2   6   37.20    1.90
  -7  -2   6    3.30    1.30
  -7  -2   6    7.00    2.20
   7  -2  -6    3.80    1.40
  -7  -2   6    3.40    0.80
  -7  -2   6    3.70    0.70
  -7  -2   6    3.30    0.80
  -7  -2   6    4.30    1.00
  -7  -2   6    4.60    1.30
   7  -2  -6    4.90    1.30
   7  -2  -6    4.80    0.90
  -7  -2   6    3.30    1.00
  -7  -2   6    3.90    1.20
  -7   2   6    5.30    0.90
  -7   2   6    4.40    0.90
  -7   2   6    4.00    1.20
  -7   2   6    4.60    0.90
  -7   2   6    4.90    1.00
   6  -2  -6    3.60    0.80
  -6  -2   6    3.90    1.20
  -6  -2   6    3.50    0.90
  -6  -2   6    4.10    0.70
  -6  -2   6    4.00    0.90
  -6  -2   6    4.60    1.10
   6  -2  -6    4.20    0.80
  -6  -2   6    6.30    1.10
  -6  -2   6    4.10    1.00
  -6  -2   6    3.90    0.80
  -6  -2   6    4.90    1.30
  -6   2   6    4.60    0.80
  -6   2   6    4.10    1.10
  -6   2   6    3.20    0.90
  -6   2   6    6.10    1.50
  -6   2   6    4.20    1.10
  -5  -2   6   63.79    2.60
  -5  -2   6   68.99    2.70
   5  -2  -6   66.99    2.50
  -5  -2   6   67.59    2.60
  -5  -2   6   67.19    2.50
   5  -2  -6   63.89    2.70
  -5  -2   6   65.89    2.60
  -5  -2   6   67.69    2.40
  -5  -2   6   68.79    2.60
  -5  -2   6   65.39    2.50
  -5  -2   6   60.79    3.00
  -5   2   6   63.99    2.60
  -5   2   6   66.89    2.80
  -5   2   6   66.09    2.40
  -4  -2   6   28.50    1.80
  -4  -2   6   31.20    2.00
  -4  -2   6   32.60    1.40
  -4  -2   6   30.70    1.60
  -4  -2   6   30.90    1.60
  -4  -2   6   31.60    1.60
  -4  -2   6   31.80    1.50
   4  -2  -6   30.80    1.70
  -4  -2   6   33.10    1.60
  -4  -2   6   31.70    1.80
  -4  -2   6   30.90    1.50
   4  -2  -6   30.50    1.50
  -4   2   6   32.00    1.40
  -4   2   6   29.50    1.40
  -4   2   6   32.70    1.60
  -3  -2   6  361.76   11.10
   3  -2  -6  351.76   11.20
  -3  -2   6  349.67   11.30
  -3  -2   6  362.26   11.20
  -3  -2   6  371.66   11.20
   3  -2  -6  364.06   11.10
  -3  -2   6  366.36   11.10
  -3  -2   6  337.47   11.20
  -3  -2   6  348.87   11.10
  -3  -2   6  350.06   11.20
  -3  -2   6  356.36   11.10
  -3  -2   6  352.46   11.20
  -3   2   6  368.96   11.20
  -3   2   6  370.56   11.30
  -3   2   6  373.26   10.90
   2  -2  -6   77.29    2.90
  -2  -2   6   75.49    2.80
  -2  -2   6   77.29    2.80
  -2  -2   6   74.89    2.60
  -2  -2   6   70.69    3.00
  -2  -2   6   71.79    3.00
  -2  -2   6   78.19    2.70
   2  -2  -6   81.59    2.70
  -2  -2   6   74.09    2.80
  -2  -2   6   72.29    2.70
  -2  -2   6   73.09    2.70
  -2  -2   6   75.09    2.90
  -2   2   6   75.29    2.80
  -2   2   6   74.49    2.70
  -1  -2   6  182.58    5.90
  -1  -2   6  170.48    5.90
  -1  -2   6  180.78    6.20
  -1  -2   6  171.18    5.70
   1  -2  -6  175.58    5.80
   1  -2  -6  179.28    5.70
  -1  -2   6  178.48    5.70
  -1  -2   6  185.68    5.70
  -1  -2   6  177.18    5.90
  -1  -2   6  177.78    5.80
  -1   2   6  180.68    5.80
  -1   2   6  161.38    5.80
   0  -2   6    5.60    1.30
   0  -2   6    6.10    1.10
   0  -2   6    5.70    0.90
   0  -2   6    6.30    1.20
   0  -2   6    4.10    0.90
   0  -2   6    5.90    0.70
   0  -2   6    6.60    0.90
   0  -2  -6    5.90    0.80
   0  -2  -6    5.10    1.10
   0  -2   6    5.70    0.80
   0  -2  -6    4.20    1.20
   0   2   6    5.10    1.20
   0   2   6    5.10    0.80
  -1  -2  -6   52.89    2.30
  -1  -2  -6   50.69    2.40
   1  -2   6   56.99    2.20
   1  -2   6   52.69    2.20
   1  -2   6   53.99    2.10
   1  -2   6   58.59    2.50
   1  -2   6   51.29    2.40
   1  -2   6   53.99    2.10
   1  -2   6   55.39    2.20
   1  -2   6   56.79    2.40
   1   2   6   58.39    2.20
  -2  -2  -6    6.90    1.40
   2  -2   6    8.30    1.30
   2  -2   6    7.50    0.90
   2  -2   6    6.40    0.70
   2  -2   6    8.80    1.10
   2  -2   6    7.80    1.20
   2  -2   6    6.30    0.90
   2  -2   6    7.20    0.90
  -2  -2  -6    4.60    1.40
   2   2   6    7.00    0.70
  -2   2  -6    8.90    0.80
   2   2   6    7.10    1.00
  -3  -2  -6    1.40    1.10
   3  -2   6    2.30    0.80
   3  -2   6    1.70    0.70
   3  -2   6    0.90    0.50
   3  -2   6    1.70    0.70
   3  -2   6    2.30    0.80
  -3  -2  -6    1.30    0.70
   3  -2   6    1.80    0.70
   3  -2   6   -0.30    1.20
   3  -2   6    2.30    1.00
   3   2   6    0.90    0.80
   3   2   6    1.90    0.70
  -3   2  -6    1.90    0.70
   4  -2   6   23.70    1.30
  -4  -2  -6   23.50    2.20
  -4  -2  -6   25.20    1.60
   4  -2   6   23.90    1.40
   4  -2   6   25.70    1.70
   4  -2   6   24.90    1.60
   4  -2   6   25.00    1.50
   4  -2   6   21.70    3.10
   4  -2   6   25.60    2.30
   4  -2   6   24.10    1.80
   4   2   6   25.80    1.70
   4   2   6   24.30    1.40
  -4   2  -6   26.30    1.40
   4   2   6   25.50    1.50
   5  -2   6  168.58    5.60
   5  -2   6  159.48    6.10
   5  -2   6  167.08    6.00
   5  -2   6  172.48    5.60
   5  -2   6  176.38    5.70
   5  -2   6  174.88    5.90
   5  -2   6  164.18    6.50
   5  -2   6  166.78    5.60
  -5  -2  -6  166.98    5.60
   5  -2   6  171.88    5.70
  -5   2  -6  170.58    5.50
   5   2   6  161.38    5.50
   5   2   6  163.88    5.40
   5   2   6  144.89    6.00
  -5   2  -6  172.28    5.60
   6  -2   6    9.50    2.60
   6  -2   6    9.00    1.40
  -6  -2  -6   12.40    1.80
  -6  -2  -6    9.40    1.20
   6  -2   6    9.30    1.20
   6  -2   6    9.60    1.90
   6  -2   6    9.40    2.10
   6  -2   6   10.00    1.10
  -6  -2  -6    9.80    2.30
   6  -2   6    7.20    2.30
   6  -2   6    8.50    1.40
  -6   2  -6    7.70    1.10
  -6   2  -6   10.40    1.20
  -6   2  -6    9.00    1.10
  -7  -2  -6   19.40    1.90
   7  -2   6   19.10    1.60
  -7  -2  -6   21.30    1.40
  -7  -2  -6   21.70    2.00
   7  -2   6   20.40    1.90
   7  -2   6   15.80    3.30
   7  -2   6   19.80    1.50
  -7   2  -6   19.10    1.50
  -7   2  -6   16.90    1.60
  -7   2  -6   19.20    1.60
   8  -2   6   -1.20    1.20
   8  -2   6   -1.50    1.10
   8  -2   6   -0.10    1.20
  -8  -2  -6   -0.40    0.90
  -8  -2  -6    0.40    1.00
  -8  -2  -6    1.00    1.20
  -8   2  -6    0.10    0.80
  -8   2  -6   -0.60    0.90
  -8   2  -6    1.30    1.20
  -9  -2  -6    0.20    0.70
   9  -2   6    0.20    1.30
  -9  -2  -6    0.90    0.80
   9  -2   6    0.30    1.40
  -9  -2  -6    0.50    1.00
  -9   2  -6    0.00    0.90
  -9   2  -6    0.40    0.70
  -9   2  -6    0.40    0.90
  -9   2  -6    1.40    1.50
 -10  -2  -6  144.19    5.10
 -10   2  -6  142.99    4.80
 -10   2  -6  140.39    5.30
 -10   2  -6  136.39    5.50
 -10   2  -6  147.39    5.10
 -11  -2  -6   23.30    1.70
 -11  -2  -6   23.40    1.60
 -11  -2  -6   23.20    1.60
 -11   2  -6   23.00    1.90
 -11   2  -6   21.30    1.80
 -11   2  -6   23.10    1.60
 -11   2  -6   23.80    1.80
 -12  -2  -6   29.50    1.70
 -12  -2  -6   28.20    1.80
 -12   2  -6   27.20    1.90
 -12   2  -6   29.70    2.20
 -12   2  -6   29.70    1.60
 -12   2  -6   29.80    2.00
 -13  -2  -6    1.30    0.80
 -13  -2  -6    0.70    0.70
 -13  -2  -6    1.80    1.00
 -13   2  -6    1.80    0.80
 -13   2  -6    2.50    1.30
 -13   2  -6    0.10    1.80
 -13   2  -6    1.90    0.80
 -14  -2  -6   -0.30    0.60
 -14  -2  -6    0.30    0.60
 -14  -2  -6    0.40    1.00
 -14   2  -6    0.80    0.90
 -14   2  -6    1.30    0.80
 -15  -2  -6   10.80    1.00
 -15  -2  -6   12.20    1.30
 -15   2  -6   10.90    1.40
 -16  -3   6    4.80    1.00
 -16  -3   6    6.30    1.10
 -16  -3   6    4.60    0.90
 -16   3   6    3.20    1.10
 -16   3   6    2.80    0.70
 -15  -3   6    7.70    1.10
 -15  -3   6    7.60    1.40
 -15  -3   6    9.00    1.70
 -15  -3   6    4.20    0.90
 -15  -3   6    5.20    1.10
 -15   3   6    7.20    1.10
 -15   3   6    3.90    1.10
 -15   3   6    7.00    2.50
 -14  -3   6    4.20    1.20
 -14  -3   6    1.30    1.20
 -14  -3   6    4.00    1.20
 -14  -3   6    2.80    0.70
 -14  -3   6    3.60    1.00
 -14  -3   6    3.60    1.40
 -14   3   6    3.40    1.50
 -14   3   6    2.60    1.10
 -14   3   6    4.40    1.10
 -14   3   6    1.10    1.50
 -13  -3   6   11.80    1.20
 -13  -3   6   16.00    1.70
 -13  -3   6   12.30    1.30
 -13  -3   6   11.50    1.80
 -13  -3   6   10.20    2.60
 -13  -3   6   13.50    2.30
 -13   3   6   14.90    1.70
 -13   3   6   10.80    2.20
 -13   3   6    9.70    1.40
 -13   3   6   15.00    1.80
 -12  -3   6    1.80    1.20
 -12  -3   6    1.20    1.10
 -12  -3   6    2.50    0.90
 -12  -3   6    2.00    0.80
  12  -3  -6    1.80    1.20
 -12  -3   6    1.40    0.70
 -12  -3   6    1.20    1.00
 -12   3   6    0.40    1.00
 -12   3   6    0.80    1.20
 -12   3   6    2.70    1.10
 -11  -3   6    3.50    2.00
 -11  -3   6    6.20    1.40
 -11  -3   6    5.60    1.30
  11  -3  -6    3.10    1.20
 -11  -3   6    7.00    1.70
 -11  -3   6    2.50    1.00
  11  -3  -6    3.40    1.50
 -11  -3   6    5.50    1.70
 -11  -3   6    5.20    1.10
 -11  -3   6    1.80    1.40
 -11   3   6    2.90    1.30
 -11   3   6    5.90    1.70
 -11   3   6    6.70    1.40
 -10  -3   6   53.29    3.00
 -10  -3   6   53.59    2.80
 -10  -3   6   56.89    2.70
 -10  -3   6   50.79    2.90
 -10  -3   6   56.19    2.60
  10  -3  -6   58.99    2.60
 -10  -3   6   53.59    2.30
  10  -3  -6   51.29    2.60
 -10  -3   6   54.29    3.00
 -10  -3   6   53.59    2.40
  10  -3  -6   52.69    2.90
 -10  -3   6   51.49    2.60
 -10   3   6   51.29    3.90
 -10   3   6   57.09    2.90
 -10   3   6   49.60    2.70
 -10   3   6   54.39    2.70
  -9  -3   6   66.09    3.10
  -9  -3   6   68.39    3.10
   9  -3  -6   68.19    3.20
  -9  -3   6   66.09    2.80
   9  -3  -6   65.99    2.80
  -9  -3   6   66.89    3.40
   9  -3  -6   66.59    2.90
  -9  -3   6   67.89    3.20
  -9  -3   6   69.39    3.00
  -9  -3   6   65.49    3.10
  -9  -3   6   67.79    2.90
  -9  -3   6   66.19    2.60
  -9   3   6   68.39    3.00
  -9   3   6   66.09    2.90
  -9   3   6   65.49    3.10
  -8  -3   6    5.70    1.30
   8  -3  -6    6.50    1.20
  -8  -3   6    5.90    1.10
   8  -3  -6    8.50    1.40
  -8  -3   6    4.20    1.40
  -8  -3   6    6.00    1.50
   8  -3  -6    6.40    1.90
  -8  -3   6    5.10    1.20
  -8  -3   6    5.50    1.80
  -8  -3   6    4.10    1.00
  -8  -3   6    7.90    1.50
  -8  -3   6    2.60    1.00
  -8   3   6    5.00    1.40
  -8   3   6    3.30    1.00
  -8   3   6    3.90    1.60
   7  -3  -6  188.28    6.60
   7  -3  -6  192.38    6.50
  -7  -3   6  195.08    6.40
  -7  -3   6  195.28    6.30
  -7  -3   6  190.18    6.50
  -7  -3   6  190.78    6.50
  -7  -3   6  188.18    6.70
  -7  -3   6  194.28    6.50
   7  -3  -6  193.28    6.80
  -7  -3   6  198.18    6.70
  -7   3   6  183.48    6.40
   6  -3  -6    1.80    1.00
   6  -3  -6    2.10    0.80
  -6  -3   6    3.30    1.40
  -6  -3   6    3.40    0.90
  -6  -3   6    4.50    1.10
  -6  -3   6    4.70    1.40
  -6  -3   6    2.40    1.20
  -6  -3   6    4.20    1.20
  -6  -3   6    4.20    1.10
  -6  -3   6    3.00    1.00
  -6  -3   6    2.90    0.90
  -6  -3   6    2.50    0.80
  -6  -3   6    2.50    1.00
   6  -3  -6    4.10    1.20
   6  -3  -6    3.40    1.10
  -6  -3   6    8.50    2.60
  -6   3   6    4.90    1.20
   5  -3  -6   53.09    2.30
  -5  -3   6   54.59    2.40
   5  -3  -6   58.49    2.50
  -5  -3   6   50.29    3.40
  -5  -3   6   50.49    2.70
  -5  -3   6   53.59    2.20
  -5  -3   6   52.79    2.70
  -5  -3   6   44.40    2.40
  -5  -3   6   53.69    2.40
   5  -3  -6   54.59    2.80
  -5  -3   6   52.59    2.70
  -5  -3   6   49.50    2.40
  -5  -3   6   53.79    2.40
   5  -3  -6   54.29    2.80
  -5  -3   6   56.09    2.60
  -4  -3   6  233.98    7.70
  -4  -3   6  240.78    7.60
  -4  -3   6  240.28    7.90
  -4  -3   6  236.08    7.70
  -4  -3   6  231.78    7.80
  -4  -3   6  236.28    7.80
  -4  -3   6  235.18    8.20
   4  -3  -6  226.48    7.90
   4  -3  -6  239.28    8.00
  -4  -3   6  233.58    7.80
   4  -3  -6  241.78    7.80
  -4  -3   6  239.18    8.20
  -4  -3   6  238.28    7.60
   4  -3  -6  236.38    7.70
  -4  -3   6  239.48    8.00
  -4  -3   6  236.98    7.80
  -4  -3   6  237.98    7.60
  -4   3   6  234.48    8.10
  -4   3   6  228.58    7.70
  -3  -3   6    8.90    1.20
   3  -3  -6    5.20    1.70
   3  -3  -6   10.20    1.90
  -3  -3   6    9.70    1.30
  -3  -3   6    9.40    2.00
  -3  -3   6    9.20    2.20
   3  -3  -6   11.60    1.30
  -3  -3   6   10.80    1.20
  -3  -3   6    9.50    2.20
  -3  -3   6    9.50    1.80
  -3  -3   6   10.30    1.40
  -3  -3   6    8.80    1.10
  -3  -3   6   10.60    1.20
   3  -3  -6   12.60    1.10
  -3  -3   6   11.90    1.60
  -3   3   6    9.60    1.90
  -3   3   6   10.00    1.20
  -2  -3   6   38.40    2.70
  -2  -3   6   41.70    2.90
  -2  -3   6   40.20    1.90
   2  -3  -6   40.30    1.80
  -2  -3   6   36.80    2.40
  -2  -3   6   39.80    1.90
  -2  -3   6   39.60    2.00
   2  -3  -6   38.10    1.90
  -2  -3   6   39.40    1.90
  -2  -3   6   37.00    2.10
  -2  -3   6   35.60    1.90
   2  -3  -6   36.00    2.60
  -2  -3   6   40.90    2.40
  -2   3   6   37.60    1.90
  -2   3   6   40.90    2.40
  -1  -3   6   40.20    2.40
  -1  -3   6   40.60    2.20
  -1  -3   6   39.10    1.90
   1  -3  -6   37.40    2.80
  -1  -3   6   40.60    2.10
  -1  -3   6   39.20    1.90
  -1  -3   6   40.50    2.80
  -1  -3   6   39.90    2.00
   1  -3  -6   41.40    2.00
  -1  -3   6   38.90    1.90
  -1  -3   6   39.10    2.40
  -1  -3   6   39.00    1.90
   1  -3  -6   37.40    1.80
  -1  -3   6   42.00    2.70
  -1   3   6   40.90    2.50
  -1   3   6   37.10    2.00
   0  -3   6   17.00    1.70
   0  -3   6   16.30    1.30
   0  -3   6   17.70    1.80
   0  -3   6   14.90    1.20
   0  -3   6   16.90    1.50
   0  -3   6   14.60    1.30
   0  -3   6   16.00    2.10
   0  -3   6   16.80    1.50
   0  -3   6   15.40    1.30
   0  -3  -6   15.40    1.40
   0  -3   6   14.30    1.30
   0  -3   6   13.00    2.30
   0  -3  -6   23.00    2.70
   0  -3  -6   15.10    1.20
   0   3   6   13.00    1.80
   0   3   6   14.60    2.10
  -1  -3  -6   34.10    1.80
   1  -3   6   31.20    1.70
   1  -3   6   31.80    1.70
   1  -3   6   28.30    2.70
   1  -3   6   31.60    1.90
   1  -3   6   32.70    1.70
  -1  -3  -6   28.20    3.10
   1  -3   6   35.10    2.20
   1  -3   6   33.30    2.50
   1  -3   6   33.20    1.90
   1  -3   6   29.10    2.20
   1   3   6   28.90    2.50
  -1   3  -6   33.40    1.80
   2  -3   6   31.10    2.10
   2  -3   6   33.70    2.60
  -2  -3  -6   30.20    2.50
   2  -3   6   28.10    2.10
   2  -3   6   32.60    1.80
   2  -3   6   32.80    2.20
   2  -3   6   31.50    1.70
  -2  -3  -6   33.70    2.00
   2  -3   6   33.30    1.80
   2  -3   6   30.90    1.70
   2  -3   6   33.40    1.80
   2   3   6   32.90    1.70
  -2   3  -6   34.30    1.90
   2   3   6   25.60    2.70
  -3  -3  -6    1.50    1.10
   3  -3   6    0.10    1.30
   3  -3   6    1.20    0.70
  -3  -3  -6    1.90    1.20
   3  -3   6    1.30    0.80
   3  -3   6    1.80    0.90
   3  -3   6    1.40    1.10
   3  -3   6    3.60    1.10
   3  -3   6    2.50    0.90
  -3  -3  -6    1.50    1.70
  -3   3  -6    2.20    0.90
   3   3   6   -0.10    2.20
   3   3   6    3.30    1.00
   4  -3   6   78.39    3.70
   4  -3   6   75.39    3.10
   4  -3   6   74.69    3.10
   4  -3   6   78.79    3.20
   4  -3   6   77.39    3.40
   4  -3   6   76.69    3.40
  -4  -3  -6   77.49    3.80
   4  -3   6   78.99    3.10
  -4  -3  -6   80.49    3.20
   4  -3   6   80.49    3.30
   4   3   6   76.49    3.20
  -4   3  -6   77.49    3.00
   5  -3   6   36.00    2.00
   5  -3   6   37.70    2.00
  -5  -3  -6   34.20    2.00
   5  -3   6   33.70    2.20
  -5  -3  -6   37.00    2.40
   5  -3   6   33.20    1.90
   5  -3   6   36.50    1.90
   5  -3   6   38.00    2.20
   5  -3   6   33.60    2.60
   5  -3   6   31.70    2.80
  -5   3  -6   33.30    2.10
  -5   3  -6   36.80    1.90
   6  -3   6    0.80    0.90
   6  -3   6    1.30    1.20
   6  -3   6   -0.10    1.10
  -6  -3  -6   -0.50    0.90
   6  -3   6    1.40    0.90
   6  -3   6   -0.80    1.10
   6  -3   6    1.00    1.00
   6  -3   6    1.30    0.90
  -6  -3  -6   -0.30    0.80
  -6   3  -6    1.30    0.80
  -6   3  -6    0.90    1.20
  -6   3  -6    0.00    0.80
   7  -3   6    9.90    1.80
   7  -3   6   12.10    2.30
  -7  -3  -6   11.90    1.60
   7  -3   6   11.00    1.50
   7  -3   6    9.70    1.70
   7  -3   6   12.40    1.50
  -7   3  -6   10.40    2.00
  -7   3  -6   12.00    1.40
  -7   3  -6   12.10    1.50
   8  -3   6    2.00    1.50
  -8  -3  -6    1.30    0.90
  -8  -3  -6    2.50    0.90
   8  -3   6    1.40    1.20
   8  -3   6   -0.10    1.40
   8  -3   6    2.50    1.10
   8  -3   6    2.20    1.10
  -8   3  -6    4.40    1.90
  -8   3  -6    3.00    1.10
  -8   3  -6    2.70    1.00
  -9  -3  -6   31.20    1.90
   9  -3   6   34.90    2.50
   9  -3   6   32.50    2.50
  -9  -3  -6   34.30    1.90
  -9   3  -6   32.70    1.90
  -9   3  -6   34.20    2.00
  -9   3  -6   33.40    1.80
 -10  -3  -6    1.10    0.80
 -10  -3  -6    2.00    0.80
 -10   3  -6    0.20    0.80
 -10   3  -6    0.90    1.00
 -10   3  -6    1.90    1.00
 -11  -3  -6    6.00    1.10
 -11  -3  -6    6.00    1.10
 -11   3  -6    6.70    2.10
 -11   3  -6    4.80    1.10
 -11   3  -6    5.40    1.20
 -11   3  -6    4.80    1.10
 -12  -3  -6    0.40    0.70
 -12  -3  -6   -0.70    1.00
 -12   3  -6    1.20    1.20
 -12   3  -6   -0.10    0.90
 -13  -3  -6    2.40    0.70
 -13   3  -6    3.30    1.00
 -13  -4   6   -1.20    0.90
 -13  -4   6   -1.30    0.80
 -13  -4   6    1.30    0.80
 -13   4   6   -0.40    0.50
 -12  -4   6    8.90    1.30
 -12  -4   6    6.80    1.10
 -12  -4   6    5.90    1.50
 -12  -4   6    5.30    1.60
 -12  -4   6    8.40    1.40
 -12   4   6    7.50    1.30
 -11  -4   6   16.10    1.50
  11  -4  -6   15.10    1.50
 -11  -4   6   19.70    1.50
 -11  -4   6   10.60    1.80
 -11  -4   6   16.90    1.30
  11  -4  -6   18.10    2.10
 -11  -4   6   16.00    3.60
 -11  -4   6   12.70    1.70
 -11   4   6   14.60    1.70
 -10  -4   6    3.20    0.90
 -10  -4   6    3.60    0.90
 -10  -4   6    2.00    1.20
 -10  -4   6    3.80    1.10
 -10  -4   6    6.10    1.70
  10  -4  -6    3.00    0.90
  10  -4  -6    2.40    1.00
 -10  -4   6    0.70    1.10
 -10   4   6    3.00    1.20
   9  -4  -6    1.00    0.90
  -9  -4   6    2.20    0.90
   9  -4  -6    1.70    0.90
  -9  -4   6    2.80    1.30
  -9  -4   6    4.90    1.30
  -9  -4   6    5.30    1.70
  -9  -4   6    2.30    1.00
  -9  -4   6    0.00    1.00
  -9  -4   6    1.40    0.90
  -9   4   6    3.00    1.70
  -9   4   6    0.00    1.10
  -8  -4   6  114.69    4.30
   8  -4  -6  114.39    4.30
  -8  -4   6  115.39    4.50
  -8  -4   6  116.59    4.40
  -8  -4   6  113.89    4.00
  -8  -4   6  114.99    4.50
   8  -4  -6  115.39    4.20
  -8  -4   6  114.89    4.40
   8  -4  -6  117.59    4.20
  -8  -4   6  110.39    4.30
  -8  -4   6  111.79    4.70
  -8   4   6  117.09    4.30
  -7  -4   6  114.49    4.70
  -7  -4   6  115.59    4.40
   7  -4  -6  119.39    4.30
  -7  -4   6  119.99    4.10
   7  -4  -6  120.09    4.30
  -7  -4   6  115.29    4.40
  -7  -4   6  119.59    4.30
   7  -4  -6  118.19    4.40
  -7  -4   6  114.59    4.30
  -7   4   6  117.89    4.70
   6  -4  -6   59.49    2.70
   6  -4  -6   58.49    2.70
  -6  -4   6   56.89    2.70
  -6  -4   6   58.39    2.60
  -6  -4   6   57.19    2.40
  -6  -4   6   55.89    2.80
  -6  -4   6   52.59    3.20
  -6  -4   6   55.49    2.60
  -6  -4   6   56.99    2.70
  -6   4   6   56.79    2.70
  -5  -4   6  180.98    6.20
   5  -4  -6  182.78    6.10
  -5  -4   6  164.48    6.80
   5  -4  -6  182.68    6.30
  -5  -4   6  180.98    6.20
  -5  -4   6  183.38    6.20
  -5  -4   6  172.78    5.90
   5  -4  -6  179.18    6.20
  -5  -4   6  181.08    6.20
  -5  -4   6  183.98    6.30
  -5  -4   6  184.88    6.30
  -5  -4   6  176.48    6.40
  -5   4   6  178.68    6.20
  -4  -4   6   44.70    2.20
  -4  -4   6   48.20    3.00
   4  -4  -6   42.20    2.50
  -4  -4   6   44.90    2.30
  -4  -4   6   40.80    2.20
  -4  -4   6   46.60    2.60
  -4  -4   6   45.90    2.40
  -4  -4   6   45.80    2.40
  -4  -4   6   45.60    2.90
  -4  -4   6   46.70    2.70
   4  -4  -6   47.50    2.50
   4  -4  -6   45.10    2.30
  -4  -4   6   45.20    2.30
  -4   4   6   41.20    2.50
  -3  -4   6   48.90    2.70
   3  -4  -6   47.30    2.60
  -3  -4   6   45.70    2.80
  -3  -4   6   45.80    2.30
  -3  -4   6   47.40    2.30
  -3  -4   6   46.50    2.40
  -3  -4   6   48.00    2.50
   3  -4  -6   46.90    2.20
  -3  -4   6   46.70    2.30
  -3  -4   6   51.79    3.30
   3  -4  -6   50.09    2.70
  -3  -4   6   50.79    2.50
  -3  -4   6   46.10    2.40
  -3   4   6   45.70    2.60
   3   4  -6   45.80    2.90
  -2  -4   6   22.30    1.90
  -2  -4   6   22.10    1.80
  -2  -4   6   20.50    2.10
   2  -4  -6   20.00    1.60
  -2  -4   6   24.40    2.10
  -2  -4   6   20.50    1.60
   2  -4  -6   17.40    1.80
  -2  -4   6   18.50    2.20
  -2  -4   6   20.90    2.00
  -2  -4   6   20.80    1.60
  -2  -4   6   15.60    2.60
  -2  -4   6   19.70    1.70
  -2   4   6   16.90    2.30
   2   4  -6   17.60    2.20
  -1  -4   6   35.70    2.20
  -1  -4   6   34.20    2.00
   1  -4  -6   33.90    2.20
  -1  -4   6   36.80    2.10
  -1  -4   6   35.70    2.50
  -1  -4   6   36.30    2.30
  -1  -4   6   37.20    2.00
   1  -4  -6   36.90    2.30
  -1  -4   6   35.50    2.40
  -1  -4   6   32.30    1.90
  -1  -4   6   36.80    2.20
   1   4  -6   34.00    2.50
   0  -4   6    2.00    0.90
   0  -4   6    4.40    1.20
   0  -4   6    2.00    0.90
   0  -4  -6    1.70    1.10
   0  -4  -6    2.10    1.00
   0  -4   6    1.30    0.80
   0  -4   6    1.40    0.90
   0  -4   6    2.40    1.00
   0  -4   6    2.30    0.80
   0  -4   6    1.80    1.50
   0   4  -6    1.70    1.60
  -1  -4  -6    7.80    1.50
   1  -4   6    9.70    1.40
   1  -4   6    9.30    1.30
   1  -4   6   11.40    1.50
   1  -4   6    9.30    1.80
   1  -4   6   10.60    1.70
   1  -4   6    7.40    1.80
   1  -4   6    8.40    1.60
   1  -4   6    9.90    1.40
  -1  -4  -6    7.80    1.70
  -1   4  -6   10.40    2.10
   1   4   6    6.70    1.60
  -2  -4  -6   15.20    1.90
   2  -4   6   17.20    2.10
   2  -4   6   14.80    1.30
   2  -4   6   16.10    1.70
   2  -4   6   14.40    1.80
   2  -4   6   14.90    1.80
   2  -4   6   17.40    1.60
   2  -4   6   15.10    1.80
   2  -4   6   14.10    1.60
   2   4   6   14.70    2.00
  -2   4  -6   17.00    1.60
  -2   4  -6   14.70    2.30
   3  -4   6    7.30    1.30
   3  -4   6    9.00    1.40
   3  -4   6    8.30    1.90
   3  -4   6    7.60    1.80
   3  -4   6    6.90    1.50
   3  -4   6    7.70    1.80
   3  -4   6    7.30    1.50
   3  -4   6    7.90    1.50
  -3   4  -6   11.00    1.70
   3   4   6    9.20    2.40
   4  -4   6    8.90    1.60
   4  -4   6    8.00    1.40
   4  -4   6    8.10    1.60
   4  -4   6    8.90    1.60
   4  -4   6   10.10    1.30
   4  -4   6    8.10    1.30
   4  -4   6    7.90    1.50
  -4   4  -6   10.60    1.80
   5  -4   6    1.60    1.20
   5  -4   6    0.50    1.30
   5  -4   6    1.50    0.80
   5  -4   6    1.60    1.00
   5  -4   6    1.30    0.80
   5  -4   6    1.20    0.90
  -5   4  -6    1.30    0.90
   6  -4   6   19.40    2.40
   6  -4   6   15.40    1.70
   6  -4   6   18.30    1.70
   6  -4   6   18.00    1.50
   6  -4   6   18.10    1.80
  -6   4  -6   19.00    1.70
   7  -4   6    7.80    1.50
   7  -4   6    8.10    1.20
   7  -4   6    9.20    1.40
   7  -4   6    7.30    1.30
  -7   4  -6    6.40    1.40
   8  -4   6   20.40    1.60
  -8  -4  -6   22.20    1.90
   8  -4   6   20.20    1.40
   8  -4   6   22.10    1.90
   8  -4   6   22.80    2.00
  -8   4  -6   24.00    1.70
  -8   4  -6   23.30    1.40
   9  -4   6    8.20    2.10
  -9   4  -6    8.20    1.10
  -9   4  -6   11.00    1.20
 -10  -4  -6   15.10    1.90
 -10   4  -6   20.30    1.20
 -10   4  -6   21.20    1.30
   8  -5  -6   -0.80    1.30
   8  -5  -6   -0.50    0.60
  -8   5   6   -0.70    0.80
   7  -5  -6   14.20    1.40
   7  -5  -6   13.60    1.10
  -7   5   6   11.70    1.50
  -6  -5   6   23.60    1.60
   6  -5  -6   24.60    2.00
  -6  -5   6   24.10    1.80
   6  -5  -6   24.20    1.50
  -5  -5   6    2.30    0.90
  -5  -5   6    2.60    0.80
   5  -5  -6    4.00    1.10
   5  -5  -6    2.50    0.70
  -5  -5   6    3.20    1.20
  -4  -5   6   21.10    1.70
   4  -5  -6   22.90    1.50
  -4  -5   6   22.00    2.00
  -4  -5   6   20.30    1.30
  -4  -5   6   20.40    1.70
   4  -5  -6   23.20    1.60
   3  -5  -6    7.30    1.20
   3  -5  -6    7.80    1.20
  -3  -5   6    7.30    1.40
  -3  -5   6    5.70    1.40
  -3  -5   6    6.40    1.00
  -3  -5   6    6.90    2.70
  -3  -5   6   10.30    1.50
   2  -5  -6   41.80    2.00
  -2  -5   6   38.30    2.00
  -2  -5   6   44.70    2.00
  -2  -5   6   42.40    2.10
  -2  -5   6   40.70    1.80
   2  -5  -6   42.20    2.00
  -2  -5   6   40.60    2.30
  -1  -5   6    3.10    0.80
   1  -5  -6    2.70    0.90
  -1  -5   6    2.90    0.80
   1  -5  -6    3.70    1.00
  -1  -5   6    2.60    1.00
   0  -5   6    0.70    0.80
   0  -5   6    0.50    0.70
   0  -5   6    1.40    0.60
   0  -5   6    0.80    0.70
   1  -5   6   17.40    1.30
   1  -5   6   17.50    1.10
   1  -5   6   15.50    1.40
   1  -5   6   17.90    1.40
   2  -5   6   35.70    1.70
   2  -5   6   32.80    1.70
   2  -5   6   33.80    1.50
   3  -5   6    3.10    0.90
   3  -5   6    1.70    0.80
   3  -5   6    3.30    0.90
   4  -5   6   10.10    1.00
   4  -5   6   10.00    1.20
   4  -5   6    9.00    0.90
  -4   5  -6    7.90    1.20
   5  -5   6    4.80    0.80
   5  -5   6    5.70    0.90
 -19   0   7   40.00    2.10
 -19   0   7   51.09    2.30
 -18   0   7   -1.20    1.00
 -18   0   7    0.00    0.70
 -17   0   7   27.30    2.10
 -17   0   7   27.50    1.90
 -17   0   7   29.30    2.10
 -17   0   7   28.90    1.80
 -16   0   7    0.20    0.90
 -16   0   7   -1.80    1.40
 -16   0   7    1.70    0.90
 -16   0   7   -0.20    1.00
 -16   0   7    0.80    0.90
 -15   0   7  202.58    6.90
 -15   0   7  202.18    6.90
 -15   0   7  199.48    7.00
 -15   0   7  193.98    7.10
 -15   0   7  234.88    7.60
 -15   0   7  202.08    7.20
 -15   0   7  218.48    7.40
 -14   0   7   -2.70    1.60
 -14   0   7    1.50    1.30
 -14   0   7    0.10    1.20
 -14   0   7    1.00    1.00
 -14   0   7    0.60    1.00
 -14   0   7    0.30    1.20
 -14   0   7   -0.20    0.70
 -14   0   7    0.80    0.80
 -14   0   7    0.50    1.40
 -13   0   7  447.86   14.90
 -13   0   7  468.15   14.80
 -13   0   7  492.75   14.90
 -13   0   7  468.85   14.70
 -13   0   7  473.45   14.60
 -13   0   7  481.65   14.90
 -13   0   7  481.45   14.70
 -12   0   7   -0.20    0.70
 -12   0   7    0.60    1.10
 -12   0   7   -1.50    1.10
 -12   0   7    0.60    0.90
 -12   0   7   -0.60    1.10
 -12   0   7   -1.60    1.00
 -12   0   7   -0.80    0.90
 -12   0   7   -2.00    1.80
 -12   0   7    0.30    0.80
 -10   0   7    1.10    1.30
 -10   0   7    0.60    0.80
 -10   0   7   -0.40    0.60
 -10   0   7   -0.60    1.20
 -10   0   7    0.80    0.60
 -10   0   7   -0.90    1.00
 -10   0   7    0.40    0.60
 -10   0   7   -0.40    1.30
  -9   0   7  205.08    6.60
  -9   0   7  199.68    6.60
  -9   0   7  214.68    6.70
  -9   0   7  209.28    6.70
  -9   0   7  201.18    6.70
  -9   0   7  201.98    6.70
  -8   0   7    0.10    0.90
  -8   0   7    0.50    0.50
  -8   0   7   -0.60    0.80
  -8   0   7   -0.60    0.60
  -8   0   7    0.30    0.90
  -8   0   7    1.30    0.60
  -8   0   7    0.00    0.50
  -7   0   7  295.87    9.10
  -7   0   7  299.07    9.00
  -7   0   7  305.07    8.90
  -7   0   7  291.27    9.00
  -7   0   7  278.67    9.20
  -7   0   7  294.17    9.10
  -7   0   7  275.07    9.20
  -7   0   7  294.67    9.00
  -6   0   7    0.50    0.40
  -6   0   7   -0.30    0.60
  -6   0   7    0.40    0.60
  -6   0   7    0.30    0.40
  -6   0   7   -0.20    0.50
  -6   0   7   -0.10    0.40
  -5   0   7  538.75   16.00
  -5   0   7  520.35   16.00
  -5   0   7  523.95   15.90
  -5   0   7  509.05   16.00
  -5   0   7  540.15   15.90
  -5   0   7  525.55   15.90
  -4   0   7   -0.90    0.40
  -4   0   7    0.00    0.50
  -4   0   7   -0.40    0.40
  -4   0   7   -0.10    0.30
  -4   0   7   -0.40    0.30
  -4   0   7    0.30    0.70
  -3   0   7  311.87    9.40
  -3   0   7  305.37    9.50
  -3   0   7  299.77    9.50
  -3   0   7  309.27    9.50
  -3   0   7  317.27    9.40
  -2   0   7    0.00    0.40
  -2   0   7    0.10    0.30
  -2   0   7    0.10    0.40
  -2   0   7    0.20    0.30
  -2   0   7   -0.40    0.50
  -1   0   7   10.30    1.00
  -1   0   7   11.40    0.70
  -1   0   7   10.70    0.60
  -1   0   7   11.50    0.70
  -1   0   7   11.70    0.80
   0   0   7    0.70    0.50
   0   0   7    0.00    0.30
   0   0   7    0.20    0.30
   0   0   7   -0.40    0.60
  -1   0  -7   80.89    2.60
   1   0   7   80.29    2.60
   1   0   7   79.59    2.70
   1   0   7   72.59    2.70
   1   0   7   80.29    2.70
   2   0   7    0.50    0.40
   2   0   7    0.40    0.50
   2   0   7    1.00    0.40
  -2   0  -7    0.00    0.50
  -2   0  -7   -0.90    0.80
  -3   0  -7  932.31   28.10
  -3   0  -7  893.81   28.00
   3   0   7  973.20   28.10
   3   0   7  975.80   28.10
   3   0   7  917.01   28.00
   3   0   7  860.51   28.10
  -3   0  -7  964.70   27.90
   4   0   7    1.20    1.10
   4   0   7    0.40    0.50
  -4   0  -7    0.20    0.80
   4   0   7   -0.50    0.50
   4   0   7    0.40    0.60
  -4   0  -7   -0.80    0.70
  -4   0  -7    0.10    0.60
   5   0   7  517.45   17.10
  -5   0  -7  558.04   17.00
  -5   0  -7  548.05   17.00
   5   0   7  569.24   17.10
   5   0   7  604.34   16.90
   5   0   7  542.05   16.90
   6   0   7    2.00    1.30
  -6   0  -7    0.30    0.70
   6   0   7   -0.30    0.90
  -6   0  -7   -0.60    0.80
  -6   0  -7   -1.20    1.30
   6   0   7    1.10    0.90
   6   0   7   -1.70    0.60
  -7   0  -7  699.33   21.10
  -7   0  -7  690.63   21.30
   7   0   7  703.53   20.90
  -7   0  -7  701.83   21.00
   7   0   7  649.34   21.70
  -8   0  -7    0.60    0.80
  -8   0  -7    0.00    0.80
  -8   0  -7   -0.30    1.20
  -9   0  -7   15.70    1.50
  -9   0  -7   19.30    3.00
  -9   0  -7   17.30    1.40
 -10   0  -7    0.10    1.20
 -10   0  -7   -0.60    0.90
 -10   0  -7   -0.70    0.80
 -11   0  -7   64.39    3.00
 -11   0  -7   55.29    3.10
 -11   0  -7   63.09    2.50
 -12   0  -7   -1.30    0.70
 -12   0  -7   -0.30    1.10
 -12   0  -7   -0.30    1.20
 -13   0  -7   26.10    2.20
 -13   0  -7   28.30    1.50
 -13   0  -7   22.60    2.30
 -14   0  -7   -0.60    0.70
 -15   0  -7   -0.90    0.70
 -16   0  -7    0.50    0.80
 -19  -1   7   11.90    1.40
 -19  -1   7   13.10    1.20
 -19   1   7   10.70    1.30
 -19   1   7   13.20    1.20
 -18  -1   7   17.00    1.40
 -18  -1   7   13.50    1.30
 -18  -1   7   11.20    2.10
 -18  -1   7   12.00    1.40
 -18  -1   7   15.40    1.60
 -18  -1   7   11.60    1.60
 -18   1   7   16.50    1.70
 -18   1   7   13.70    1.30
 -18   1   7   11.90    1.60
 -18   1   7   12.20    1.30
 -17  -1   7    1.30    1.10
 -17  -1   7    0.50    1.00
 -17  -1   7    0.40    1.00
 -17  -1   7    1.10    1.10
 -17  -1   7    1.00    0.90
 -17  -1   7    0.00    0.80
 -17   1   7    0.50    0.90
 -17   1   7    1.10    1.00
 -17   1   7    0.50    0.90
 -17   1   7    0.30    0.90
 -16  -1   7   11.50    1.60
 -16  -1   7   13.00    2.30
 -16  -1   7   14.30    1.60
 -16  -1   7   16.60    1.70
 -16  -1   7   14.70    1.40
 -16  -1   7   15.00    1.60
 -16  -1   7   13.80    1.80
 -16   1   7   17.10    1.50
 -16   1   7   18.30    2.80
 -16   1   7   15.50    1.50
 -16   1   7   16.40    1.70
 -16   1   7   16.10    1.50
 -15  -1   7  217.28    6.90
 -15  -1   7  213.48    7.20
 -15  -1   7  194.28    7.30
 -15  -1   7  213.18    7.10
 -15  -1   7  214.68    7.20
 -15  -1   7  214.38    7.10
 -15  -1   7  217.08    7.20
 -15  -1   7  211.78    7.00
 -15   1   7  202.98    7.40
 -15   1   7  210.78    7.10
 -15   1   7  215.58    7.20
 -15   1   7  213.88    7.10
 -15   1   7  210.38    7.10
 -15   1   7  218.28    7.10
 -14  -1   7    0.50    0.80
 -14  -1   7    1.20    1.00
 -14  -1   7    1.00    1.40
 -14  -1   7   -0.60    1.60
 -14  -1   7    0.90    0.90
 -14  -1   7    1.30    1.20
 -14  -1   7    0.80    0.80
 -14  -1   7    1.40    0.80
 -14  -1   7    3.00    1.00
 -14   1   7    1.70    0.80
 -14   1   7    1.30    1.00
 -14   1   7    1.80    1.50
 -14   1   7    0.70    1.10
 -14   1   7    2.60    1.10
 -14   1   7    1.10    0.90
 -13  -1   7   16.70    1.50
 -13  -1   7   18.00    1.80
 -13  -1   7   20.60    1.70
 -13  -1   7   19.10    2.00
 -13  -1   7   22.90    2.00
 -13  -1   7   17.50    2.10
 -13  -1   7   15.60    1.70
 -13  -1   7   19.60    1.60
 -13  -1   7   18.00    1.50
 -13   1   7   21.80    2.30
 -13   1   7   18.20    1.60
 -13   1   7   21.30    1.70
 -13   1   7   16.60    1.80
 -13   1   7   23.70    1.90
 -13   1   7   18.60    1.60
 -12  -1   7    2.70    1.00
 -12  -1   7    3.30    1.20
 -12  -1   7    2.20    1.20
 -12  -1   7    1.80    0.90
 -12  -1   7    1.30    0.90
 -12  -1   7    2.80    0.90
 -12  -1   7    2.10    0.90
 -12  -1   7    3.70    1.10
 -12  -1   7    3.20    1.20
 -12   1   7    2.40    1.00
 -12   1   7   -0.20    1.30
 -12   1   7    2.70    1.10
 -12   1   7    3.00    1.10
 -12   1   7    2.30    0.90
 -12   1   7    5.40    1.30
 -11  -1   7   18.70    1.40
 -11  -1   7   18.10    1.70
 -11  -1   7   20.60    1.50
 -11  -1   7   19.00    2.10
 -11  -1   7   18.90    2.10
 -11  -1   7   20.20    2.10
 -11  -1   7   18.30    1.50
 -11  -1   7   20.40    1.40
 -11  -1   7   21.60    1.60
 -11   1   7   19.50    1.30
 -11   1   7   20.20    1.50
 -11   1   7   21.70    2.70
 -11   1   7   23.30    1.90
 -11   1   7   20.30    1.60
 -11   1   7   21.00    1.50
 -10  -1   7   47.50    2.30
 -10  -1   7   49.10    2.10
 -10  -1   7   47.60    2.20
 -10  -1   7   48.00    2.30
 -10  -1   7   47.50    2.70
 -10  -1   7   46.70    2.80
 -10  -1   7   48.80    2.20
 -10  -1   7   45.50    2.80
 -10  -1   7   46.90    2.20
 -10   1   7   45.30    3.60
 -10   1   7   46.20    2.10
 -10   1   7   48.30    2.20
 -10   1   7   46.10    2.00
 -10   1   7   43.90    2.40
 -10   1   7   46.90    2.00
  -9  -1   7   40.70    2.80
  -9  -1   7   44.00    2.10
  -9  -1   7   43.00    1.90
  -9  -1   7   42.70    2.80
  -9  -1   7   45.50    2.00
  -9  -1   7   42.90    2.00
  -9  -1   7   42.20    3.00
  -9  -1   7   44.40    2.00
  -9  -1   7   45.00    2.00
  -9   1   7   44.80    2.00
  -9   1   7   45.40    2.10
  -9   1   7   47.00    2.00
  -9   1   7   43.10    2.20
  -9   1   7   44.60    1.90
  -9   1   7   48.70    1.90
  -9   1   7   38.80    2.40
  -9   1   7   46.00    1.90
  -8  -1   7   34.30    1.60
  -8  -1   7   36.20    1.70
   8  -1  -7   32.80    2.40
  -8  -1   7   34.00    1.60
  -8  -1   7   33.70    1.70
  -8  -1   7   37.00    1.80
  -8  -1   7   36.10    1.80
  -8   1   7   35.40    1.70
  -8   1   7   32.20    2.10
  -8   1   7   35.00    1.70
  -8   1   7   36.70    1.60
  -8   1   7   35.10    1.60
  -8   1   7   36.80    1.60
   7  -1  -7  194.98    6.70
  -7  -1   7  197.38    6.50
  -7  -1   7  205.68    6.60
  -7  -1   7  206.38    6.50
  -7  -1   7  211.08    6.50
  -7  -1   7  215.98    6.70
  -7  -1   7  198.98    6.50
  -7  -1   7  201.58    6.70
  -7  -1   7  201.08    6.40
  -7   1   7  195.78    6.70
  -7   1   7  211.28    6.60
  -7   1   7  214.48    6.50
  -7   1   7  200.28    6.50
  -7   1   7  209.48    6.40
  -7   1   7  202.78    6.50
  -6  -1   7  131.09    4.40
  -6  -1   7  130.99    4.30
  -6  -1   7  126.69    4.40
  -6  -1   7  130.99    4.20
   6  -1  -7  121.19    4.50
  -6  -1   7  126.99    4.30
  -6  -1   7  130.09    4.40
  -6  -1   7  129.59    4.50
  -6  -1   7  128.29    4.30
  -6   1   7  124.99    4.30
  -6   1   7  127.89    4.20
  -6   1   7  126.09    4.30
  -6   1   7  135.19    4.20
  -6   1   7  148.39    4.50
  -5  -1   7    9.00    1.40
  -5  -1   7    9.70    0.90
  -5  -1   7    9.20    1.20
  -5  -1   7    9.80    1.30
  -5  -1   7    9.50    0.70
   5  -1  -7    9.10    1.70
  -5  -1   7    8.80    0.80
  -5  -1   7   10.50    0.80
  -5  -1   7    9.40    1.10
  -5  -1   7    8.60    0.80
  -5   1   7   11.30    0.70
  -5   1   7    9.80    0.90
  -5   1   7   11.20    1.50
  -5   1   7    9.20    0.70
  -5   1   7   11.50    0.80
  -4  -1   7  664.73   20.40
  -4  -1   7  699.53   20.30
  -4  -1   7  679.53   20.40
  -4  -1   7  672.83   20.30
  -4  -1   7  637.34   20.40
  -4  -1   7  670.13   20.40
  -4   1   7  668.83   20.40
  -4   1   7  696.33   20.20
  -4   1   7  665.23   20.30
  -4   1   7  675.93   20.30
  -3  -1   7   24.20    1.20
  -3  -1   7   23.40    1.30
  -3  -1   7   23.80    1.10
  -3  -1   7   23.00    1.00
  -3  -1   7   23.50    1.10
  -3  -1   7   24.40    1.10
  -3   1   7   22.90    1.10
  -3   1   7   19.50    1.10
  -3   1   7   22.10    1.10
  -3   1   7   22.40    1.00
  -2  -1   7  216.68    6.80
  -2  -1   7  204.28    6.80
  -2  -1   7  204.48    6.70
  -2  -1   7  225.68    6.80
  -2  -1   7  222.08    6.70
  -2   1   7  223.98    6.70
  -2   1   7  197.68    6.80
  -2   1   7  217.98    6.70
  -1  -1   7   60.09    2.20
  -1  -1   7   62.39    2.30
  -1  -1   7   63.19    2.30
  -1  -1   7   60.19    2.30
  -1  -1   7   59.29    2.20
  -1  -1   7   63.49    2.30
  -1   1   7   58.59    2.20
  -1   1   7   62.39    2.30
  -1   1   7   64.99    2.10
   0  -1   7   14.50    1.40
   0  -1   7   13.00    0.80
   0  -1   7   12.70    0.90
   0  -1   7   13.40    0.90
   0  -1   7   13.20    0.90
   0  -1   7   14.80    1.20
   0   1   7   12.20    0.80
   0   1   7   14.10    0.80
   0   1   7   12.30    1.30
   1  -1   7   51.89    1.90
  -1  -1  -7   46.00    2.20
   1  -1   7   48.40    2.10
   1  -1   7   54.59    2.00
   1  -1   7   47.30    2.20
   1  -1   7   53.19    2.00
   1  -1   7   52.59    2.00
   1  -1   7   51.69    2.00
   1   1   7   54.79    1.90
   1   1   7   50.59    1.90
   1   1   7   50.19    2.00
   2  -1   7   90.99    3.40
   2  -1   7   97.89    3.30
   2  -1   7  101.49    3.30
   2  -1   7   92.59    3.20
   2  -1   7   96.59    3.30
   2  -1   7   92.49    3.30
  -2  -1  -7   93.79    3.40
   2   1   7   88.89    3.10
  -2   1  -7   84.19    3.50
  -2   1  -7   96.39    3.20
   2   1   7  102.29    3.30
   2   1   7   93.69    3.20
   3  -1   7  282.37    8.50
   3  -1   7  263.07    8.70
   3  -1   7  280.07    8.60
  -3  -1  -7  256.57    8.50
   3  -1   7  275.17    8.50
   3  -1   7  277.37    8.40
   3  -1   7  249.28    8.50
   3   1   7  276.57    8.50
  -3   1  -7  277.27    8.40
   3   1   7  277.47    8.40
  -3   1  -7  251.27    8.60
   4  -1   7    7.90    1.30
   4  -1   7    4.70    1.20
   4  -1   7    3.90    0.70
   4  -1   7    5.30    0.90
   4  -1   7    3.80    0.90
   4  -1   7    5.30    1.10
  -4  -1  -7    5.70    1.30
  -4  -1  -7    5.50    1.10
   4   1   7    6.40    0.80
  -4   1  -7    6.30    0.90
   4   1   7    5.90    1.00
   4   1   7    5.00    1.00
  -4   1  -7    6.00    1.10
   5  -1   7   17.70    1.10
   5  -1   7   16.60    1.80
  -5  -1  -7   17.90    1.60
   5  -1   7   17.80    1.20
  -5  -1  -7   18.50    1.30
   5  -1   7   18.50    1.60
  -5  -1  -7   16.10    2.10
  -5   1  -7   19.30    1.30
   5   1   7   19.10    1.20
   5   1   7   21.30    1.50
  -5   1  -7   18.20    1.90
   5   1   7   13.20    2.10
  -5   1  -7   18.60    1.50
  -5   1  -7   17.70    1.20
   5   1   7   19.70    1.40
  -6  -1  -7   29.00    1.60
  -6  -1  -7   28.70    2.20
   6  -1   7   28.20    1.60
   6  -1   7   31.40    2.30
   6  -1   7   31.00    1.50
   6  -1   7   29.70    2.20
  -6  -1  -7   27.40    1.80
  -6   1  -7   30.80    1.90
   6   1   7   25.40    2.80
  -6   1  -7   30.10    1.60
  -6   1  -7   31.20    2.00
   6   1   7   27.60    1.80
   6   1   7   29.20    1.60
  -6   1  -7   30.10    1.60
   7  -1   7   20.00    2.50
  -7  -1  -7   14.00    1.90
  -7  -1  -7   19.20    1.40
   7  -1   7   13.00    2.10
   7  -1   7   14.40    1.50
  -7  -1  -7   15.50    1.40
  -7   1  -7   14.30    3.00
  -7   1  -7   19.90    1.90
  -7   1  -7   16.80    1.70
  -7   1  -7   14.00    1.50
  -7   1  -7   16.60    1.30
  -8  -1  -7   88.59    3.20
  -8  -1  -7   85.19    3.30
   8  -1   7   80.19    3.50
   8  -1   7   85.99    3.40
  -8  -1  -7   87.49    3.50
  -8   1  -7   87.99    3.40
  -8   1  -7   86.89    3.50
  -8   1  -7   87.29    3.70
  -8   1  -7   90.99    3.70
  -8   1  -7   92.69    3.30
  -9  -1  -7   67.09    2.60
  -9  -1  -7   65.49    2.80
  -9  -1  -7   62.49    2.90
  -9   1  -7   55.39    3.00
  -9   1  -7   59.79    3.00
  -9   1  -7   65.69    2.60
  -9   1  -7   70.09    3.40
 -10  -1  -7    1.40    0.90
 -10  -1  -7    0.20    0.80
 -10  -1  -7    0.80    0.70
 -10   1  -7    1.60    1.20
 -10   1  -7    1.50    0.80
 -11  -1  -7   25.20    1.60
 -11  -1  -7   21.70    1.80
 -11  -1  -7   25.20    1.70
 -11   1  -7   24.40    1.60
 -11   1  -7   22.60    2.30
 -12  -1  -7   31.40    1.70
 -12  -1  -7   30.60    1.90
 -12  -1  -7   30.60    1.80
 -12   1  -7   28.90    1.90
 -13  -1  -7    1.50    0.80
 -13  -1  -7    1.60    0.90
 -13  -1  -7    0.80    0.70
 -13   1  -7    2.00    0.80
 -13   1  -7    6.70    1.90
 -14  -1  -7    0.40    0.80
 -14  -1  -7    1.50    0.90
 -14  -1  -7    1.70    0.80
 -14   1  -7    2.20    1.40
 -14   1  -7    1.50    0.70
 -15  -1  -7    0.80    0.80
 -15  -1  -7    0.70    0.80
 -15   1  -7    1.20    0.70
 -18  -2   7    2.20    1.10
 -18  -2   7   -1.80    0.80
 -18  -2   7    0.40    0.70
 -18  -2   7    0.10    0.90
 -18  -2   7    0.20    0.70
 -18   2   7   -0.30    0.80
 -18   2   7    1.20    1.00
 -18   2   7   -0.40    0.90
 -17  -2   7    3.00    1.20
 -17  -2   7    0.10    1.10
 -17  -2   7   -0.30    0.80
 -17  -2   7    3.80    1.10
 -17  -2   7    1.70    0.70
 -17  -2   7    0.60    0.70
 -17   2   7    1.00    0.90
 -17   2   7    2.40    1.00
 -17   2   7    1.40    1.20
 -17   2   7    0.90    0.70
 -16  -2   7   -1.30    0.90
 -16  -2   7    2.80    1.20
 -16  -2   7    1.10    0.80
 -16  -2   7    0.90    0.80
 -16  -2   7    2.20    0.80
 -16   2   7   -0.20    1.00
 -16   2   7    0.00    1.10
 -16   2   7    0.60    0.80
 -16   2   7    2.80    2.00
 -16   2   7    0.30    0.90
 -15  -2   7    6.60    1.30
 -15  -2   7    4.10    1.10
 -15  -2   7    6.20    1.40
 -15  -2   7    6.70    1.40
 -15  -2   7    5.10    1.40
 -15  -2   7    5.70    1.10
 -15   2   7    5.00    1.10
 -15   2   7    8.00    1.80
 -15   2   7    9.20    2.00
 -15   2   7    7.90    1.40
 -15   2   7    5.20    1.50
 -14  -2   7    0.90    0.80
 -14  -2   7    1.10    1.40
 -14  -2   7   -0.90    0.90
 -14  -2   7    0.50    0.80
 -14  -2   7    0.80    0.90
 -14  -2   7    0.60    0.90
 -14  -2   7    0.70    0.90
 -14   2   7   -0.10    1.20
 -14   2   7    0.50    1.20
 -14   2   7   -0.80    1.10
 -14   2   7    0.10    0.90
 -14   2   7    0.10    1.20
 -13  -2   7    7.00    1.50
 -13  -2   7    9.90    1.50
 -13  -2   7    6.70    1.70
 -13  -2   7   12.20    2.20
 -13  -2   7    7.20    1.20
 -13  -2   7    9.80    1.30
 -13  -2   7    7.00    1.50
 -13  -2   7   10.00    1.80
 -13   2   7   11.60    1.50
 -13   2   7    8.60    1.50
 -13   2   7    9.70    2.40
 -13   2   7    8.20    2.30
 -13   2   7   10.30    1.50
 -13   2   7    6.40    1.50
 -12  -2   7    2.50    1.30
 -12  -2   7    1.40    0.80
 -12  -2   7    2.60    1.00
 -12  -2   7    1.50    1.20
 -12  -2   7    2.20    0.90
 -12  -2   7    1.50    0.80
 -12  -2   7    2.80    1.40
 -12  -2   7    2.30    1.30
 -12  -2   7    2.60    1.40
 -12   2   7    0.40    1.00
 -12   2   7    1.50    1.00
 -12   2   7   -0.30    1.00
 -12   2   7    2.80    1.00
 -12   2   7    0.50    1.50
 -12   2   7    1.50    1.40
 -11  -2   7    6.80    1.50
 -11  -2   7    9.70    1.70
 -11  -2   7    9.00    1.60
  11  -2  -7   12.80    2.60
 -11  -2   7    9.70    1.20
 -11  -2   7   12.40    1.40
 -11  -2   7   12.50    1.80
 -11  -2   7    9.70    1.90
 -11  -2   7    9.60    1.80
 -11  -2   7   12.70    1.40
 -11   2   7   10.70    1.60
 -11   2   7   17.70    5.40
 -11   2   7    9.90    1.70
 -11   2   7   10.90    1.60
  10  -2  -7   -1.10    1.30
 -10  -2   7    0.70    1.00
 -10  -2   7    0.90    0.90
 -10  -2   7    1.30    1.30
 -10  -2   7    0.50    0.80
 -10  -2   7    0.50    1.10
 -10  -2   7    0.40    0.80
 -10  -2   7    0.80    0.80
 -10  -2   7    2.30    1.10
  10  -2  -7   -0.20    1.40
 -10  -2   7    0.90    0.70
 -10   2   7    0.30    1.10
 -10   2   7    1.60    1.00
 -10   2   7    3.10    1.10
 -10   2   7    0.30    0.80
 -10   2   7    0.50    1.00
  -9  -2   7    6.60    1.70
  -9  -2   7    4.70    1.10
  -9  -2   7    4.90    1.20
   9  -2  -7    5.70    1.20
   9  -2  -7    5.70    1.40
  -9  -2   7    7.80    1.80
  -9  -2   7    7.00    1.10
  -9  -2   7    5.20    1.10
  -9  -2   7    4.00    1.10
  -9  -2   7    6.00    1.20
  -9  -2   7    5.50    1.40
  -9   2   7    5.70    1.40
  -9   2   7    6.60    1.00
  -9   2   7    6.70    1.30
  -9   2   7    5.80    1.10
  -9   2   7    3.90    1.70
  -9   2   7    5.50    1.70
  -8  -2   7    7.50    1.20
  -8  -2   7    6.90    1.00
  -8  -2   7    8.30    1.10
  -8  -2   7    9.10    1.90
  -8  -2   7    9.90    1.60
  -8  -2   7    9.40    1.40
  -8  -2   7    6.60    1.40
  -8  -2   7    6.90    1.10
  -8  -2   7    7.30    1.10
   8  -2  -7    7.30    1.50
   8  -2  -7    8.10    1.40
  -8   2   7    8.20    1.90
  -8   2   7    8.00    1.40
  -8   2   7    7.90    1.00
  -8   2   7   10.40    1.60
  -8   2   7    9.50    1.20
  -7  -2   7   -0.80    0.60
  -7  -2   7    1.30    0.80
   7  -2  -7    0.10    0.70
  -7  -2   7    0.80    1.30
   7  -2  -7    1.00    0.70
   7  -2  -7    0.20    1.30
  -7  -2   7    0.00    0.50
  -7  -2   7    0.30    0.70
  -7  -2   7   -1.60    1.10
  -7  -2   7   -0.10    0.70
  -7  -2   7    2.60    1.20
  -7  -2   7   -0.30    0.60
  -7   2   7    0.90    0.60
  -7   2   7    2.30    0.90
  -7   2   7    1.00    0.90
  -7   2   7    0.90    0.90
   6  -2  -7    6.50    0.90
  -6  -2   7    5.40    0.90
  -6  -2   7    4.30    0.90
   6  -2  -7    6.30    1.20
  -6  -2   7    5.20    1.30
  -6  -2   7    5.10    0.90
  -6  -2   7    7.00    1.60
  -6  -2   7   10.50    2.20
  -6  -2   7    4.70    0.80
  -6  -2   7    5.90    0.90
  -6  -2   7    6.10    1.40
  -6  -2   7    5.50    1.10
  -6  -2   7    4.50    1.10
  -6  -2   7    6.00    1.00
   6  -2  -7    7.50    2.10
  -6   2   7    5.50    0.90
  -6   2   7    4.80    1.20
  -6   2   7    5.90    1.00
  -5  -2   7    8.70    1.00
  -5  -2   7    7.30    0.80
  -5  -2   7   10.50    2.70
  -5  -2   7    9.90    1.70
   5  -2  -7    7.50    1.20
  -5  -2   7    6.10    1.20
  -5  -2   7    7.90    0.90
  -5  -2   7    6.30    0.90
  -5  -2   7    7.40    1.30
  -5  -2   7    9.10    1.80
  -5  -2   7    8.80    1.00
   5  -2  -7    8.00    1.60
  -5  -2   7    6.40    1.20
   5  -2  -7    8.30    0.90
  -5  -2   7    8.70    1.20
  -5   2   7    7.30    1.10
  -5   2   7    7.60    1.00
  -5   2   7    6.60    1.00
  -4  -2   7   15.40    1.40
  -4  -2   7   18.80    1.30
  -4  -2   7   19.30    1.40
  -4  -2   7   18.50    1.50
  -4  -2   7   17.00    1.20
  -4  -2   7   18.20    1.20
  -4  -2   7   18.50    1.30
  -4  -2   7   17.10    1.10
   4  -2  -7   20.70    1.40
  -4  -2   7   19.70    1.30
  -4  -2   7   15.10    1.80
   4  -2  -7   22.50    1.30
  -4   2   7   19.70    1.20
  -4   2   7   16.10    1.30
  -3  -2   7  113.79    3.90
  -3  -2   7  107.89    3.80
  -3  -2   7  115.69    4.00
  -3  -2   7  115.09    3.80
  -3  -2   7  111.79    3.90
   3  -2  -7  109.99    4.00
   3  -2  -7  111.69    3.80
  -3  -2   7  111.69    4.00
  -3  -2   7  107.99    3.80
  -3  -2   7  126.09    4.60
  -3  -2   7  113.49    4.20
  -3  -2   7  113.89    4.00
  -3   2   7  108.29    4.00
  -3   2   7  111.59    3.90
  -2  -2   7    2.00    0.60
  -2  -2   7    3.30    0.80
  -2  -2   7    2.60    0.60
   2  -2  -7    5.50    1.00
  -2  -2   7    3.50    0.90
   2  -2  -7    3.60    0.70
  -2  -2   7    3.70    1.20
  -2  -2   7    2.20    0.60
  -2  -2   7    2.50    0.70
  -2  -2   7    3.00    0.90
  -2   2   7    1.50    0.60
  -2   2   7    3.80    1.00
  -1  -2   7    8.90    0.90
  -1  -2   7   10.80    1.10
  -1  -2   7   11.50    1.10
  -1  -2   7   11.10    1.00
  -1  -2   7    9.10    0.80
  -1  -2   7   12.80    1.30
  -1  -2   7   11.20    1.50
   1  -2  -7   11.60    1.20
   1  -2  -7   15.10    2.10
  -1  -2   7   12.50    1.30
  -1   2   7   11.80    1.30
  -1   2   7    9.10    1.00
   0  -2   7    6.30    1.10
   0  -2   7    6.90    1.20
   0  -2   7    3.70    0.90
   0  -2   7    5.20    0.70
   0  -2   7    4.90    0.80
   0  -2   7    7.20    1.20
   0  -2  -7    2.40    1.00
   0  -2   7    7.30    1.30
   0  -2   7    5.60    0.90
   0   2   7    4.50    0.60
   0   2   7    4.70    0.90
   0   2   7    5.00    1.50
   1  -2   7   16.60    1.10
  -1  -2  -7   15.80    1.60
   1  -2   7   18.60    1.20
  -1  -2  -7   18.00    1.60
   1  -2   7   16.50    1.20
   1  -2   7   17.40    1.20
   1  -2   7   16.50    1.40
   1  -2   7   18.10    1.60
   1  -2   7   20.30    1.50
   1  -2   7   18.00    1.10
   1   2   7   18.00    1.00
   1   2   7   18.10    1.30
  -1   2  -7   16.00    2.40
   2  -2   7  363.96   11.20
   2  -2   7  354.76   11.10
   2  -2   7  358.56   11.30
   2  -2   7  365.46   11.20
   2  -2   7  347.97   11.00
  -2  -2  -7  343.17   11.10
   2  -2   7  321.27   11.60
   2  -2   7  346.37   11.40
  -2  -2  -7  362.86   11.20
   2  -2   7  359.76   11.10
   2  -2   7  366.06   11.10
   2   2   7  364.36   11.20
  -2   2  -7  349.96   11.10
   2   2   7  364.56   11.00
   3  -2   7  112.29    3.90
   3  -2   7  115.99    4.00
   3  -2   7  118.69    4.10
  -3  -2  -7  112.89    4.50
   3  -2   7  110.19    4.50
   3  -2   7  107.99    4.70
   3  -2   7  116.99    4.00
   3  -2   7  109.39    4.20
   3  -2   7   99.09    4.80
  -3   2  -7  121.09    4.00
   3   2   7  112.69    3.80
   3   2   7  114.49    4.10
   3   2   7  113.29    3.90
   4  -2   7    5.20    1.10
   4  -2   7    4.20    1.00
   4  -2   7    4.20    1.30
   4  -2   7    6.50    1.20
  -4  -2  -7    5.70    1.30
   4  -2   7    6.80    1.20
   4  -2   7    4.70    1.00
   4  -2   7    3.30    1.60
   4  -2   7    3.50    1.80
   4  -2   7    5.50    1.30
  -4  -2  -7    6.10    1.20
   4   2   7    7.50    1.20
   4   2   7    5.30    1.70
   4   2   7    5.40    1.00
  -4   2  -7    5.50    1.00
   5  -2   7  119.79    4.60
   5  -2   7  121.59    4.30
   5  -2   7  120.49    4.90
  -5  -2  -7  120.29    4.60
   5  -2   7  116.19    4.80
   5  -2   7  121.99    4.90
   5  -2   7  113.19    4.20
  -5  -2  -7  121.69    4.30
   5  -2   7  122.39    4.30
   5  -2   7  122.59    4.40
   5  -2   7  118.89    5.20
  -5   2  -7  121.89    4.30
   5   2   7  129.09    4.20
   5   2   7  117.99    4.20
  -5   2  -7  121.89    4.20
   6  -2   7    2.10    2.40
   6  -2   7    0.30    2.10
   6  -2   7    1.90    0.80
  -6  -2  -7    1.30    1.00
   6  -2   7    1.50    1.20
   6  -2   7    1.20    0.80
   6  -2   7    1.20    0.90
   6  -2   7    3.00    1.10
  -6  -2  -7    1.30    0.70
  -6   2  -7    1.10    0.80
  -6   2  -7    0.60    0.70
  -6   2  -7    0.30    0.90
  -7  -2  -7    3.00    1.00
   7  -2   7    3.40    1.10
  -7  -2  -7    4.90    1.40
  -7  -2  -7    3.10    0.80
   7  -2   7    4.10    1.10
  -7   2  -7    3.60    1.10
  -7   2  -7    2.50    1.40
  -7   2  -7    2.90    0.90
   8  -2   7   49.60    2.60
  -8  -2  -7   48.20    2.20
   8  -2   7   53.09    2.70
  -8  -2  -7   44.80    2.50
  -8  -2  -7   51.39    2.60
   8  -2   7   43.80    2.70
  -8   2  -7   49.40    2.40
  -8   2  -7   45.10    2.70
  -8   2  -7   49.00    2.20
  -8   2  -7   46.30    2.30
   9  -2   7   19.20    3.10
  -9  -2  -7   17.60    2.00
  -9  -2  -7   18.10    1.60
  -9  -2  -7   17.00    1.40
  -9   2  -7   18.20    1.80
  -9   2  -7   18.50    1.40
  -9   2  -7   16.90    2.60
 -10  -2  -7   41.40    2.20
 -10  -2  -7   43.60    2.30
 -10  -2  -7   41.30    2.10
 -10   2  -7   41.40    2.00
 -10   2  -7   42.90    2.40
 -10   2  -7   43.40    2.40
 -10   2  -7   45.40    2.30
 -11  -2  -7    0.00    1.10
 -11  -2  -7    1.10    0.80
 -11  -2  -7    1.40    0.70
 -11   2  -7    1.00    0.80
 -11   2  -7    1.50    1.10
 -11   2  -7    0.90    1.40
 -12  -2  -7   10.00    1.30
 -12  -2  -7    5.60    1.50
 -12  -2  -7    9.60    1.20
 -12   2  -7   12.30    1.50
 -12   2  -7    8.40    2.20
 -12   2  -7    8.60    1.20
 -13  -2  -7    2.90    1.20
 -13  -2  -7    3.40    1.00
 -13  -2  -7    1.70    0.70
 -13   2  -7    4.80    1.50
 -13   2  -7    3.90    1.60
 -14  -2  -7    7.70    1.40
 -14  -2  -7    9.70    1.10
 -14   2  -7    9.90    1.50
 -14   2  -7   10.30    1.30
 -16  -3   7    7.40    1.30
 -16  -3   7    6.60    1.10
 -16  -3   7    6.90    1.00
 -16  -3   7    6.50    0.90
 -16   3   7    7.20    0.90
 -15  -3   7   -0.40    0.60
 -15  -3   7    0.90    0.80
 -15  -3   7    1.10    0.70
 -15  -3   7    0.80    1.00
 -15  -3   7    1.20    0.90
 -15   3   7   -0.30    0.70
 -15   3   7   -1.30    1.20
 -14  -3   7   18.90    1.90
 -14  -3   7   22.30    1.70
 -14  -3   7   21.50    1.70
 -14  -3   7   24.10    1.70
 -14  -3   7   21.80    1.40
 -14   3   7   22.50    2.70
 -14   3   7   20.20    1.90
 -14   3   7   25.50    2.10
 -14   3   7   24.90    1.80
 -13  -3   7   43.70    2.50
 -13  -3   7   46.40    2.20
 -13  -3   7   45.90    2.00
 -13  -3   7   47.00    2.30
 -13  -3   7   47.20    2.40
 -13  -3   7   50.79    4.10
 -13  -3   7   51.09    2.40
 -13   3   7   43.80    2.50
 -13   3   7   40.40    3.00
 -13   3   7   45.40    2.50
 -12  -3   7   -0.20    1.10
 -12  -3   7    1.40    0.80
 -12  -3   7    2.20    0.90
 -12  -3   7    1.10    1.00
 -12  -3   7    1.20    0.80
 -12  -3   7    1.20    0.80
  12  -3  -7    6.20    2.00
 -12   3   7   -0.40    1.20
 -12   3   7    2.90    1.60
 -12   3   7    1.90    1.10
 -11  -3   7    0.80    1.20
 -11  -3   7    0.70    1.10
 -11  -3   7    0.30    2.60
 -11  -3   7    0.40    0.90
  11  -3  -7    3.00    1.60
 -11  -3   7    0.40    2.00
 -11  -3   7    0.50    0.80
 -11  -3   7    0.60    1.00
 -11  -3   7    2.10    1.10
 -11  -3   7    2.00    0.90
  11  -3  -7    1.30    1.10
 -11   3   7    2.60    1.50
 -11   3   7    1.00    1.60
 -11   3   7    0.80    1.00
 -10  -3   7   26.50    2.00
 -10  -3   7   26.10    2.30
 -10  -3   7   21.60    2.40
 -10  -3   7   24.80    1.50
 -10  -3   7   25.10    2.20
  10  -3  -7   26.10    2.20
  10  -3  -7   25.20    2.20
 -10  -3   7   24.10    1.90
 -10  -3   7   24.60    1.90
 -10  -3   7   25.80    2.30
 -10  -3   7   26.40    2.20
 -10   3   7   25.90    1.70
 -10   3   7   24.30    2.70
 -10   3   7   25.80    2.10
  -9  -3   7    5.20    1.30
  -9  -3   7    3.00    0.90
  -9  -3   7    5.90    1.00
  -9  -3   7    2.60    0.90
  -9  -3   7    3.80    1.10
   9  -3  -7    2.30    0.90
   9  -3  -7    3.40    1.10
  -9  -3   7    1.50    1.20
  -9  -3   7    1.90    1.00
  -9  -3   7    3.60    1.30
  -9  -3   7    4.80    1.10
  -9   3   7    3.70    1.00
  -8  -3   7    5.00    1.40
   8  -3  -7    4.50    1.30
  -8  -3   7    5.60    1.30
  -8  -3   7    4.90    1.10
  -8  -3   7    3.80    1.20
   8  -3  -7    4.80    1.20
   8  -3  -7    5.20    1.30
  -8  -3   7    4.40    1.00
  -8  -3   7    4.40    1.20
  -8  -3   7    6.80    1.40
  -8  -3   7    4.60    1.20
  -8  -3   7    5.20    1.40
  -8   3   7    4.80    1.00
  -7  -3   7    8.10    1.30
  -7  -3   7    9.30    1.20
  -7  -3   7    7.20    1.40
  -7  -3   7    8.90    1.30
   7  -3  -7    7.70    1.40
  -7  -3   7    8.10    1.90
  -7  -3   7    8.20    1.40
  -7  -3   7   10.00    2.70
  -7  -3   7    6.70    1.40
  -7  -3   7    6.60    1.60
   7  -3  -7    6.80    1.20
  -7  -3   7    8.20    1.50
   7  -3  -7    8.80    1.70
  -7   3   7    6.90    1.30
  -6  -3   7  197.48    6.50
   6  -3  -7  200.58    6.70
  -6  -3   7  197.08    6.50
   6  -3  -7  198.68    6.80
  -6  -3   7  191.48    6.50
  -6  -3   7  165.98    7.50
  -6  -3   7  189.28    6.50
  -6  -3   7  197.18    6.70
  -6  -3   7  198.98    6.90
  -6  -3   7  189.38    6.60
  -6  -3   7  189.08    7.20
  -6  -3   7  190.28    6.30
  -6  -3   7  198.08    6.60
  -6   3   7  191.48    6.50
  -5  -3   7  223.38    7.80
  -5  -3   7  231.58    7.60
  -5  -3   7  246.28    8.10
  -5  -3   7  232.18    7.50
  -5  -3   7  228.78    7.40
  -5  -3   7  229.48    8.10
  -5  -3   7  229.68    7.70
  -5  -3   7  231.68    7.50
  -5  -3   7  222.98    7.90
   5  -3  -7  228.58    7.60
  -5  -3   7  228.98    7.50
  -5  -3   7  231.28    7.70
  -5  -3   7  233.08    7.70
  -5  -3   7  225.38    7.60
   5  -3  -7  226.38    7.50
  -5   3   7  231.38    7.60
  -4  -3   7  541.85   17.50
  -4  -3   7  546.75   16.80
  -4  -3   7  548.05   16.90
  -4  -3   7  555.04   17.00
  -4  -3   7  542.45   17.00
  -4  -3   7  545.05   16.90
  -4  -3   7  541.95   16.80
  -4  -3   7  560.64   17.10
  -4  -3   7  544.35   17.30
  -4  -3   7  541.85   17.20
  -4  -3   7  548.35   17.00
   4  -3  -7  528.35   16.80
  -4  -3   7  537.65   16.70
   4  -3  -7  531.35   16.90
   4  -3  -7  553.04   17.20
  -3  -3   7   92.89    3.70
  -3  -3   7   94.89    3.70
  -3  -3   7   96.89    3.60
   3  -3  -7   94.19    3.50
  -3  -3   7   95.09    4.70
   3  -3  -7   91.69    4.00
  -3  -3   7   96.69    3.60
  -3  -3   7   93.19    3.80
  -3  -3   7   95.69    3.40
  -3  -3   7   90.49    4.10
   3  -3  -7   94.79    3.60
  -3  -3   7   90.09    3.60
  -3  -3   7   93.69    3.50
  -3  -3   7   96.39    3.90
  -3   3   7   99.19    3.60
   2  -3  -7   56.49    3.10
  -2  -3   7   56.39    2.60
  -2  -3   7   59.79    2.40
   2  -3  -7   56.09    2.50
  -2  -3   7   53.49    2.50
  -2  -3   7   54.69    3.80
  -2  -3   7   60.59    2.70
  -2  -3   7   60.99    2.50
   2  -3  -7   60.09    2.60
  -2  -3   7   55.59    3.10
  -2  -3   7   59.29    2.90
  -2  -3   7   58.49    2.90
  -2  -3   7   56.79    2.50
  -2  -3   7   60.79    2.60
  -2   3   7   59.29    2.60
  -1  -3   7    1.50    1.00
  -1  -3   7    1.20    1.00
  -1  -3   7    1.70    0.70
  -1  -3   7    2.90    0.90
  -1  -3   7    2.20    0.80
  -1  -3   7    1.70    0.70
  -1  -3   7    5.70    1.70
  -1  -3   7    2.70    0.90
   1  -3  -7    2.70    1.30
  -1  -3   7    3.30    0.90
   1  -3  -7    2.00    0.70
  -1  -3   7    1.00    1.10
  -1   3   7    0.30    1.30
   0  -3   7    4.60    1.00
   0  -3   7    7.10    1.10
   0  -3   7    3.70    1.00
   0  -3   7    7.20    1.60
   0  -3  -7    8.80    2.40
   0  -3   7    6.60    1.90
   0  -3   7    2.80    1.00
   0  -3  -7    5.30    1.20
   0  -3   7    6.20    1.10
   0  -3   7    4.80    1.30
   0  -3   7    7.00    1.40
   0  -3   7    5.20    1.10
   0   3   7    4.50    0.90
   0   3  -7    2.70    1.00
   1  -3   7   71.09    3.20
   1  -3   7   67.49    2.90
   1  -3   7   72.19    3.10
   1  -3   7   71.89    3.00
  -1  -3  -7   73.39    3.00
   1  -3   7   70.29    3.20
   1  -3   7   71.29    3.40
  -1  -3  -7   68.49    3.90
   1  -3   7   66.69    2.80
   1  -3   7   73.29    3.70
   1  -3   7   76.59    3.10
   1   3   7   73.19    2.80
  -1   3  -7   75.99    3.10
   2  -3   7   51.49    2.40
   2  -3   7   52.39    2.50
   2  -3   7   50.69    2.40
   2  -3   7   52.69    2.70
   2  -3   7   53.19    3.00
  -2  -3  -7   49.60    2.50
  -2  -3  -7   53.49    2.80
   2  -3   7   49.20    2.30
   2  -3   7   52.09    2.70
   2   3   7   50.69    2.30
  -2   3  -7   52.89    2.50
   3  -3   7   34.20    1.90
   3  -3   7   35.40    2.30
   3  -3   7   33.40    2.20
   3  -3   7   31.50    2.60
  -3  -3  -7   35.60    2.80
   3  -3   7   34.00    2.20
   3  -3   7   35.10    2.20
   3  -3   7   32.80    1.90
  -3  -3  -7   35.00    2.20
   3  -3   7   34.40    1.90
   3   3   7   34.90    2.00
  -3   3  -7   34.30    2.10
   4  -3   7   43.90    2.40
   4  -3   7   40.10    2.10
  -4  -3  -7   39.40    2.30
   4  -3   7   42.50    2.20
   4  -3   7   37.80    2.10
   4  -3   7   39.70    2.20
   4  -3   7   43.30    2.40
   4  -3   7   39.40    2.80
  -4  -3  -7   39.80    2.60
   4  -3   7   40.90    2.10
  -4   3  -7   41.90    2.00
   4   3   7   43.60    2.30
   4   3   7   38.80    2.30
  -4   3  -7   42.80    2.30
   5  -3   7    1.40    1.10
   5  -3   7    1.40    0.90
   5  -3   7    2.00    1.00
   5  -3   7    0.40    1.20
  -5  -3  -7    1.70    1.00
   5  -3   7    1.70    0.90
   5  -3   7    0.80    1.00
  -5  -3  -7    1.10    1.10
   5  -3   7    1.30    0.90
  -5   3  -7    0.70    1.20
  -5   3  -7    0.80    0.80
   6  -3   7   30.10    1.90
   6  -3   7   30.70    2.10
   6  -3   7   28.70    2.00
   6  -3   7   32.10    2.10
   6  -3   7   29.20    2.50
  -6  -3  -7   29.90    2.10
   6  -3   7   29.00    2.10
   6  -3   7   30.20    1.90
  -6   3  -7   28.10    2.40
  -6   3  -7   31.30    1.80
  -6   3  -7   28.30    1.80
   7  -3   7    3.30    1.30
   7  -3   7    3.80    1.50
  -7  -3  -7    5.20    1.40
   7  -3   7    2.00    1.00
   7  -3   7    4.00    1.20
   7  -3   7    4.00    1.10
  -7  -3  -7    4.00    1.00
  -7   3  -7    5.10    1.00
  -7   3  -7    4.70    1.50
  -7   3  -7    3.00    1.70
  -8  -3  -7    2.70    0.90
   8  -3   7    4.40    1.50
   8  -3   7    1.70    1.20
   8  -3   7    4.00    1.80
  -8  -3  -7    4.70    1.30
   8  -3   7    4.00    1.30
  -8   3  -7    2.60    0.90
  -8   3  -7    4.40    1.40
  -8   3  -7    1.30    0.80
  -9  -3  -7    1.40    0.80
   9  -3   7    3.60    2.20
   9  -3   7    4.10    1.50
  -9  -3  -7    2.20    0.80
  -9   3  -7    3.70    1.40
  -9   3  -7    1.80    0.90
  -9   3  -7    2.10    0.90
 -10  -3  -7   -0.20    0.70
 -10  -3  -7    0.60    0.70
 -10   3  -7   -0.70    0.70
 -10   3  -7    0.40    1.20
 -10   3  -7    0.60    0.90
 -10   3  -7    0.40    1.00
 -11  -3  -7   -0.40    1.20
 -11  -3  -7    0.70    0.60
 -11   3  -7    0.60    0.60
 -11   3  -7    0.40    0.90
 -11   3  -7   -1.50    1.00
 -12  -3  -7    3.20    0.80
 -12  -3  -7    3.00    0.80
 -12   3  -7    4.50    1.00
 -13  -4   7   22.40    1.40
 -13  -4   7   23.70    1.40
 -13  -4   7   23.20    1.60
 -13   4   7   25.20    1.30
 -12  -4   7    1.60    0.80
 -12  -4   7    1.80    0.80
 -12  -4   7    0.30    0.80
 -12  -4   7   -1.90    1.10
 -12   4   7    1.40    0.80
 -11  -4   7    1.70    0.80
 -11  -4   7    7.60    2.20
 -11  -4   7    5.20    1.30
 -11   4   7    3.70    1.00
 -11   4   7    7.00    1.70
 -10  -4   7    3.20    1.00
 -10  -4   7    2.10    0.80
  10  -4  -7    1.60    0.80
 -10  -4   7    0.30    0.90
 -10  -4   7    2.90    1.20
 -10  -4   7    5.40    1.50
 -10  -4   7    1.60    0.80
  10  -4  -7    2.50    1.10
 -10   4   7    0.90    1.20
   9  -4  -7   17.50    1.70
  -9  -4   7   18.40    1.80
  -9  -4   7   13.10    1.70
  -9  -4   7   12.70    1.50
   9  -4  -7   18.40    1.70
  -9  -4   7   17.50    1.60
  -9  -4   7   16.70    1.30
  -9  -4   7   18.20    1.60
  -9   4   7   14.80    1.80
  -8  -4   7    2.80    1.60
   8  -4  -7    1.50    1.20
   8  -4  -7    0.80    0.90
  -8  -4   7    1.40    0.90
  -8  -4   7    3.50    1.30
  -8  -4   7    0.60    1.00
  -8  -4   7    5.20    1.50
  -8  -4   7    1.30    0.90
  -8  -4   7    0.80    0.90
  -8   4   7    0.60    1.30
  -8   4   7    3.00    1.20
   7  -4  -7    2.70    0.90
  -7  -4   7    3.80    1.00
  -7  -4   7    2.90    0.90
  -7  -4   7    4.30    1.20
  -7  -4   7    3.10    1.00
  -7  -4   7    3.40    1.50
  -7  -4   7    4.50    1.30
   7  -4  -7    2.80    0.80
  -7  -4   7    6.50    1.70
  -7   4   7    2.50    1.20
  -7   4   7    2.90    1.40
  -6  -4   7  269.37    8.90
   6  -4  -7  277.37    9.20
  -6  -4   7  272.67    8.80
  -6  -4   7  275.67    9.00
  -6  -4   7  272.87    9.00
  -6  -4   7  267.17    8.60
  -6  -4   7  269.47    8.90
  -6  -4   7  266.37    8.90
   6  -4  -7  269.37    8.80
  -6   4   7  272.07    8.90
  -5  -4   7   11.60    1.40
  -5  -4   7   11.70    2.70
  -5  -4   7   10.60    1.50
  -5  -4   7   11.40    2.00
   5  -4  -7   11.90    1.40
  -5  -4   7   12.70    1.50
  -5  -4   7   11.30    1.50
  -5  -4   7    9.90    1.30
  -5  -4   7    7.90    2.10
  -5  -4   7   12.50    1.60
   5  -4  -7   12.40    1.60
  -5   4   7   13.00    1.90
  -4  -4   7   52.19    2.80
  -4  -4   7   49.00    2.70
  -4  -4   7   50.19    2.40
   4  -4  -7   48.90    2.50
  -4  -4   7   49.50    2.70
   4  -4  -7   49.70    2.40
  -4  -4   7   46.90    2.30
  -4  -4   7   47.70    2.30
  -4  -4   7   48.00    2.40
  -4  -4   7   45.10    3.00
  -4  -4   7   47.70    2.40
  -4  -4   7   44.70    2.20
  -4   4   7   49.50    2.80
  -3  -4   7   89.09    3.90
  -3  -4   7   83.49    3.40
  -3  -4   7   83.59    3.50
   3  -4  -7   79.69    3.40
  -3  -4   7   75.69    3.10
  -3  -4   7   81.49    3.60
  -3  -4   7   80.69    3.30
   3  -4  -7   79.89    3.30
  -3  -4   7   81.29    3.50
  -3  -4   7   74.69    4.30
  -3  -4   7   83.39    3.40
  -3  -4   7   80.99    3.30
  -3   4   7   79.59    3.80
   3   4  -7   78.59    3.90
  -2  -4   7    3.70    1.40
  -2  -4   7    4.90    1.20
  -2  -4   7    3.20    0.90
  -2  -4   7    5.30    1.50
  -2  -4   7    3.60    0.90
   2  -4  -7    4.10    1.10
  -2  -4   7    3.30    1.10
  -2  -4   7    2.70    1.10
   2  -4  -7    4.00    1.00
  -2  -4   7    3.30    1.10
  -2  -4   7    5.10    1.20
   2   4  -7    3.90    1.80
  -2   4   7    2.60    1.00
   1  -4  -7   34.50    2.40
  -1  -4   7   35.00    2.60
   1  -4  -7   31.80    2.10
  -1  -4   7   35.00    2.20
  -1  -4   7   33.80    2.00
  -1  -4   7   35.00    2.10
  -1  -4   7   36.40    2.30
  -1  -4   7   34.50    2.10
  -1  -4   7   37.30    2.00
  -1  -4   7   33.70    1.90
  -1  -4   7   31.50    2.30
  -1   4   7   32.50    2.00
   1   4  -7   30.30    2.70
   0  -4   7   37.20    2.00
   0  -4   7   37.10    2.00
   0  -4   7   37.10    2.30
   0  -4  -7   35.80    2.50
   0  -4  -7   36.00    2.20
   0  -4   7   36.40    2.10
   0  -4   7   36.30    2.20
   0  -4   7   37.80    2.10
   0  -4   7   36.60    2.20
   0  -4   7   36.40    2.00
   0   4  -7   33.60    2.90
   0   4   7   36.20    2.10
   1  -4   7    4.80    1.10
   1  -4   7    4.20    1.30
  -1  -4  -7    5.90    1.70
   1  -4   7    5.60    1.50
  -1  -4  -7    3.10    1.40
   1  -4   7    5.80    1.40
   1  -4   7    3.70    1.10
   1  -4   7    4.80    1.10
   1  -4   7    2.90    1.10
   1  -4   7    5.40    1.20
   1   4   7    3.30    1.50
   2  -4   7   23.80    1.70
   2  -4   7   23.10    1.80
   2  -4   7   23.90    1.90
   2  -4   7   22.80    1.60
   2  -4   7   18.90    1.80
   2  -4   7   20.80    1.60
   2  -4   7   22.20    1.60
   2  -4   7   24.50    2.30
  -2   4  -7   20.80    1.60
   2   4   7   22.00    2.40
   3  -4   7   11.50    1.30
   3  -4   7   11.60    2.60
   3  -4   7   11.60    1.30
   3  -4   7   12.70    1.70
   3  -4   7    9.40    1.60
   3  -4   7   12.00    1.60
   3  -4   7   12.90    1.40
   3  -4   7   13.50    1.60
  -3   4  -7   13.80    1.60
   3   4   7   18.70    2.20
   4  -4   7   20.20    1.70
   4  -4   7   19.30    1.60
   4  -4   7   21.80    2.00
   4  -4   7   20.90    1.80
   4  -4   7   19.10    1.90
  -4   4  -7   19.20    1.60
  -4   4  -7   20.80    1.80
   5  -4   7    9.00    1.60
   5  -4   7    8.40    1.90
   5  -4   7   11.20    1.30
   5  -4   7   11.80    1.50
   5  -4   7   10.90    1.50
  -5   4  -7    8.20    1.40
  -5   4  -7   10.10    1.80
   6  -4   7    1.60    1.20
   6  -4   7    1.40    0.80
   6  -4   7    1.80    0.90
   6  -4   7    1.30    0.90
  -6   4  -7    1.10    1.00
   7  -4   7   14.60    1.60
   7  -4   7   12.30    1.50
   7  -4   7   16.30    1.40
   7  -4   7   15.70    1.60
  -7   4  -7   14.60    1.60
  -7   4  -7   16.50    1.60
   8  -4   7    1.10    0.90
   8  -4   7    1.50    1.00
  -8   4  -7    2.10    0.80
  -9   4  -7    4.60    0.90
  -9   4  -7    4.00    1.10
   7  -5  -7   11.40    1.60
   6  -5  -7    1.30    0.60
  -6  -5   7    4.90    1.30
   6  -5  -7    2.80    0.80
  -6  -5   7    2.00    0.80
  -5  -5   7    3.90    1.20
   5  -5  -7    3.00    0.80
  -5  -5   7    1.50    0.90
   5  -5  -7    2.40    0.60
  -5  -5   7    5.00    1.50
  -4  -5   7    1.60    1.00
   4  -5  -7    2.30    0.80
  -4  -5   7    2.40    0.90
  -4  -5   7    2.80    1.00
   4  -5  -7    0.70    0.60
  -4  -5   7    1.90    0.60
  -3  -5   7    1.60    0.90
  -3  -5   7    0.90    0.80
  -3  -5   7    0.60    0.60
   3  -5  -7    0.30    0.70
  -3  -5   7    1.20    0.80
   3  -5  -7    1.10    0.80
  -2  -5   7   12.20    1.30
  -2  -5   7    9.00    1.80
  -2  -5   7   12.30    1.30
  -2  -5   7   11.10    1.40
  -2  -5   7   10.30    1.30
   2  -5  -7   10.70    1.50
  -1  -5   7    1.60    0.70
  -1  -5   7    1.40    0.70
  -1  -5   7    0.90    1.00
   0  -5   7   16.10    1.90
   0  -5   7   14.10    1.20
   0  -5   7   13.20    1.40
   0  -5   7   12.90    1.10
   1  -5   7    3.80    0.80
   1  -5   7    2.90    0.80
   1  -5   7    4.20    1.00
   2  -5   7    1.60    0.60
   2  -5   7    1.50    0.60
   2  -5   7    1.10    0.70
   3  -5   7    3.50    0.90
   3  -5   7    1.70    0.80
   3  -5   7    2.20    0.90
 -19   0   8   -0.20    0.60
 -19   0   8    0.30    0.80
 -18   0   8   52.09    2.60
 -18   0   8   47.00    2.20
 -18   0   8   47.60    2.40
 -18   0   8   47.80    2.30
 -17   0   8   -0.40    0.90
 -17   0   8   -0.20    0.90
 -17   0   8    0.20    1.30
 -17   0   8    0.10    1.00
 -16   0   8   20.50    1.80
 -16   0   8   15.20    1.70
 -16   0   8   18.10    1.70
 -16   0   8   15.70    1.60
 -15   0   8    0.10    1.70
 -15   0   8    0.60    1.60
 -15   0   8    1.80    1.10
 -15   0   8   -0.50    1.50
 -15   0   8    1.50    1.50
 -15   0   8    0.50    1.00
 -15   0   8    0.30    1.00
 -15   0   8    1.00    0.90
 -15   0   8   -0.20    1.50
 -14   0   8  997.70   29.90
 -14   0   8  969.20   29.60
 -14   0   8  989.50   30.00
 -14   0   8  982.60   29.90
 -14   0   8  968.50   29.70
 -14   0   8  988.00   29.70
 -14   0   8  949.11   29.80
 -14   0   8  989.90   29.80
 -14   0   8  963.40   29.70
 -13   0   8    0.00    1.10
 -13   0   8   -0.20    1.20
 -13   0   8   -1.10    0.80
 -13   0   8   -1.40    1.30
 -13   0   8    0.50    1.00
 -13   0   8   -1.10    1.00
 -13   0   8   -0.50    0.80
 -13   0   8    0.60    1.00
 -13   0   8    1.50    1.50
 -12   0   8  348.67   11.40
 -12   0   8  366.66   11.70
 -12   0   8  356.46   11.40
 -12   0   8  352.46   11.40
 -12   0   8  362.46   11.40
 -12   0   8  354.06   11.30
 -12   0   8  382.56   11.60
 -12   0   8  356.96   11.60
 -12   0   8  368.86   11.60
 -11   0   8   -3.10    1.70
 -11   0   8    0.30    0.80
 -11   0   8   -3.30    1.20
 -11   0   8    0.50    0.70
 -11   0   8    2.00    1.30
 -11   0   8    1.10    0.80
 -11   0   8    0.20    0.90
 -11   0   8   -1.40    0.90
 -11   0   8   -2.50    1.20
 -10   0   8    0.60    0.60
 -10   0   8    0.30    0.70
 -10   0   8   -1.30    1.30
 -10   0   8    1.50    0.60
 -10   0   8   -1.40    1.50
 -10   0   8    1.40    0.90
 -10   0   8   -2.60    1.30
 -10   0   8    0.80    1.70
 -10   0   8    0.00    0.90
  -9   0   8    0.40    0.60
  -9   0   8    0.30    0.90
  -9   0   8   -2.40    1.30
  -9   0   8   -2.20    1.40
  -9   0   8   -0.30    0.50
  -9   0   8   -0.30    0.90
  -9   0   8   -0.30    0.50
  -8   0   8   68.49    2.70
  -8   0   8   68.39    2.60
  -8   0   8   70.49    3.10
  -8   0   8   66.29    2.80
  -8   0   8   68.29    2.50
  -8   0   8   69.19    2.60
  -8   0   8   68.69    2.70
  -8   0   8   67.29    2.70
  -8   0   8   67.59    2.50
  -7   0   8   -0.30    0.70
  -7   0   8    0.50    0.50
  -7   0   8   -0.60    0.50
  -7   0   8    1.30    0.80
  -7   0   8    0.90    0.60
  -7   0   8   -1.00    1.10
  -7   0   8    0.20    0.70
  -7   0   8   -0.50    0.60
  -6   0   8  503.95   15.40
  -6   0   8  504.65   15.40
  -6   0   8  501.85   15.40
  -6   0   8  521.65   15.40
  -6   0   8  516.35   15.30
  -6   0   8  483.85   15.40
  -5   0   8    0.10    0.40
  -5   0   8    0.00    0.50
  -5   0   8   -0.30    0.40
  -5   0   8    1.10    0.70
  -5   0   8   -0.20    0.40
  -5   0   8    0.30    0.40
  -4   0   8  211.38    7.00
  -4   0   8  227.88    7.00
  -4   0   8  219.68    7.00
  -4   0   8  219.68    6.90
  -4   0   8  225.58    6.90
  -4   0   8  225.68    7.00
  -3   0   8   -0.50    0.30
  -3   0   8   -0.20    0.90
  -3   0   8   -0.30    0.50
  -3   0   8   -0.20    0.40
  -3   0   8   -0.20    0.40
  -3   0   8   -1.10    0.50
  -2   0   8   39.60    1.70
  -2   0   8   39.30    1.60
  -2   0   8   38.70    1.60
   2   0  -8   45.50    2.20
  -2   0   8   36.70    1.50
  -2   0   8   39.00    1.50
  -2   0   8   48.60    2.30
  -1   0   8   -0.10    0.40
  -1   0   8    0.20    0.50
  -1   0   8    0.40    0.40
  -1   0   8    0.10    0.90
  -1   0   8   -0.60    0.60
   1   0  -8    0.00    0.70
   1   0   8    0.80    0.50
   1   0   8   -0.10    0.40
   1   0   8    1.70    0.80
   1   0   8    1.50    0.80
  -1   0  -8   -0.20    0.60
  -1   0  -8    0.60    0.80
  -2   0  -8   17.70    1.30
   2   0   8   17.70    0.90
   2   0   8   16.60    1.00
   2   0   8   18.70    1.10
  -2   0  -8   15.40    1.40
   2   0   8   16.40    1.50
   3   0   8    0.60    0.60
   3   0   8    0.70    0.60
  -3   0  -8   -0.20    0.70
   3   0   8    0.20    0.80
   3   0   8   -0.30    0.40
  -3   0  -8   -0.40    0.70
   4   0   8  194.88    6.30
   4   0   8  198.78    6.10
  -4   0  -8  194.88    6.20
   4   0   8  192.48    6.10
   4   0   8  179.48    6.30
  -4   0  -8  183.18    6.10
   5   0   8    0.50    0.90
   5   0   8    0.40    0.90
  -5   0  -8    0.20    0.70
  -5   0  -8    1.20    1.40
   5   0   8   -0.20    0.50
   5   0   8   -0.20    0.70
  -5   0  -8    0.10    0.60
   6   0   8  556.54   16.70
  -6   0  -8  531.05   16.80
  -6   0  -8  568.34   16.60
   6   0   8  523.55   16.40
  -6   0  -8  514.55   16.40
   6   0   8  551.64   16.50
   6   0   8  516.25   16.60
   7   0   8    0.10    1.10
  -7   0  -8    1.00    1.20
  -7   0  -8   -0.90    0.80
  -7   0  -8   -0.70    0.70
  -8   0  -8  356.56   12.20
  -8   0  -8  378.06   11.60
  -8   0  -8  374.06   11.70
  -9   0  -8   -0.20    1.00
  -9   0  -8   -0.60    0.80
  -9   0  -8    0.40    0.70
 -10   0  -8   41.00    2.40
 -10   0  -8   40.60    1.90
 -10   0  -8   39.40    2.10
 -11   0  -8    0.20    1.00
 -11   0  -8    0.40    1.00
 -11   0  -8   -0.30    0.80
 -12   0  -8    5.10    1.20
 -12   0  -8    6.50    1.10
 -12   0  -8    9.20    1.90
 -13   0  -8   -0.40    0.70
 -13   0  -8    0.00    1.30
 -15   0  -8   -0.40    0.70
 -19  -1   8    1.60    0.70
 -19  -1   8    1.20    0.90
 -19   1   8    2.50    0.80
 -19   1   8    2.20    1.00
 -18  -1   8    0.50    1.20
 -18  -1   8    0.30    1.10
 -18  -1   8    1.30    0.80
 -18  -1   8    2.10    1.10
 -18  -1   8    2.10    1.00
 -18   1   8    0.10    0.80
 -18   1   8    2.20    1.00
 -18   1   8    2.40    1.20
 -17  -1   8    0.10    0.80
 -17  -1   8    1.20    1.00
 -17  -1   8   -0.20    1.00
 -17  -1   8    1.10    0.90
 -17  -1   8   -1.30    1.20
 -17  -1   8    1.80    0.90
 -17  -1   8    2.00    1.00
 -17   1   8    1.20    0.90
 -17   1   8   -0.20    1.10
 -17   1   8    0.20    0.90
 -17   1   8    0.90    0.90
 -16  -1   8   36.30    2.00
 -16  -1   8   35.80    2.10
 -16  -1   8   36.30    2.00
 -16  -1   8   34.80    1.90
 -16  -1   8   37.40    2.50
 -16  -1   8   36.00    2.40
 -16   1   8   35.80    2.90
 -16   1   8   37.50    2.00
 -16   1   8   33.70    2.00
 -16   1   8   32.80    2.00
 -16   1   8   36.30    2.40
 -15  -1   8    8.20    1.40
 -15  -1   8    7.90    1.60
 -15  -1   8    8.90    1.40
 -15  -1   8   11.50    2.50
 -15  -1   8    9.90    1.50
 -15  -1   8    7.80    1.70
 -15  -1   8    6.10    1.50
 -15  -1   8    5.90    1.50
 -15   1   8    8.90    1.80
 -15   1   8    8.00    1.50
 -15   1   8    8.10    1.40
 -15   1   8    5.40    2.20
 -15   1   8    9.70    1.50
 -15   1   8    5.90    1.60
 -14  -1   8  109.49    4.10
 -14  -1   8  108.89    4.00
 -14  -1   8  108.89    4.10
 -14  -1   8  112.39    4.20
 -14  -1   8  109.29    4.30
 -14  -1   8  102.19    4.20
 -14  -1   8  107.59    3.90
 -14  -1   8  105.29    4.10
 -14  -1   8  112.59    4.20
 -14   1   8  109.19    4.10
 -14   1   8  103.39    4.10
 -14   1   8  108.59    4.30
 -14   1   8  102.79    4.30
 -14   1   8  108.09    4.10
 -14   1   8  112.79    4.10
 -13  -1   8    9.70    1.50
 -13  -1   8    8.20    2.10
 -13  -1   8    7.10    1.50
 -13  -1   8    8.00    1.40
 -13  -1   8    7.80    1.40
 -13  -1   8    6.00    1.60
 -13  -1   8    9.10    1.90
 -13  -1   8   10.00    1.80
 -13  -1   8    9.30    1.70
 -13   1   8   10.90    2.00
 -13   1   8   10.10    1.40
 -13   1   8    6.80    1.60
 -13   1   8    7.30    1.30
 -13   1   8    8.50    1.40
 -13   1   8    9.20    1.70
 -12  -1   8   29.40    2.10
 -12  -1   8   23.70    2.20
 -12  -1   8   32.00    2.20
 -12  -1   8   25.90    1.70
 -12  -1   8   28.20    1.80
 -12  -1   8   30.20    2.40
 -12  -1   8   26.70    1.70
 -12  -1   8   26.40    1.80
 -12   1   8   24.90    2.60
 -12   1   8   26.90    1.70
 -12   1   8   27.90    1.70
 -12   1   8   27.90    1.80
 -12   1   8   28.80    1.90
 -12   1   8   26.50    2.10
 -11  -1   8    1.90    1.10
 -11  -1   8    0.20    1.20
 -11  -1   8    1.00    0.80
 -11  -1   8    0.50    0.80
 -11  -1   8    0.80    0.90
 -11  -1   8    0.30    1.10
 -11  -1   8    1.80    0.90
 -11  -1   8    0.40    0.90
 -11   1   8    0.80    0.90
 -11   1   8    0.40    1.00
 -11   1   8    0.30    1.70
 -11   1   8    1.40    1.10
 -11   1   8    1.50    1.20
 -11   1   8    1.60    1.00
 -10  -1   8   28.90    2.40
 -10  -1   8   33.10    1.90
 -10  -1   8   32.60    2.30
 -10  -1   8   33.20    1.80
 -10  -1   8   34.40    1.80
 -10  -1   8   32.90    1.70
 -10  -1   8   34.90    1.70
 -10  -1   8   35.50    2.40
 -10  -1   8   33.10    1.80
 -10   1   8   33.40    1.80
 -10   1   8   32.90    1.90
 -10   1   8   32.60    2.10
 -10   1   8   32.10    1.60
 -10   1   8   31.80    2.10
  -9  -1   8    8.40    1.00
  -9  -1   8    9.60    1.30
  -9  -1   8    6.70    1.10
  -9  -1   8   11.30    1.30
  -9  -1   8    9.40    1.20
  -9  -1   8    9.50    2.20
  -9  -1   8   13.00    1.90
  -9  -1   8   11.60    1.10
  -9   1   8    9.60    1.70
  -9   1   8   11.00    1.10
  -9   1   8   10.90    1.30
  -9   1   8    7.40    1.00
  -9   1   8   11.40    1.80
  -9   1   8    8.20    1.10
  -9   1   8    7.10    1.40
  -9   1   8   11.20    1.40
  -8  -1   8   33.10    1.80
  -8  -1   8   32.10    1.70
  -8  -1   8   32.80    1.70
  -8  -1   8   32.60    1.60
  -8  -1   8   32.60    2.40
  -8  -1   8   29.40    2.60
  -8  -1   8   32.40    1.90
  -8  -1   8   33.30    1.70
  -8   1   8   33.30    1.60
  -8   1   8   32.10    1.40
  -8   1   8   32.30    2.30
  -8   1   8   31.30    1.70
  -8   1   8   34.20    1.60
  -8   1   8   34.60    1.80
  -8   1   8   31.10    2.30
  -8   1   8   27.40    1.60
  -7  -1   8   20.10    1.50
  -7  -1   8   19.70    1.60
  -7  -1   8   24.40    1.30
  -7  -1   8   21.00    1.20
  -7  -1   8   22.00    1.50
  -7  -1   8   21.70    1.50
  -7  -1   8   21.40    1.40
  -7  -1   8   24.40    1.60
  -7  -1   8   22.20    1.30
  -7   1   8   23.70    1.20
  -7   1   8   22.90    1.30
  -7   1   8   24.30    1.60
  -7   1   8   22.50    2.30
  -7   1   8   21.70    1.20
  -7   1   8   21.30    1.30
   6  -1  -8   34.50    2.60
   6  -1  -8   28.70    1.80
  -6  -1   8   31.30    1.60
  -6  -1   8   28.30    1.60
  -6  -1   8   28.60    1.50
  -6  -1   8   29.80    1.50
  -6  -1   8   29.10    2.40
  -6  -1   8   26.70    1.80
  -6  -1   8   28.90    1.40
  -6  -1   8   29.60    1.30
  -6  -1   8   28.70    1.40
  -6  -1   8   26.30    1.60
  -6   1   8   30.00    1.50
  -6   1   8   26.00    1.70
  -6   1   8   28.20    1.40
  -6   1   8   30.60    1.30
  -6   1   8   29.00    1.30
  -5  -1   8  375.56   12.00
  -5  -1   8  426.86   12.60
  -5  -1   8  418.96   12.00
  -5  -1   8  378.36   12.00
  -5  -1   8  365.76   12.20
   5  -1  -8  387.16   12.10
  -5  -1   8  375.56   12.10
  -5  -1   8  387.06   12.10
  -5  -1   8  395.06   12.10
  -5   1   8  394.26   11.90
  -5   1   8  389.16   11.80
  -5   1   8  384.16   12.00
  -5   1   8  391.76   12.10
  -4  -1   8   89.99    3.20
  -4  -1   8   89.49    3.50
  -4  -1   8   87.59    3.20
  -4  -1   8  100.69    3.40
  -4  -1   8   92.39    3.10
  -4  -1   8   89.19    3.30
  -4  -1   8   91.29    3.10
  -4  -1   8   91.69    3.50
   4  -1  -8   93.39    3.40
  -4  -1   8   92.39    3.20
  -4  -1   8   90.79    3.20
  -4   1   8   91.19    3.20
  -4   1   8   92.89    3.00
  -4   1   8   91.79    3.20
  -4   1   8   90.49    3.10
  -3  -1   8   96.89    3.40
  -3  -1   8   93.19    3.50
  -3  -1   8   93.79    3.20
  -3  -1   8   90.69    3.60
  -3  -1   8   93.49    3.30
  -3  -1   8   95.29    3.30
  -3   1   8   99.09    3.20
  -3   1   8   92.89    3.30
  -3   1   8  100.99    3.30
  -2  -1   8  122.19    4.30
  -2  -1   8  132.89    4.30
  -2  -1   8  127.49    4.50
  -2  -1   8  137.19    4.40
  -2  -1   8  132.69    4.20
  -2  -1   8  130.39    4.30
   2  -1  -8  119.29    4.40
  -2  -1   8  125.99    4.40
  -2  -1   8  125.99    4.30
  -2   1   8  128.69    4.30
  -2   1   8  135.79    4.20
  -2   1   8  136.19    4.40
  -1  -1   8   60.99    2.50
  -1  -1   8   59.49    2.40
  -1  -1   8   63.29    2.30
  -1  -1   8   60.79    2.20
  -1  -1   8   69.19    2.70
   1  -1  -8   51.29    2.50
  -1  -1   8   60.59    2.40
  -1  -1   8   59.39    2.20
  -1  -1   8   60.39    2.20
  -1   1   8   55.99    2.30
  -1   1   8   60.09    2.20
  -1   1   8   62.89    2.40
  -1   1   8   59.69    2.30
   0  -1   8   49.10    2.00
   0  -1   8   50.49    2.00
   0  -1   8   49.70    1.90
   0  -1  -8   46.40    2.20
   0  -1   8   49.99    1.90
   0  -1   8   48.10    2.20
   0  -1   8   50.59    2.00
   0  -1   8   48.60    2.00
   0   1   8   42.80    2.30
   0   1   8   48.20    1.90
   0   1   8   51.49    1.80
   0   1  -8   44.90    2.20
   0   1   8   48.70    1.90
   1  -1   8   31.00    1.50
   1  -1   8   28.40    1.70
   1  -1   8   31.50    1.50
   1  -1   8   30.40    1.60
   1  -1   8   37.30    2.40
   1  -1   8   34.00    1.60
   1  -1   8   34.90    1.60
  -1  -1  -8   29.00    1.70
  -1   1  -8   30.00    1.80
   1   1   8   31.10    1.50
   1   1   8   33.10    1.50
   1   1   8   31.70    1.30
   2  -1   8   36.90    1.70
  -2  -1  -8   35.40    1.80
   2  -1   8   35.60    2.20
   2  -1   8   37.80    1.90
   2  -1   8   39.30    1.80
   2  -1   8   38.40    1.80
   2  -1   8   40.70    1.80
   2  -1   8   37.50    1.60
  -2   1  -8   36.80    2.10
   2   1   8   39.10    1.60
   2   1   8   38.20    1.60
   2   1   8   38.10    1.70
  -2   1  -8   40.20    1.60
   3  -1   8   70.29    2.90
  -3  -1  -8   75.19    2.80
   3  -1   8   71.29    2.80
   3  -1   8   69.79    2.50
   3  -1   8   71.09    2.80
   3  -1   8   68.29    3.00
   3  -1   8   72.29    2.60
   3   1   8   68.29    2.90
   3   1   8   71.39    2.60
   3   1   8   68.89    2.50
  -3   1  -8   68.99    2.60
   3   1   8   71.59    2.70
  -3   1  -8   65.89    2.80
  -4  -1  -8   92.79    3.60
   4  -1   8   93.39    3.80
   4  -1   8  100.09    3.40
   4  -1   8   89.89    3.60
   4  -1   8   93.09    3.60
  -4  -1  -8   92.39    3.90
   4  -1   8   95.29    3.30
   4   1   8   95.59    3.20
   4   1   8   89.79    3.70
   4   1   8   95.79    3.30
  -4   1  -8   96.09    3.30
   4   1   8   87.19    4.00
  -4   1  -8   97.79    3.30
  -4   1  -8   94.69    3.50
  -5  -1  -8    0.80    1.00
   5  -1   8   -1.00    0.70
   5  -1   8   -1.00    1.20
  -5  -1  -8   -0.10    0.60
   5  -1   8   -0.50    0.60
  -5  -1  -8   -1.40    1.00
   5  -1   8   -1.70    1.90
   5   1   8    1.90    1.20
   5   1   8   -0.50    0.90
  -5   1  -8    0.90    1.10
  -5   1  -8    0.70    0.70
  -5   1  -8    0.10    0.80
  -5   1  -8   -1.00    1.00
   5   1   8   -0.60    1.30
   5   1   8    0.40    0.90
  -5   1  -8   -1.90    1.80
   6  -1   8   12.10    1.80
   6  -1   8   11.60    2.00
   6  -1   8   11.30    1.30
   6  -1   8    9.90    1.30
  -6  -1  -8    9.20    1.50
  -6  -1  -8    9.30    1.70
  -6  -1  -8    9.60    1.20
  -6   1  -8   10.60    1.50
   6   1   8    9.80    1.50
  -6   1  -8   13.00    1.70
  -6   1  -8   12.80    1.80
   6   1   8   12.40    1.40
  -6   1  -8   10.20    1.20
  -6   1  -8   10.40    2.10
  -7  -1  -8   13.20    1.60
   7  -1   8   10.70    1.50
   7  -1   8   13.20    1.60
  -7  -1  -8    9.50    1.70
  -7  -1  -8   14.90    1.40
   7  -1   8    7.80    2.00
  -7   1  -8   10.30    1.90
  -7   1  -8   16.10    2.80
  -7   1  -8   12.20    1.90
  -7   1  -8   15.30    1.30
  -8  -1  -8  273.87    8.70
   8  -1   8  258.87    9.00
  -8  -1  -8  282.87    9.00
  -8   1  -8  269.07    8.70
  -8   1  -8  277.17    8.90
  -9  -1  -8    7.80    1.20
  -9  -1  -8    9.90    1.30
  -9  -1  -8    8.10    1.50
  -9   1  -8   10.10    1.10
  -9   1  -8   15.40    2.20
 -10  -1  -8    1.40    1.00
 -10  -1  -8    0.60    1.00
 -10  -1  -8    1.80    1.10
 -10   1  -8   -0.10    1.30
 -11  -1  -8    4.80    1.30
 -11  -1  -8    5.50    1.30
 -11  -1  -8    4.70    1.30
 -11   1  -8    9.20    2.90
 -11   1  -8    6.80    1.10
 -12  -1  -8    3.50    0.90
 -12  -1  -8    2.80    0.90
 -12  -1  -8    3.10    0.80
 -12   1  -8    7.70    2.20
 -12   1  -8    3.90    0.90
 -13  -1  -8   -0.30    0.80
 -13  -1  -8   -0.50    0.80
 -13  -1  -8   -0.40    0.80
 -13   1  -8    0.20    0.70
 -14  -1  -8    0.30    0.80
 -14  -1  -8    0.10    1.00
 -14  -1  -8    0.40    0.70
 -14   1  -8    0.60    0.70
 -15   1  -8    1.40    1.00
 -18  -2   8    2.20    1.10
 -18  -2   8    3.10    0.90
 -18  -2   8    2.00    0.70
 -18  -2   8    2.10    0.80
 -18   2   8    2.80    1.30
 -18   2   8    1.10    0.70
 -17  -2   8    3.20    1.20
 -17  -2   8    5.10    1.00
 -17  -2   8    2.40    0.80
 -17  -2   8    3.90    1.00
 -17  -2   8    2.30    0.80
 -17   2   8    4.70    1.30
 -17   2   8    9.90    2.80
 -17   2   8    2.90    0.70
 -16  -2   8    1.90    0.70
 -16  -2   8    2.50    0.90
 -16  -2   8    1.30    0.80
 -16  -2   8    4.60    1.20
 -16  -2   8    1.70    1.00
 -16  -2   8    3.10    0.90
 -16   2   8    1.20    1.90
 -16   2   8    2.10    1.20
 -16   2   8    2.90    0.90
 -16   2   8    0.90    1.30
 -16   2   8    2.10    1.00
 -15  -2   8    0.70    1.00
 -15  -2   8    1.10    0.80
 -15  -2   8    1.50    0.80
 -15  -2   8    0.30    0.90
 -15  -2   8    0.00    1.40
 -15   2   8   -0.20    2.10
 -15   2   8    0.60    1.00
 -15   2   8    0.50    1.30
 -15   2   8    2.40    1.40
 -14  -2   8   20.10    1.60
 -14  -2   8   20.40    1.80
 -14  -2   8   19.30    1.60
 -14  -2   8   20.60    1.80
 -14  -2   8   21.60    1.50
 -14  -2   8   20.10    2.20
 -14  -2   8   19.40    1.90
 -14   2   8   24.80    2.30
 -14   2   8   22.00    1.80
 -14   2   8   20.80    1.70
 -14   2   8   18.40    1.70
 -14   2   8   21.70    1.90
 -13  -2   8   -0.20    1.30
 -13  -2   8   -0.20    1.40
 -13  -2   8    1.40    1.10
 -13  -2   8    2.10    0.90
 -13  -2   8    0.80    1.50
 -13  -2   8    2.40    1.00
 -13  -2   8    1.40    1.00
 -13  -2   8    2.00    0.90
 -13   2   8    0.30    1.50
 -13   2   8    1.60    0.90
 -13   2   8    0.50    1.20
 -13   2   8    3.00    1.00
 -13   2   8    1.20    1.10
 -13   2   8   -2.20    2.40
 -12  -2   8   14.40    1.70
 -12  -2   8   13.20    1.60
 -12  -2   8   12.30    1.40
 -12  -2   8    9.30    1.20
 -12  -2   8   13.90    1.80
 -12  -2   8   13.50    1.50
 -12  -2   8   11.10    1.40
 -12  -2   8   12.00    1.80
 -12  -2   8   15.30    2.00
 -12   2   8   11.90    1.50
 -12   2   8   14.80    2.40
 -12   2   8    9.00    1.80
 -12   2   8   13.00    1.70
 -12   2   8   15.00    1.70
 -11  -2   8    5.20    1.50
 -11  -2   8    5.40    1.40
 -11  -2   8    4.90    1.30
 -11  -2   8    6.00    1.70
 -11  -2   8    7.10    1.60
 -11  -2   8    4.40    1.20
 -11  -2   8    5.70    1.30
 -11  -2   8    4.90    1.30
 -11  -2   8    4.10    1.10
  11  -2  -8    4.50    1.50
 -11   2   8    6.80    2.30
 -11   2   8    5.40    1.70
 -11   2   8    6.10    1.30
 -11   2   8    7.20    1.70
 -11   2   8    5.40    1.60
 -10  -2   8    0.20    1.10
  10  -2  -8    0.40    1.20
 -10  -2   8    0.70    0.80
 -10  -2   8   -0.10    0.70
 -10  -2   8   -1.10    0.90
 -10  -2   8    0.70    1.00
 -10  -2   8    0.20    0.90
 -10  -2   8    0.30    1.00
 -10  -2   8   -0.50    0.70
 -10   2   8    0.50    1.00
 -10   2   8    0.10    1.10
 -10   2   8    0.20    1.30
 -10   2   8   -1.50    1.30
 -10   2   8   -0.70    1.10
  -9  -2   8   11.30    2.00
  -9  -2   8   15.80    1.60
   9  -2  -8   15.00    1.80
  -9  -2   8   16.40    1.90
  -9  -2   8   16.30    1.60
  -9  -2   8   14.60    1.40
  -9  -2   8   13.30    1.40
   9  -2  -8   13.10    2.30
  -9  -2   8   15.80    1.40
  -9  -2   8   15.10    1.90
  -9  -2   8   13.00    1.40
  -9   2   8   13.80    1.40
  -9   2   8   14.50    1.80
  -9   2   8   15.30    2.80
  -9   2   8   11.40    2.10
  -9   2   8   13.00    1.30
  -9   2   8   15.50    1.80
  -8  -2   8    1.70    0.80
  -8  -2   8    2.50    0.80
   8  -2  -8    3.60    1.00
  -8  -2   8    2.60    1.10
  -8  -2   8    3.50    0.90
   8  -2  -8    2.60    1.30
  -8  -2   8    7.20    1.90
  -8  -2   8    2.40    0.70
  -8  -2   8    1.90    1.20
  -8  -2   8    1.60    0.80
  -8  -2   8    2.60    0.80
  -8  -2   8    0.00    2.30
  -8   2   8    3.50    0.90
  -8   2   8    3.30    1.30
  -8   2   8    1.60    1.40
  -8   2   8    1.70    1.20
  -8   2   8    2.60    0.80
   7  -2  -8    2.00    0.90
  -7  -2   8    2.20    1.10
  -7  -2   8    0.90    0.70
  -7  -2   8    3.10    1.90
  -7  -2   8    0.60    0.60
  -7  -2   8    1.00    1.00
  -7  -2   8   -0.10    1.20
  -7  -2   8   -1.10    1.20
  -7  -2   8    0.10    0.50
  -7  -2   8    0.60    0.70
   7  -2  -8    0.80    1.20
  -7  -2   8    1.20    0.70
  -7  -2   8    0.90    0.70
  -7   2   8   -0.60    1.20
  -7   2   8    0.40    1.20
  -7   2   8    0.50    0.60
  -7   2   8    0.50    0.70
  -6  -2   8   13.20    1.10
  -6  -2   8   12.40    2.30
  -6  -2   8   12.90    1.10
  -6  -2   8   10.90    1.60
  -6  -2   8   14.30    1.30
  -6  -2   8   11.70    2.00
  -6  -2   8   14.60    1.20
  -6  -2   8   15.10    2.30
  -6  -2   8   14.80    1.40
   6  -2  -8   14.20    2.20
  -6  -2   8   12.20    2.00
  -6  -2   8   13.80    1.30
  -6  -2   8   14.20    1.90
   6  -2  -8   13.70    1.40
  -6  -2   8   14.90    2.00
  -6  -2   8   12.50    1.10
  -6   2   8   12.20    1.50
  -6   2   8   14.10    1.20
   5  -2  -8   21.00    2.30
  -5  -2   8   21.40    1.40
  -5  -2   8   20.30    2.40
  -5  -2   8   19.70    2.00
  -5  -2   8   21.00    1.80
  -5  -2   8   18.70    1.20
  -5  -2   8   17.10    3.00
  -5  -2   8   16.40    1.30
  -5  -2   8   16.80    2.10
  -5  -2   8   20.30    1.20
  -5  -2   8   20.40    1.70
  -5  -2   8   19.90    1.30
  -5  -2   8   20.10    1.50
  -5  -2   8   20.10    2.40
  -5   2   8   16.50    1.50
  -5   2   8   18.10    1.10
  -5   2   8   21.90    1.30
   4  -2  -8   45.00    2.10
  -4  -2   8   42.70    2.00
  -4  -2   8   45.10    2.10
  -4  -2   8   35.90    2.60
  -4  -2   8   44.10    2.50
  -4  -2   8   44.00    2.00
  -4  -2   8   42.80    1.80
  -4  -2   8   42.90    2.10
  -4  -2   8   47.50    2.10
  -4  -2   8   43.70    1.90
  -4  -2   8   46.70    3.30
   4  -2  -8   41.00    2.80
  -4  -2   8   42.50    1.90
  -4  -2   8   45.40    3.40
  -4  -2   8   44.10    2.30
  -4  -2   8   43.20    2.40
  -4   2   8   40.30    1.80
  -4   2   8   44.10    1.90
  -4   2   8   42.20    2.10
   3  -2  -8   12.30    1.30
  -3  -2   8    8.20    1.60
   3  -2  -8    8.00    1.50
  -3  -2   8    8.90    1.10
  -3  -2   8   11.40    0.90
  -3  -2   8   10.30    1.00
  -3  -2   8   11.80    2.20
  -3  -2   8    9.50    1.50
  -3  -2   8   12.10    2.10
  -3  -2   8    9.00    1.00
  -3  -2   8    9.10    2.80
  -3  -2   8    9.30    0.90
  -3  -2   8   10.20    1.30
  -3  -2   8    9.50    1.10
  -3   2   8   10.00    1.10
  -3   2   8    7.80    1.20
  -3   2   8    9.80    0.80
  -2  -2   8    7.30    1.00
   2  -2  -8    6.70    1.20
   2  -2  -8    4.00    1.40
  -2  -2   8    3.10    1.30
  -2  -2   8    7.20    1.40
  -2  -2   8    4.80    0.70
  -2  -2   8    7.20    1.30
  -2  -2   8    5.30    0.90
  -2  -2   8    3.60    1.50
  -2  -2   8    6.30    0.90
   2  -2  -8   10.70    2.80
  -2   2   8    4.60    0.80
  -2   2   8    8.40    1.30
  -2   2   8    5.10    1.10
  -1  -2   8    0.80    0.80
  -1  -2   8    1.60    0.60
  -1  -2   8    1.50    0.70
  -1  -2   8    2.10    0.90
  -1  -2   8    0.60    0.70
  -1  -2   8    2.70    1.30
  -1  -2   8    0.40    0.70
  -1  -2   8    1.40    1.50
   1  -2  -8    0.50    0.70
   1  -2  -8    2.30    1.10
  -1  -2   8    1.70    0.60
  -1  -2   8    1.50    0.70
  -1  -2   8   -0.30    1.20
  -1   2   8    1.40    1.00
  -1   2   8    0.60    0.70
  -1   2   8    1.10    0.50
   0  -2   8    5.90    1.70
   0  -2   8   -0.10    1.50
   0  -2  -8    1.30    0.80
   0  -2   8    1.30    0.60
   0  -2   8    3.30    1.10
   0  -2   8    3.70    0.70
   0  -2   8    2.30    1.10
   0  -2   8    2.20    0.70
   0  -2  -8    2.30    1.00
   0  -2   8    2.50    1.30
   0  -2   8    1.40    0.70
   0  -2   8    2.00    0.90
   0   2   8    1.70    0.80
   0   2  -8    0.80    1.10
   0   2   8    3.10    0.70
   1  -2   8   27.60    2.70
   1  -2   8   29.20    1.60
   1  -2   8   30.80    1.60
   1  -2   8   31.90    2.10
  -1  -2  -8   29.90    1.80
   1  -2   8   30.00    2.80
   1  -2   8   29.50    2.60
   1  -2   8   33.00    1.80
   1  -2   8   30.90    1.50
   1  -2   8   27.90    2.90
   1   2   8   30.60    1.40
  -1   2  -8   27.50    2.20
   1   2   8   31.60    1.90
  -1   2  -8   31.70    1.60
   2  -2   8    4.70    0.90
   2  -2   8    4.90    0.90
   2  -2   8    2.20    1.60
  -2  -2  -8    6.00    1.60
   2  -2   8    5.40    1.60
  -2  -2  -8    4.40    1.30
   2  -2   8    8.40    2.40
   2  -2   8    4.50    1.00
   2  -2   8    4.90    1.00
   2  -2   8    6.20    2.00
   2  -2   8    4.90    1.40
   2  -2   8    3.60    0.90
   2   2   8    4.00    0.90
   2   2   8    5.90    1.30
  -2   2  -8    3.00    0.80
   2   2   8    4.80    0.80
   3  -2   8    9.80    1.80
   3  -2   8    8.90    1.40
   3  -2   8    9.40    1.40
  -3  -2  -8    7.50    1.30
   3  -2   8    8.20    1.70
   3  -2   8   10.10    1.20
   3  -2   8    8.40    1.10
   3  -2   8   10.40    2.10
  -3  -2  -8   10.40    2.00
   3  -2   8    6.60    1.90
   3  -2   8    8.50    1.00
   3   2   8   10.70    1.20
  -3   2  -8    8.30    1.30
   3   2   8    8.90    1.10
   3   2   8    7.80    1.80
   4  -2   8   33.60    2.30
   4  -2   8   29.20    2.70
   4  -2   8   30.90    1.90
   4  -2   8   31.80    3.20
   4  -2   8   32.20    3.00
   4  -2   8   28.80    1.60
   4  -2   8   29.10    1.70
   4  -2   8   29.50    1.90
  -4  -2  -8   32.10    1.70
  -4  -2  -8   33.30    2.20
   4  -2   8   31.80    1.80
   4   2   8   30.40    1.70
  -4   2  -8   28.50    1.80
   4   2   8   23.50    2.70
   4   2   8   30.90    1.70
  -4   2  -8   27.30    1.60
  -5   2  -8   12.20    1.50
   6  -2   8    2.20    1.10
   6  -2   8    1.60    1.10
  -6  -2  -8    0.50    0.60
   6  -2   8    1.00    1.00
  -6  -2  -8    1.60    0.90
   6  -2   8    1.90    0.90
  -6   2  -8    1.70    1.10
  -6   2  -8    1.10    0.70
   7  -2   8    2.90    1.30
  -7  -2  -8    1.30    0.70
  -7  -2  -8    2.40    0.90
   7  -2   8    0.30    1.10
   7  -2   8    1.60    1.20
  -7   2  -8    3.40    1.60
  -7   2  -8    1.50    1.10
  -7   2  -8    4.00    1.10
  -8  -2  -8    2.30    1.00
  -8  -2  -8    1.00    2.00
   8  -2   8    4.40    1.80
   8  -2   8    4.70    1.50
   8  -2   8    0.50    1.30
  -8  -2  -8    2.90    0.80
  -8   2  -8    4.20    2.10
  -8   2  -8    2.80    1.20
  -8   2  -8    4.40    1.10
  -8   2  -8    3.80    1.20
  -9  -2  -8    4.60    1.20
  -9  -2  -8    4.70    1.30
  -9  -2  -8    9.90    1.90
  -9   2  -8    6.00    1.10
  -9   2  -8    6.20    1.70
  -9   2  -8    6.60    1.80
 -10  -2  -8    1.50    0.70
 -10  -2  -8    0.80    1.30
 -10  -2  -8    1.10    0.70
 -10   2  -8    1.30    0.80
 -10   2  -8    1.30    0.90
 -10   2  -8    3.90    1.20
 -10   2  -8    1.50    1.90
 -11  -2  -8   14.20    1.90
 -11  -2  -8   18.50    1.70
 -11  -2  -8   17.70    1.40
 -11   2  -8   16.80    1.30
 -11   2  -8   16.90    1.70
 -11   2  -8   17.70    2.50
 -12  -2  -8    3.40    1.00
 -12  -2  -8    2.80    0.80
 -12   2  -8    2.80    0.80
 -12   2  -8    2.80    0.90
 -13  -2  -8    0.60    0.60
 -13  -2  -8    2.00    0.80
 -13   2  -8    5.10    1.50
 -16  -3   8    7.20    1.00
 -16  -3   8    7.50    1.10
 -16  -3   8    9.30    0.90
 -16  -3   8    8.20    1.50
 -16   3   8    8.20    1.10
 -15  -3   8    9.80    1.50
 -15  -3   8    9.10    1.20
 -15  -3   8   10.10    1.20
 -15  -3   8    7.40    1.40
 -15  -3   8   10.40    1.10
 -15   3   8    8.60    1.30
 -14  -3   8   18.80    1.40
 -14  -3   8   18.20    1.20
 -14  -3   8   20.20    1.70
 -14  -3   8   18.60    1.50
 -14  -3   8   18.10    1.50
 -14  -3   8   18.80    1.80
 -14   3   8   20.20    1.30
 -14   3   8   18.10    2.10
 -13  -3   8    0.10    0.80
 -13  -3   8    1.50    0.80
 -13  -3   8    1.10    1.10
 -13  -3   8    1.30    1.00
 -13  -3   8    1.60    0.90
 -13  -3   8    1.40    0.80
 -13  -3   8    0.20    1.20
 -13   3   8    0.20    1.10
 -13   3   8   -0.10    0.70
 -12  -3   8   -0.80    0.90
 -12  -3   8    0.60    1.10
 -12  -3   8    0.20    1.00
 -12  -3   8   -0.10    0.80
 -12  -3   8    0.10    0.80
 -12  -3   8    0.90    1.30
 -12  -3   8    0.90    0.90
 -12   3   8    1.00    0.80
 -12   3   8   -1.00    1.20
  11  -3  -8    2.00    1.40
 -11  -3   8    4.80    1.00
 -11  -3   8    2.90    1.00
 -11  -3   8    4.20    1.00
  11  -3  -8    7.10    1.70
 -11  -3   8    3.00    1.00
 -11  -3   8    3.80    1.30
 -11  -3   8    3.10    0.90
 -11  -3   8    3.20    2.10
 -11  -3   8    5.30    1.40
 -11   3   8    5.50    1.40
 -10  -3   8    5.30    1.10
 -10  -3   8    4.30    1.40
  10  -3  -8    6.70    1.90
 -10  -3   8    5.20    1.60
 -10  -3   8    7.40    1.80
 -10  -3   8    4.70    1.40
 -10  -3   8    5.60    1.20
 -10  -3   8    8.30    1.90
 -10  -3   8    7.90    1.50
  10  -3  -8    4.50    1.10
 -10   3   8    5.00    1.70
 -10   3   8    5.40    1.30
  -9  -3   8    2.90    1.20
  -9  -3   8    1.80    0.80
  -9  -3   8    2.60    0.80
  -9  -3   8    4.60    1.20
   9  -3  -8    2.00    1.00
  -9  -3   8    1.70    0.80
  -9  -3   8    3.10    1.50
  -9  -3   8    2.30    1.10
  -9  -3   8    4.00    1.20
  -9  -3   8    2.20    1.00
   9  -3  -8    3.30    1.00
  -9   3   8    3.20    1.20
  -9   3   8    1.70    1.00
  -8  -3   8    5.20    1.50
  -8  -3   8    5.10    1.00
  -8  -3   8    5.50    1.30
  -8  -3   8    7.40    1.90
   8  -3  -8    3.70    1.10
  -8  -3   8    5.00    1.40
  -8  -3   8    4.20    1.10
  -8  -3   8    5.50    1.30
  -8  -3   8    5.50    1.30
   8  -3  -8    4.90    1.30
  -8  -3   8    3.10    0.90
  -8   3   8    5.60    1.30
  -8   3   8    5.40    1.20
   7  -3  -8    9.80    1.30
  -7  -3   8    9.90    1.30
  -7  -3   8    7.70    1.30
  -7  -3   8    7.50    1.50
  -7  -3   8    9.10    1.20
  -7  -3   8    6.80    2.00
  -7  -3   8    8.70    2.50
  -7  -3   8    8.30    1.70
  -7  -3   8   11.20    1.90
  -7  -3   8    9.50    1.40
   7  -3  -8    7.40    1.80
  -7  -3   8    6.30    1.30
  -7   3   8    6.50    1.40
  -7   3   8    7.50    1.20
  -6  -3   8   15.00    1.60
   6  -3  -8   15.40    2.00
  -6  -3   8   16.10    1.50
  -6  -3   8   17.00    1.70
  -6  -3   8   13.70    2.60
  -6  -3   8   15.80    2.30
  -6  -3   8   15.70    1.60
  -6  -3   8   16.60    1.70
   6  -3  -8   16.40    1.50
  -6  -3   8   12.40    1.80
  -6  -3   8   17.30    1.50
  -6  -3   8   16.70    2.00
  -6  -3   8   17.90    3.30
  -6  -3   8   17.60    1.80
  -6  -3   8   16.30    2.30
  -6   3   8   13.60    1.60
  -5  -3   8  381.66   11.90
  -5  -3   8  385.36   12.20
  -5  -3   8  387.66   12.10
  -5  -3   8  384.16   11.90
  -5  -3   8  374.16   12.10
  -5  -3   8  386.36   12.10
  -5  -3   8  389.36   12.10
  -5  -3   8  364.56   12.20
   5  -3  -8  376.06   12.10
  -5  -3   8  374.56   12.40
   5  -3  -8  380.26   12.30
  -5  -3   8  370.86   12.10
  -5   3   8  376.86   12.00
  -4  -3   8   14.70    1.80
   4  -3  -8   14.10    1.50
  -4  -3   8   18.00    1.80
  -4  -3   8   12.80    2.30
  -4  -3   8   13.60    1.30
   4  -3  -8   15.90    2.00
  -4  -3   8   14.00    1.30
  -4  -3   8   16.00    1.70
  -4  -3   8   13.90    1.50
  -4  -3   8   11.50    1.50
  -4  -3   8   13.40    1.50
  -4   3   8   12.20    1.60
  -3  -3   8  319.97   10.30
  -3  -3   8  319.67   10.20
  -3  -3   8  320.87   10.10
  -3  -3   8  316.77   10.30
  -3  -3   8  316.07   10.00
   3  -3  -8  313.07   10.20
  -3  -3   8  324.67   10.10
  -3  -3   8  318.57   10.20
  -3  -3   8  325.77   10.60
  -3  -3   8  314.77   10.20
   3  -3  -8  309.07   10.60
  -3   3   8  306.07   10.30
  -3   3   8  303.87   10.00
  -2  -3   8   47.50    2.60
  -2  -3   8   52.29    2.50
  -2  -3   8   49.99    2.20
   2  -3  -8   50.29    2.60
  -2  -3   8   50.29    2.40
  -2  -3   8   53.29    2.70
  -2  -3   8   48.00    2.30
  -2  -3   8   46.20    2.60
  -2  -3   8   48.60    2.30
  -2  -3   8   48.10    2.90
  -2  -3   8   51.39    2.40
  -2   3   8   49.20    2.60
  -2   3   8   49.20    2.20
  -1  -3   8   65.89    2.70
  -1  -3   8   62.99    3.00
  -1  -3   8   62.19    2.60
  -1  -3   8   64.89    2.80
  -1  -3   8   63.49    2.70
   1  -3  -8   62.79    2.80
  -1  -3   8   63.99    3.00
  -1  -3   8   62.09    3.20
  -1  -3   8   66.49    2.90
  -1   3   8   62.99    3.00
   0  -3   8    2.40    1.00
   0  -3   8    4.60    1.20
   0  -3   8    2.90    0.90
   0  -3   8    6.00    1.30
   0  -3   8    3.10    1.00
   0  -3   8    3.90    1.10
   0  -3  -8    4.50    1.30
   0  -3   8    3.50    1.10
   0  -3   8    4.90    1.30
   0  -3   8    2.50    1.50
   0  -3  -8    5.10    2.00
   0   3  -8    4.90    1.40
   0   3   8    3.50    0.90
   1  -3   8    9.60    1.40
   1  -3   8   10.90    1.40
   1  -3   8   10.20    1.40
   1  -3   8    8.50    1.30
   1  -3   8   10.90    1.40
   1  -3   8    9.70    1.70
   1  -3   8   11.30    1.30
   1  -3   8   11.40    1.90
  -1  -3  -8   11.20    1.60
  -1  -3  -8   14.60    3.00
   1  -3   8   13.70    1.80
   1   3   8   11.60    1.40
  -1   3  -8   10.10    1.60
   2  -3   8   -0.50    0.80
   2  -3   8    1.70    1.10
   2  -3   8    1.90    1.10
   2  -3   8    1.30    0.90
   2  -3   8    0.20    0.80
  -2  -3  -8   -1.80    1.20
   2  -3   8    1.60    1.00
   2  -3   8    0.90    0.90
  -2  -3  -8   -2.00    1.70
   2  -3   8   -0.10    0.80
  -2   3  -8   -0.40    1.10
   2   3   8   -0.40    1.00
   3  -3   8   19.50    1.70
   3  -3   8   19.10    1.50
   3  -3   8   20.00    1.60
   3  -3   8   20.80    1.50
   3  -3   8   20.20    1.60
   3  -3   8   20.20    2.00
   3  -3   8   20.20    2.00
   3  -3   8   17.80    2.30
  -3  -3  -8   20.00    2.40
  -3  -3  -8   23.20    2.00
   3   3   8   16.20    1.70
   3   3   8   22.40    1.80
  -3   3  -8   20.70    1.90
   4  -3   8   51.29    2.50
   4  -3   8   53.29    2.50
   4  -3   8   52.79    2.60
   4  -3   8   52.99    2.60
  -4  -3  -8   50.69    2.80
   4  -3   8   52.09    2.60
  -4  -3  -8   50.89    2.50
   4  -3   8   54.89    3.00
   4  -3   8   53.39    2.50
   4  -3   8   53.79    2.60
  -4   3  -8   53.59    2.30
   4   3   8   54.99    2.70
   4   3   8   53.39    2.80
  -4   3  -8   52.09    2.90
   5  -3   8   25.10    2.00
   5  -3   8   23.00    1.80
   5  -3   8   24.70    2.00
  -5  -3  -8   18.70    2.90
   5  -3   8   24.90    1.90
   5  -3   8   24.00    1.80
   5  -3   8   24.40    2.30
  -5  -3  -8   24.70    2.00
   5  -3   8   22.70    2.30
  -5   3  -8   24.10    1.50
  -5   3  -8   19.80    2.30
  -6  -3  -8   10.10    1.60
   6  -3   8   10.30    1.40
   6  -3   8    9.30    2.20
   6  -3   8    8.60    1.60
   6  -3   8   10.10    1.70
   6  -3   8    9.10    1.80
  -6  -3  -8   10.20    1.50
   6  -3   8   10.00    1.50
  -6   3  -8    7.20    2.30
  -6   3  -8    9.70    1.50
  -6   3  -8   11.00    1.30
   7  -3   8    1.00    1.50
   7  -3   8    1.20    1.10
   7  -3   8    1.60    1.40
  -7  -3  -8    1.30    0.90
  -7  -3  -8    0.70    0.80
   7  -3   8    2.60    1.20
   7  -3   8    2.40    1.60
  -7   3  -8    1.40    0.90
  -7   3  -8    1.00    1.10
   8  -3   8    2.90    2.40
  -8  -3  -8    2.50    0.90
   8  -3   8    4.30    1.30
  -8  -3  -8    2.40    0.80
   8  -3   8    3.00    1.40
  -8   3  -8    2.00    1.30
  -8   3  -8    2.80    0.90
  -8   3  -8    1.90    0.80
  -9  -3  -8   18.90    1.50
  -9  -3  -8   20.60    1.50
  -9   3  -8   21.60    1.90
  -9   3  -8   19.10    1.60
  -9   3  -8   18.40    1.40
 -10  -3  -8   32.90    1.70
 -10  -3  -8   29.60    1.70
 -10   3  -8   31.70    1.70
 -10   3  -8   29.80    1.80
 -10   3  -8   30.00    1.60
 -11  -3  -8    0.30    0.70
 -11  -3  -8    0.60    1.00
 -11   3  -8    0.10    0.60
 -11   3  -8    2.70    1.30
 -11   3  -8    1.10    1.10
 -12   3  -8    4.40    1.10
 -13  -4   8    0.20    0.80
 -13  -4   8   -0.20    0.70
 -13  -4   8   -0.10    0.80
 -13   4   8    0.20    0.60
 -12  -4   8    7.10    1.30
 -12  -4   8    8.40    1.10
 -12  -4   8    8.30    1.10
 -12  -4   8    4.80    1.10
 -12   4   8    7.80    1.00
 -11  -4   8    5.70    1.40
 -11  -4   8    9.10    1.80
 -11  -4   8    8.60    1.20
 -11  -4   8    8.00    1.40
 -11  -4   8   10.10    1.30
 -11   4   8    7.50    1.00
 -10  -4   8    0.40    0.70
 -10  -4   8    0.90    1.00
 -10  -4   8    1.00    0.70
 -10  -4   8    0.20    0.90
  10  -4  -8   -0.30    1.20
 -10  -4   8   -1.80    1.00
 -10  -4   8   -0.90    1.00
  10  -4  -8   -1.10    0.70
 -10   4   8    2.50    1.40
 -10   4   8   -0.60    0.70
   9  -4  -8    1.40    0.70
  -9  -4   8    1.20    1.20
   9  -4  -8    2.30    1.00
  -9  -4   8   -0.50    1.00
  -9  -4   8    2.90    2.20
  -9  -4   8    0.40    0.90
  -9  -4   8    0.90    0.90
  -9  -4   8    1.10    0.80
  -9  -4   8    1.40    0.80
  -9   4   8    3.00    1.00
  -9   4   8    2.00    1.30
  -8  -4   8   22.30    1.70
  -8  -4   8   21.20    1.60
  -8  -4   8   21.40    2.20
  -8  -4   8   18.50    1.60
   8  -4  -8   23.10    1.70
  -8  -4   8   23.10    1.40
  -8  -4   8   21.70    2.30
   8  -4  -8   21.00    1.70
  -8  -4   8   22.80    1.70
  -8   4   8   20.20    1.90
  -8   4   8   21.10    2.30
  -7  -4   8   11.30    1.40
   7  -4  -8   13.90    1.70
  -7  -4   8   15.70    2.40
  -7  -4   8   12.30    1.80
  -7  -4   8   12.10    1.20
  -7  -4   8   12.60    1.80
   7  -4  -8   14.80    2.20
  -7  -4   8   10.50    1.40
  -7   4   8    9.70    1.90
  -7   4   8   12.20    1.80
  -6  -4   8   14.00    1.40
  -6  -4   8   12.20    1.40
  -6  -4   8   14.00    2.20
   6  -4  -8   14.90    1.60
  -6  -4   8   11.40    1.60
  -6  -4   8   13.90    1.30
   6  -4  -8   14.60    1.50
  -6  -4   8   11.10    1.40
  -6   4   8   11.30    2.00
  -6   4   8   13.30    1.60
   5  -4  -8  144.99    5.20
  -5  -4   8  143.49    5.20
  -5  -4   8  149.19    5.10
   5  -4  -8  147.29    5.30
  -5  -4   8  148.49    5.40
  -5  -4   8  147.49    5.20
  -5  -4   8  142.39    5.40
  -5  -4   8  142.59    5.50
  -5  -4   8  150.28    5.20
  -5  -4   8  145.59    4.90
  -5   4   8  147.49    5.40
  -5   4   8  149.59    5.20
   4  -4  -8  138.99    5.20
  -4  -4   8  144.19    5.90
  -4  -4   8  142.29    5.30
  -4  -4   8  135.39    5.40
  -4  -4   8  149.19    5.40
   4  -4  -8  144.79    5.10
  -4  -4   8  143.19    5.30
  -4  -4   8  141.69    5.10
  -4  -4   8  149.39    5.10
  -4  -4   8  145.29    4.90
  -4  -4   8  146.69    5.20
  -4  -4   8  147.79    5.20
  -4   4   8  139.59    5.50
  -4   4   8  145.99    5.10
   3  -4  -8   48.10    2.50
   3  -4  -8   50.89    2.90
  -3  -4   8   46.90    2.40
  -3  -4   8   48.50    2.70
  -3  -4   8   46.00    2.50
  -3  -4   8   48.10    2.50
  -3  -4   8   48.40    2.60
  -3  -4   8   46.50    2.40
  -3  -4   8   45.10    2.80
  -3  -4   8   46.20    2.20
  -3  -4   8   46.10    2.30
  -3  -4   8   45.60    2.70
  -3   4   8   51.99    2.40
  -2  -4   8   52.39    2.50
  -2  -4   8   51.59    2.50
  -2  -4   8   52.09    2.80
  -2  -4   8   53.09    2.50
   2  -4  -8   56.09    2.60
  -2  -4   8   54.59    2.70
   2  -4  -8   51.39    2.70
  -2  -4   8   55.69    2.50
  -2  -4   8   51.99    2.50
  -2  -4   8   53.09    2.70
  -2  -4   8   52.29    2.50
  -2   4   8   51.99    2.50
  -1  -4   8  268.47    8.60
  -1  -4   8  252.27    8.40
   1  -4  -8  256.17    8.50
  -1  -4   8  265.67    8.50
  -1  -4   8  251.07    8.50
  -1  -4   8  243.88    8.50
  -1  -4   8  264.87    8.70
  -1  -4   8  251.57    8.50
  -1  -4   8  266.97    8.60
   1  -4  -8  254.27    8.40
  -1  -4   8  258.47    8.50
  -1   4   8  258.37    8.40
   0  -4  -8    3.70    1.50
   0  -4   8    1.90    1.00
   0  -4   8    2.80    1.00
   0  -4   8    2.80    0.80
   0  -4   8    1.60    0.90
   0  -4   8    5.80    1.40
   0  -4   8    0.20    1.30
   0  -4  -8    3.30    1.10
   0  -4   8    1.70    0.90
   0  -4   8    1.90    0.80
   0   4   8    1.50    1.60
   1  -4   8    0.70    1.30
   1  -4   8   -1.10    1.40
   1  -4   8    0.60    0.90
   1  -4   8    0.80    0.90
   1  -4   8   -0.50    1.20
   1  -4   8    0.30    0.70
   1  -4   8    0.60    0.70
   1  -4   8   -0.40    0.70
   1   4   8    0.00    1.70
   2  -4   8   29.90    2.00
   2  -4   8   30.30    2.60
   2  -4   8   30.70    1.80
   2  -4   8   29.90    2.10
   2  -4   8   29.70    1.70
   2  -4   8   30.40    2.10
   2  -4   8   31.00    1.90
   2  -4   8   30.20    2.00
  -2   4  -8   32.20    1.80
   2   4   8   30.00    2.80
   2   4   8   23.90    2.80
   3  -4   8    6.30    1.30
   3  -4   8    5.30    1.50
   3  -4   8    5.30    1.50
   3  -4   8    8.40    1.40
   3  -4   8    6.50    1.20
   3  -4   8    5.90    1.70
   3  -4   8    3.70    1.50
  -3   4  -8    5.40    1.30
   4  -4   8    1.40    0.70
   4  -4   8    1.10    0.80
   4  -4   8    1.40    1.00
   4  -4   8    0.80    0.80
   4  -4   8    0.20    1.50
   4  -4   8    0.60    0.80
  -4   4  -8    2.80    1.10
  -4   4  -8    1.20    0.90
   5  -4   8    9.60    1.20
   5  -4   8    9.80    1.50
   5  -4   8    8.40    1.40
   5  -4   8   10.20    1.50
  -5   4  -8   10.30    2.30
  -5   4  -8   11.30    1.50
   6  -4   8   12.60    1.80
   6  -4   8    9.10    1.50
   6  -4   8   12.40    1.30
   6  -4   8   12.80    1.60
  -6   4  -8   13.90    1.60
   7  -4   8    4.40    1.30
   7  -4   8    3.10    1.20
   7  -4   8    3.40    1.20
  -7   4  -8    5.20    1.10
  -8   4  -8    6.30    1.10
  -8   4  -8    8.70    1.20
  -6  -5   8    0.90    0.70
  -6  -5   8    0.50    0.70
  -5  -5   8    2.00    0.60
  -5  -5   8    1.70    0.70
  -4  -5   8    4.40    1.30
  -4  -5   8    1.30    1.00
  -4  -5   8    1.30    0.60
  -4  -5   8    2.00    0.70
  -3  -5   8    1.80    0.90
  -3  -5   8    0.40    0.50
  -3  -5   8    0.00    0.90
  -3  -5   8    1.20    0.80
  -2  -5   8    2.00    0.70
  -2  -5   8    3.70    0.80
  -2  -5   8    4.90    1.10
  -1  -5   8    2.40    1.10
  -1  -5   8    2.00    0.60
  -1  -5   8   -0.30    1.00
  -1  -5   8    1.70    0.60
   0  -5   8    0.40    0.70
   0  -5   8    0.80    0.50
   0  -5   8    0.90    0.60
   0  -5   8    0.60    0.90
   1  -5   8    0.70    0.50
   1  -5   8    0.70    0.80
   1  -5   8    2.10    1.00
   2  -5   8    5.30    0.80
   2  -5   8    6.20    0.90
 -19   0   9   12.60    1.30
 -19   0   9   12.40    1.30
 -18   0   9   -0.10    1.20
 -18   0   9    0.80    1.00
 -18   0   9   -0.20    0.80
 -18   0   9    0.60    0.90
 -17   0   9    0.00    0.90
 -17   0   9    0.70    0.90
 -17   0   9    0.10    1.00
 -17   0   9    0.90    0.90
 -16   0   9    0.50    0.90
 -16   0   9    0.70    1.00
 -16   0   9    0.70    1.60
 -16   0   9    0.40    0.90
 -16   0   9    0.60    0.90
 -15   0   9   33.20    2.00
 -15   0   9   40.40    2.20
 -15   0   9   30.20    2.50
 -15   0   9   36.90    2.10
 -15   0   9   31.70    2.90
 -15   0   9   41.20    2.30
 -15   0   9   37.50    2.50
 -14   0   9   -1.90    1.30
 -14   0   9    2.60    1.50
 -14   0   9    0.50    1.00
 -14   0   9   -1.60    1.00
 -14   0   9   -0.80    1.20
 -14   0   9    0.90    0.90
 -14   0   9    0.80    1.00
 -13   0   9  168.08    5.70
 -13   0   9  166.08    5.70
 -13   0   9  169.38    5.90
 -13   0   9  164.08    5.70
 -13   0   9  165.78    5.90
 -13   0   9  161.78    5.70
 -13   0   9  157.48    5.90
 -13   0   9  160.98    5.80
 -12   0   9    0.30    1.00
 -12   0   9   -0.30    1.40
 -12   0   9   -0.90    1.00
 -12   0   9    0.00    1.00
 -12   0   9    0.20    0.90
 -12   0   9   -0.50    0.90
 -12   0   9    0.80    1.30
 -12   0   9    0.00    1.00
 -11   0   9   82.49    3.30
 -11   0   9   85.39    3.20
 -11   0   9   78.89    3.80
 -11   0   9   81.09    3.20
 -11   0   9   78.79    3.10
 -11   0   9   77.09    3.70
 -11   0   9   77.89    3.30
 -10   0   9   -0.30    0.80
 -10   0   9   -3.20    1.50
 -10   0   9   -0.10    0.70
 -10   0   9   -0.20    1.00
 -10   0   9    0.20    0.80
 -10   0   9    2.70    2.10
 -10   0   9    0.70    0.70
 -10   0   9    1.30    0.90
 -10   0   9    0.60    1.40
  -9   0   9  422.66   12.60
  -9   0   9  416.06   12.60
  -9   0   9  394.46   12.70
  -9   0   9  371.16   13.10
  -9   0   9  406.06   12.50
  -9   0   9  382.06   12.80
  -9   0   9  415.36   12.50
  -9   0   9  411.76   12.50
  -8   0   9    0.90    0.60
  -8   0   9    0.50    0.70
  -8   0   9   -1.00    1.40
  -8   0   9   -0.90    1.10
  -8   0   9    0.80    0.90
  -8   0   9    0.70    0.90
  -8   0   9    1.30    0.80
  -8   0   9    1.90    0.80
  -7   0   9   40.30    2.40
  -7   0   9   44.00    1.90
  -7   0   9   47.00    1.90
  -7   0   9   44.60    1.80
  -7   0   9   43.30    2.00
  -7   0   9   43.90    2.00
  -7   0   9   37.50    2.40
  -7   0   9   46.10    1.80
  -6   0   9    0.60    0.60
  -6   0   9   -0.60    0.80
  -6   0   9   -0.30    0.50
  -6   0   9   -0.10    0.50
  -6   0   9    0.00    1.20
  -6   0   9   -0.30    1.30
  -6   0   9    0.70    0.60
  -6   0   9    0.50    0.60
  -5   0   9   15.60    0.90
  -5   0   9   17.00    1.10
  -5   0   9   15.20    1.00
  -5   0   9   16.60    1.80
  -5   0   9   14.50    1.00
  -5   0   9   15.90    1.10
  -5   0   9   12.10    1.30
  -4   0   9    0.90    0.50
  -4   0   9    0.40    0.50
  -4   0   9   -0.50    1.00
  -4   0   9    0.10    0.90
  -4   0   9   -0.40    0.50
  -4   0   9   -0.20    0.40
  -4   0   9   -0.80    0.60
   3   0  -9   36.30    1.80
  -3   0   9   36.90    2.30
  -3   0   9   38.50    1.60
  -3   0   9   36.30    1.50
  -3   0   9   33.90    2.00
  -3   0   9   35.20    1.60
  -3   0   9   37.00    1.60
  -3   0   9   36.30    1.50
  -2   0   9    0.10    0.60
   2   0  -9    0.00    0.70
  -2   0   9    0.70    0.90
  -2   0   9   -0.10    0.50
  -2   0   9   -0.60    0.40
  -2   0   9   -0.60    0.70
  -2   0   9    0.10    0.40
  -1   0   9  632.84   18.80
  -1   0   9  599.84   18.80
  -1   0   9  609.14   18.90
   1   0  -9  605.94   18.80
  -1   0   9  625.74   18.80
  -1   0   9  639.94   18.90
   0   0   9    0.90    0.80
   0   0   9    0.80    0.50
   0   0  -9   -0.60    0.70
   0   0   9    1.30    0.80
   0   0   9    0.80    0.60
   0   0   9    0.40    0.60
   1   0   9  141.29    4.70
   1   0   9  132.69    4.70
  -1   0  -9  137.29    4.70
  -1   0  -9  134.09    4.70
   1   0   9  148.99    4.60
   1   0   9  148.89    4.70
   2   0   9   -0.50    0.80
   2   0   9    0.00    0.50
   2   0   9    0.20    1.20
  -2   0  -9   -0.80    0.70
   2   0   9   -0.10    0.50
  -2   0  -9    0.60    0.90
  -3   0  -9   11.30    2.10
   3   0   9    9.20    1.20
   3   0   9    9.70    1.00
   3   0   9   10.30    0.90
   3   0   9   10.60    1.40
  -3   0  -9    6.80    1.20
  -3   0  -9    9.70    1.20
  -4   0  -9    1.60    0.80
   4   0   9    0.30    0.70
   4   0   9   -0.70    1.00
   4   0   9    0.40    0.80
  -4   0  -9    0.10    0.70
   4   0   9   -0.10    1.00
  -4   0  -9    1.70    1.30
   5   0   9   34.60    1.80
  -5   0  -9   33.70    1.80
  -5   0  -9   34.30    1.80
  -5   0  -9   35.10    2.60
   5   0   9   36.60    2.40
   5   0   9   32.40    2.00
  -6   0  -9   -0.60    1.00
   6   0   9    0.50    1.30
  -6   0  -9    0.20    0.70
   6   0   9    0.00    1.00
   6   0   9   -0.10    1.10
  -6   0  -9   -0.20    0.60
   7   0   9   98.99    4.00
   7   0   9  109.19    4.10
  -7   0  -9  104.39    3.70
  -7   0  -9  104.19    3.80
  -8   0  -9   -0.20    1.00
  -8   0  -9    0.50    0.90
  -8   0  -9   -0.80    0.70
  -9   0  -9  511.15   16.20
  -9   0  -9  515.75   16.10
  -9   0  -9  529.15   16.00
 -10   0  -9   -0.20    0.80
 -10   0  -9   -0.60    1.00
 -10   0  -9    0.40    1.00
[truncated: 255,703 more chars]
