# Supplementary material for: Crystal structure of 1-(2-amino­phen­yl)-3-phenyl­urea
Source: Acta Crystallogr E Crystallogr Commun. 2015 Jan 10;71(Pt 2):o88–9. doi: 10.1107/S2056989014028175 (PMC4384537; doi:10.1107/S2056989014028175)
Supplement: Supplementary file 2 [file e-71-00o88-Isup2.hkl]

#
# h,k,l, Fc-squared, Fo-squared, sigma(Fo-squared), status flag
#
data_I
_shelx_title ' SKM088_0m_a.res in P2(1)/n'
_shelx_refln_list_code          4
_shelx_F_calc_maximum      169.21
_exptl_crystal_F_000       480.00
_reflns_d_resolution_high  0.8085

loop_
 _space_group_symop_operation_xyz
 'x, y, z'
 '-x+1/2, y+1/2, -z+1/2'
 '-x, -y, -z'
 'x-1/2, -y-1/2, z-1/2'

_cell_length_a    16.1742
_cell_length_b     4.5667
_cell_length_c    16.3259
_cell_angle_alpha  90.000
_cell_angle_beta  106.548
_cell_angle_gamma  90.000

_shelx_F_squared_multiplier     1.000

loop_
 _refln_index_h
 _refln_index_k
 _refln_index_l
 _refln_F_squared_calc
 _refln_F_squared_meas
 _refln_F_squared_sigma
 _refln_observed_status
   2   0   0        599.66        692.08        11.89 o
   4   0   0        385.02        350.42        10.78 o
   6   0   0        105.32         93.48         2.58 o
   8   0   0        894.39        931.08        18.28 o
  10   0   0        437.62        470.57         6.91 o
  12   0   0          5.35          2.92         0.95 o
  14   0   0          4.61          2.42         1.07 o
  16   0   0          0.16          1.50         1.27 o
  18   0   0        216.92        217.44         5.67 o
   1   1   0         39.06         66.01         0.91 o
   2   1   0         76.64        106.57         1.39 o
   3   1   0        484.49        660.23        13.03 o
   4   1   0        800.55        693.82         7.47 o
   6   1   0        107.97        110.22         1.89 o
   7   1   0        157.01        145.59         1.90 o
   8   1   0          9.44          6.32         1.00 o
   9   1   0        764.16        732.21         7.30 o
  10   1   0         95.10         98.15         1.63 o
  11   1   0        181.42        167.68         2.09 o
  12   1   0         13.54         20.30         1.15 o
  13   1   0         36.98         27.03         1.19 o
  14   1   0          2.64          3.48         0.81 o
  15   1   0         34.48         31.90         1.62 o
  16   1   0          9.00          9.69         1.13 o
  17   1   0         58.88         57.69         1.80 o
  18   1   0          4.70          4.02         1.08 o
   0   2   0       1523.53       1710.51        25.86 o
   1   2   0        136.15        148.63         1.93 o
   2   2   0        447.87        487.20         4.88 o
   3   2   0        168.39        204.73         2.34 o
   4   2   0         21.56         27.38         0.65 o
   5   2   0         66.65         72.08         1.59 o
   6   2   0         20.56         21.39         0.81 o
   7   2   0        158.56        131.20         1.91 o
   8   2   0         29.47         29.23         1.05 o
   9   2   0          4.36          4.08         0.60 o
  10   2   0         78.66         78.55         1.45 o
  11   2   0         38.09         38.33         1.30 o
  12   2   0          2.74          1.35         0.79 o
  13   2   0          0.87          1.23         1.07 o
  14   2   0         12.30         13.24         1.68 o
  15   2   0          8.98          9.96         1.14 o
  16   2   0          1.79          2.34         0.85 o
  17   2   0          2.37          3.79         1.14 o
   1   3   0         25.77         43.66         1.04 o
   2   3   0        181.10        159.90         1.73 o
   3   3   0         44.40         49.05         1.00 o
   4   3   0        198.24        187.80         1.83 o
   5   3   0          4.43          5.20         0.62 o
   6   3   0        100.01         99.94         1.56 o
   7   3   0        109.10        103.39         1.74 o
   8   3   0         21.86         30.97         1.26 o
   9   3   0       1794.82       1802.42        16.01 o
  10   3   0         14.45         29.05         1.23 o
  11   3   0         73.41         75.40         1.71 o
  12   3   0        160.66        152.43         2.62 o
  13   3   0          0.22          1.67         0.98 o
  14   3   0          2.35          2.98         0.86 o
  15   3   0          2.80          1.63         0.96 o
  16   3   0         16.12         12.64         1.37 o
   0   4   0         80.00         65.34         1.70 o
   1   4   0         17.50         17.78         0.92 o
   2   4   0          1.59          3.75         0.73 o
   3   4   0         10.03         12.16         0.91 o
   4   4   0          4.18          4.96         0.81 o
   5   4   0         29.97         29.21         1.48 o
   6   4   0         41.34         42.83         1.69 o
   7   4   0         25.03         26.16         1.43 o
   8   4   0         10.36          9.22         0.85 o
   9   4   0         14.79         16.68         1.21 o
  10   4   0        140.07        150.66         2.20 o
  11   4   0         39.68         38.12         1.64 o
  12   4   0         25.77         27.88         1.71 o
  13   4   0        235.56        261.11         4.50 o
   1   5   0          0.73          3.19         0.85 o
   2   5   0         85.61         86.28         2.60 o
   3   5   0         25.77         25.11         1.59 o
   4   5   0         15.41         15.74         2.03 o
   5   5   0          1.24          1.01         0.88 o
   6   5   0         28.91         31.04         1.59 o
   7   5   0         22.72         25.30         2.02 o
   8   5   0         13.32          8.01         2.50 o
 -19   0   1         44.92         50.74         3.68 o
 -17   0   1         34.79         30.29         1.97 o
 -15   0   1          0.00         -1.23         1.23 o
 -13   0   1          8.68         10.87         1.49 o
 -11   0   1         37.83         44.01         1.59 o
  -9   0   1        601.02        612.64         7.94 o
  -7   0   1          3.43          4.74         0.75 o
  -5   0   1        639.85        623.29        18.93 o
  -3   0   1       2375.38       2282.34        39.21 o
  -1   0   1       4606.56       3927.29        67.65 o
   1   0   1         49.43         33.76         1.37 o
   3   0   1         68.44         86.26         5.00 o
   5   0   1      11538.02      11090.18       190.78 o
   7   0   1        244.77        274.40         6.41 o
  11   0   1        157.51        159.64         3.70 o
  13   0   1         42.09         37.68         1.76 o
  15   0   1        129.17        116.08         3.07 o
  17   0   1         20.77         15.71         2.14 o
 -19   1   1          8.37          7.36         2.10 o
 -18   1   1         10.49          8.01         1.08 o
 -17   1   1         60.80         55.29         1.53 o
 -16   1   1         28.04         32.34         1.51 o
 -15   1   1         12.31          0.99         0.80 o
 -14   1   1         45.57         43.31         1.32 o
 -13   1   1         22.18         20.67         1.14 o
 -12   1   1        147.07        137.83         1.89 o
 -11   1   1         15.08          6.01         1.22 o
 -10   1   1        265.70        263.52         2.69 o
  -9   1   1        523.36        524.24         5.35 o
  -8   1   1         39.13         27.30         0.75 o
  -7   1   1        638.81        644.67         8.65 o
  -6   1   1         39.74         37.08         1.33 o
  -5   1   1         20.57         21.45         0.60 o
  -4   1   1         44.83         64.18         1.61 o
  -3   1   1        240.76        304.10         4.30 o
  -2   1   1       2070.65       2050.92        23.24 o
  -1   1   1         69.59         81.88         1.51 o
   0   1   1        543.43        551.54         7.33 o
   1   1   1      18934.58      18644.93       226.62 o
   2   1   1       4068.52       4152.29        46.77 o
   3   1   1       1529.28       1582.00        15.82 o
   4   1   1        155.44        179.23         6.39 o
   5   1   1         81.12         83.63         1.13 o
   6   1   1        360.45        380.81        28.64 o
   7   1   1        122.29        120.83         1.75 o
   8   1   1         40.69         33.84         0.92 o
   9   1   1         14.02          8.29         0.80 o
  10   1   1         99.02         94.07         1.49 o
  11   1   1         16.49         15.11         0.89 o
  12   1   1        129.90        121.14         1.93 o
  13   1   1         16.87         20.17         1.17 o
  14   1   1         52.66         45.52         1.82 o
  15   1   1          1.08         -0.23         0.82 o
  16   1   1         62.57         72.63         1.76 o
  17   1   1          0.82         -0.05         0.90 o
  18   1   1          1.03          0.69         1.31 o
 -18   2   1         42.25         42.80         1.72 o
 -17   2   1          6.70          6.29         1.31 o
 -16   2   1        126.21        136.46         2.36 o
 -15   2   1         26.09         30.52         1.41 o
 -14   2   1        128.39        127.96         2.27 o
 -13   2   1          7.26          5.86         0.93 o
 -12   2   1         20.20         -0.16         1.53 o
 -11   2   1        280.95        298.48         3.33 o
 -10   2   1          5.18          5.41         0.68 o
  -9   2   1         27.49         22.98         0.88 o
  -8   2   1         12.71          9.35         0.68 o
  -7   2   1        188.51        183.88         2.24 o
  -6   2   1        113.58        118.64         1.48 o
  -5   2   1         15.21         16.55         0.63 o
  -4   2   1         84.27         83.43         1.18 o
  -3   2   1        382.00        457.91         4.85 o
  -2   2   1        102.68        122.85         1.48 o
  -1   2   1        103.75         84.60         1.08 o
   0   2   1        624.66        567.08         5.93 o
   1   2   1        275.71        298.16         3.28 o
   2   2   1        113.27        128.57         1.41 o
   3   2   1        193.62        231.15         2.29 o
   4   2   1         77.31         83.19         1.06 o
   5   2   1        228.24        248.12         2.51 o
   6   2   1         26.25         32.38         1.01 o
   7   2   1         17.18         17.34         0.89 o
   8   2   1          5.93          2.49         0.66 o
   9   2   1         13.48         12.97         0.90 o
  10   2   1         87.33         77.99         1.64 o
  11   2   1         13.58         10.37         0.99 o
  12   2   1          3.31          1.70         0.76 o
  13   2   1         18.71         17.94         1.22 o
  14   2   1          1.35          1.15         0.89 o
  15   2   1         20.83         19.85         1.36 o
  16   2   1         18.45         20.34         1.32 o
  17   2   1          4.20          5.88         0.90 o
 -16   3   1          0.03          0.11         1.33 o
 -15   3   1         17.79         18.73         1.24 o
 -14   3   1         69.02         68.32         1.62 o
 -13   3   1          7.74          9.52         1.13 o
 -12   3   1         12.80         13.57         1.27 o
 -11   3   1         29.33         27.00         1.54 o
 -10   3   1        390.64        403.83         3.84 o
  -9   3   1        194.27        204.22         2.31 o
  -8   3   1         39.77         38.80         1.15 o
  -7   3   1         15.44         14.86         0.92 o
  -6   3   1         53.72         50.84         1.11 o
  -5   3   1         18.95         20.72         0.82 o
  -4   3   1        292.87        270.23         2.30 o
  -3   3   1          5.96          6.38         0.53 o
  -2   3   1          3.38          2.95         0.51 o
  -1   3   1        553.17        579.04         5.27 o
   0   3   1        238.57        243.30         2.15 o
   1   3   1        362.31        370.57         3.09 o
   2   3   1        141.77        148.30         1.63 o
   3   3   1        487.22        519.01         4.47 o
   4   3   1         57.56         54.17         1.22 o
   5   3   1         16.23         17.85         0.94 o
   6   3   1        186.58        172.69         2.28 o
   7   3   1         96.64         96.18         1.74 o
   8   3   1          2.08          0.84         0.72 o
   9   3   1         52.17         54.79         1.38 o
  10   3   1          3.86         11.17         0.98 o
  11   3   1        348.90        358.81         4.33 o
  12   3   1         93.67        103.47         2.24 o
  13   3   1         38.27         45.70         1.67 o
  14   3   1        328.27        384.34         4.92 o
  15   3   1          2.77          1.99         1.04 o
 -13   4   1         42.86         52.96         2.05 o
 -12   4   1          0.87          1.09         1.11 o
 -11   4   1         73.12         75.20         2.30 o
 -10   4   1         59.56         51.42         1.54 o
  -9   4   1         11.31         26.48         1.35 o
  -8   4   1        791.81        804.25         8.63 o
  -7   4   1        104.37        110.70         3.21 o
  -6   4   1        104.95        110.31         2.39 o
  -5   4   1        238.30        234.81         3.58 o
  -4   4   1          3.66          4.73         0.82 o
  -3   4   1         36.38         35.93         1.15 o
  -2   4   1         12.99         16.01         0.99 o
  -1   4   1        290.30        267.90         2.86 o
   0   4   1          7.35         10.12         0.77 o
   1   4   1         17.75         15.80         0.92 o
   2   4   1         64.84         66.23         1.33 o
   3   4   1        212.68        202.33         2.60 o
   4   4   1        106.75         96.39         1.79 o
   5   4   1         20.41         22.57         1.38 o
   6   4   1          2.95          2.54         0.90 o
   7   4   1         52.61         53.33         1.83 o
   8   4   1         11.37         17.76         1.21 o
   9   4   1        117.48        119.25         2.11 o
  10   4   1        400.91        390.19         4.29 o
  11   4   1         12.04         15.58         1.38 o
  12   4   1        138.42        142.60         3.11 o
  13   4   1         31.22         27.46         1.61 o
  -9   5   1         20.09         23.14         2.89 o
  -8   5   1         29.95         27.39         2.21 o
  -7   5   1         65.49         61.31         3.55 o
  -6   5   1          6.31          9.65         1.48 o
  -5   5   1         60.52         61.07         2.50 o
  -4   5   1          8.19          7.69         1.48 o
  -3   5   1         23.32         26.49         2.11 o
  -2   5   1          0.11          3.33         1.20 o
  -1   5   1         25.08         26.62         1.38 o
   0   5   1          0.05          1.98         0.83 o
   1   5   1         73.63         68.18         1.79 o
   2   5   1          7.33          6.00         1.08 o
   3   5   1          6.62          5.19         1.06 o
   4   5   1          4.66          7.56         1.16 o
   5   5   1         14.81         19.29         1.40 o
   6   5   1         19.21         20.62         1.42 o
   7   5   1          5.09          3.94         1.30 o
   8   5   1         38.49         41.28         3.15 o
 -18   0   2         30.70         35.45         2.21 o
 -16   0   2        116.32        103.80         2.88 o
 -14   0   2         35.07         41.14         1.72 o
 -12   0   2         11.56          2.34         0.94 o
 -10   0   2         44.10         37.28         1.36 o
  -8   0   2        590.93        560.76        10.17 o
  -6   0   2        241.57        219.14         4.20 o
  -4   0   2       1176.29       1292.68        27.42 o
  -2   0   2         87.25         53.97         2.50 o
   0   0   2       2990.08       2558.53        44.12 o
   2   0   2      28631.85      25764.60       480.17 o
   4   0   2       9870.54       9133.89       136.07 o
   6   0   2        358.96        325.80         6.67 o
   8   0   2        185.47        164.54         2.89 o
  10   0   2         14.23         13.17         2.02 o
  12   0   2         88.68         75.60         2.11 o
  14   0   2         16.35          8.70         2.00 o
  16   0   2         17.33         15.93         2.04 o
  18   0   2         26.46         36.63         2.58 o
 -19   1   2          3.59         -0.45         1.72 o
 -18   1   2         23.31         14.03         1.28 o
 -17   1   2         24.08         25.95         1.33 o
 -16   1   2          5.56          5.64         0.86 o
 -15   1   2        135.99        133.90         1.99 o
 -14   1   2         21.81         26.89         1.19 o
 -13   1   2        679.21        652.79         6.24 o
 -12   1   2         16.53          3.58         1.18 o
 -11   1   2         34.89         25.65         1.56 o
 -10   1   2        555.45        555.42         5.06 o
  -9   1   2         46.43         44.18         2.68 o
  -8   1   2         93.35        109.87         1.42 o
  -7   1   2       2781.03       2862.60        28.62 o
  -6   1   2        535.32        511.35         5.66 o
  -5   1   2        430.32        424.77         4.68 o
  -4   1   2        957.34        845.21         8.55 o
  -3   1   2        529.60        743.78        11.76 o
  -2   1   2       5641.86       5624.26        63.47 o
  -1   1   2       1087.26       1261.91        18.02 o
   0   1   2        921.95        853.24        11.48 o
   1   1   2       2875.57       2926.90        42.59 o
   2   1   2          2.50          8.41         0.36 o
   3   1   2        445.22        564.95        19.08 o
   4   1   2         24.11         32.44         0.65 o
   5   1   2        687.36        651.77         6.68 o
   6   1   2        841.05        853.22         8.27 o
   7   1   2        340.42        345.03         3.80 o
   8   1   2         17.61         11.76         0.76 o
   9   1   2          6.44          5.71         0.67 o
  10   1   2          4.95          4.48         0.68 o
  11   1   2         82.57         79.19         1.53 o
  12   1   2          7.10          2.60         0.77 o
  13   1   2         74.41         75.41         1.71 o
  14   1   2         43.65         41.29         1.48 o
  15   1   2          2.36          0.57         0.87 o
  16   1   2         32.26         32.69         1.47 o
  17   1   2          0.83          1.52         1.14 o
  18   1   2          0.02          1.05         1.30 o
 -18   2   2          4.26          5.36         1.08 o
 -17   2   2          0.06          0.55         0.83 o
 -16   2   2         20.85         28.07         1.33 o
 -15   2   2         72.48         74.54         1.64 o
 -14   2   2         20.94         22.09         1.26 o
 -13   2   2         68.88         73.89         1.54 o
 -12   2   2        221.24        231.92         2.72 o
 -11   2   2        160.24        144.62         2.06 o
 -10   2   2        105.37        100.42         1.47 o
  -9   2   2         25.68         23.52         1.03 o
  -8   2   2        161.01        160.68         1.73 o
  -7   2   2         40.58         41.12         0.92 o
  -6   2   2         63.25         54.97         1.01 o
  -5   2   2         71.32         88.20         1.19 o
  -4   2   2       2437.72       2709.89        27.14 o
  -3   2   2         29.81         45.02         0.88 o
  -2   2   2        867.56        888.42         8.62 o
  -1   2   2        893.07        866.34         7.69 o
   0   2   2         88.82        129.22         1.63 o
   1   2   2        685.24        782.93         8.59 o
   2   2   2        553.50        582.65         5.79 o
   3   2   2        208.09        202.13         1.99 o
   4   2   2        259.81        258.87         3.52 o
   5   2   2         46.87         47.34         0.98 o
   6   2   2        115.72        112.96         1.52 o
   7   2   2        249.12        234.70         2.70 o
   8   2   2          0.85          4.01         0.70 o
   9   2   2        197.35        193.22         2.54 o
  10   2   2         13.77         15.71         1.14 o
  11   2   2         11.54         12.30         1.13 o
  12   2   2         67.14         57.98         1.55 o
  13   2   2          9.92         10.73         1.02 o
  14   2   2          2.55          4.14         0.96 o
  15   2   2          2.96          3.84         0.89 o
  16   2   2         11.71         12.70         1.31 o
  17   2   2          0.24          2.66         3.04 o
 -16   3   2          2.49          4.84         0.87 o
 -15   3   2          3.22          0.83         0.78 o
 -14   3   2         22.15         23.31         1.29 o
 -13   3   2          3.64          0.40         1.02 o
 -12   3   2         39.94         39.40         1.62 o
 -11   3   2          9.52         11.57         1.14 o
 -10   3   2        322.08        323.60         3.01 o
  -9   3   2        173.16        159.73         1.85 o
  -8   3   2         12.36         23.31         1.06 o
  -7   3   2        556.77        547.42         4.62 o
  -6   3   2          8.30         17.69         0.85 o
  -5   3   2        900.75        868.51         6.20 o
  -4   3   2         73.01         79.78         1.10 o
  -3   3   2         11.04         17.02         0.76 o
  -2   3   2          0.78          4.01         0.48 o
  -1   3   2          3.78          3.27         0.45 o
   0   3   2         40.90         46.40         1.15 o
   1   3   2        112.27        110.93         1.35 o
   2   3   2         15.46         20.14         0.76 o
   3   3   2        162.23        172.67         1.92 o
   4   3   2          5.36          9.58         0.96 o
   5   3   2          8.94         10.31         0.81 o
   6   3   2         74.13         73.26         1.50 o
   7   3   2         17.39         16.54         1.29 o
   8   3   2          4.50          4.53         0.85 o
   9   3   2        134.44        128.43         2.48 o
  10   3   2        219.62        231.00         3.11 o
  11   3   2        202.95        191.21         2.95 o
  12   3   2          5.09          9.88         2.49 o
  13   3   2        262.59        289.74         4.26 o
  14   3   2         10.26          8.33         1.16 o
  15   3   2         10.86          9.39         1.29 o
 -13   4   2          0.96          2.70         1.16 o
 -12   4   2          5.03          4.79         1.19 o
 -11   4   2         62.79         60.57         1.70 o
 -10   4   2         17.79         19.24         1.29 o
  -9   4   2        166.53        168.54         2.31 o
  -8   4   2         11.06         22.01         1.25 o
  -7   4   2         26.31         30.77         1.40 o
  -6   4   2        326.22        327.24         4.58 o
  -5   4   2          8.03         15.15         1.12 o
  -4   4   2         99.91         99.93         1.50 o
  -3   4   2          2.85          5.71         0.71 o
  -2   4   2         12.72         12.34         0.82 o
  -1   4   2         55.16         54.59         1.18 o
   0   4   2         20.72         21.03         1.00 o
   1   4   2         85.24         77.98         1.40 o
   2   4   2        169.99        142.19         2.01 o
   3   4   2          8.76          7.69         0.74 o
   4   4   2          3.34          3.05         0.87 o
   5   4   2         31.34         33.95         1.50 o
   6   4   2         10.07         10.63         1.23 o
   7   4   2        228.71        233.23         3.58 o
   8   4   2          9.41         13.22         1.43 o
   9   4   2         69.30         77.80         1.68 o
  10   4   2         64.98         67.99         1.67 o
  11   4   2          0.62          1.37         0.96 o
  12   4   2        112.03        115.36         2.88 o
  -9   5   2          5.09          8.15         2.63 o
  -8   5   2         74.87         60.99         3.68 o
  -7   5   2         10.56         14.47         1.95 o
  -6   5   2         80.36         82.86         2.92 o
  -5   5   2          7.18          6.55         1.16 o
  -4   5   2         10.43         10.66         1.22 o
  -3   5   2          9.89         12.84         1.16 o
  -2   5   2         55.13         59.09         1.57 o
  -1   5   2          0.05          7.12         0.88 o
   0   5   2        308.51        291.57         4.02 o
   1   5   2         13.28         14.21         1.36 o
   2   5   2          3.82          4.86         1.04 o
   3   5   2          0.65          1.66         0.95 o
   4   5   2         49.28         52.69         1.72 o
   5   5   2          0.36          3.90         0.92 o
   6   5   2         82.67         78.49         2.09 o
   7   5   2         20.12         17.83         1.37 o
   8   5   2         10.10         13.15         2.89 o
 -19   0   3         62.50         69.03         4.50 o
 -17   0   3         99.99        102.49         3.68 o
 -15   0   3         55.64         52.61         2.15 o
 -13   0   3         20.18         23.01         1.44 o
 -11   0   3         19.92         14.65         1.11 o
  -9   0   3        115.34        137.68         2.34 o
  -7   0   3        317.63        347.15         8.64 o
  -5   0   3         72.35         57.22         1.77 o
  -3   0   3       2956.73       2758.81        42.10 o
  -1   0   3       2139.74       2226.53        41.75 o
   1   0   3        660.77        712.68        10.81 o
   3   0   3       3413.70       3116.94        51.00 o
   5   0   3       1009.88        872.11        30.06 o
   7   0   3       2282.23       2315.45        50.73 o
   9   0   3        165.25        146.19         2.74 o
  11   0   3         30.92         30.11         1.64 o
  13   0   3         11.42          3.87         1.30 o
  15   0   3         22.64         23.70         6.44 o
  17   0   3          6.80          3.33         1.58 o
 -19   1   3          0.78         -0.64         0.90 o
 -18   1   3         61.61         67.54         1.69 o
 -17   1   3         13.74         -0.24         0.83 o
 -16   1   3         64.21         57.51         1.48 o
 -15   1   3         13.55         14.91         1.17 o
 -14   1   3          9.92          6.30         0.75 o
 -13   1   3         67.89         64.37         1.34 o
 -12   1   3        137.66        119.55         1.94 o
 -11   1   3        382.88        367.42         3.55 o
 -10   1   3         49.03         40.92         1.53 o
  -9   1   3        175.76        164.74         1.91 o
  -8   1   3       1749.86       1704.61        17.24 o
  -7   1   3        100.75         95.20         1.31 o
  -6   1   3          8.21         18.03         0.58 o
  -5   1   3        270.24        220.87         2.18 o
  -4   1   3        954.63       1034.27        10.42 o
  -3   1   3       1873.66       1924.35        20.37 o
  -2   1   3       7113.34       6771.82        90.95 o
  -1   1   3       2373.50       2297.42        25.08 o
   0   1   3       4760.24       4492.19        50.64 o
   1   1   3       1914.53       1921.53        28.82 o
   2   1   3       4619.44       4490.20        59.93 o
   3   1   3        512.68        546.19         5.99 o
   4   1   3        181.46        174.45         2.26 o
   5   1   3        970.92        953.92        14.46 o
   6   1   3          1.07          0.93         0.49 o
   8   1   3        500.31        478.15         5.19 o
   9   1   3         23.77         30.60         1.33 o
  10   1   3        360.08        341.51         4.29 o
  11   1   3         19.01         19.01         1.32 o
  12   1   3         15.54         16.06         1.26 o
  13   1   3        158.49        141.34         2.43 o
  14   1   3         11.00         14.77         1.27 o
  15   1   3          5.32          1.56         0.93 o
  16   1   3         42.90         48.02         1.61 o
  17   1   3         10.91          7.15         1.29 o
 -18   2   3          9.37          9.00         1.38 o
 -17   2   3          7.94         10.00         1.20 o
 -16   2   3          0.01          0.46         0.78 o
 -15   2   3         46.20         48.96         1.47 o
 -14   2   3          2.66          2.99         0.74 o
 -13   2   3         52.10         50.37         1.37 o
 -12   2   3        437.70        413.65         4.20 o
 -11   2   3        195.89        162.29         2.37 o
 -10   2   3          1.30          1.71         0.68 o
  -9   2   3        834.05        836.32         6.12 o
  -8   2   3         30.81         34.43         0.85 o
  -7   2   3        631.67        706.25         6.20 o
  -6   2   3        260.49        290.59         3.22 o
  -5   2   3         21.00         25.18         0.68 o
  -4   2   3         52.88         50.65         0.78 o
  -3   2   3         11.35         16.60         0.55 o
  -2   2   3        414.98        394.74         4.02 o
  -1   2   3        754.57        813.80         7.57 o
   0   2   3       1560.29       1555.14        14.91 o
   1   2   3        282.83        326.07         3.12 o
   2   2   3         80.18        119.60         1.38 o
   3   2   3        184.80        180.44         2.12 o
   4   2   3        719.65        858.24         8.47 o
   5   2   3        139.01        129.28         1.58 o
   6   2   3         43.36         48.11         1.14 o
   7   2   3        255.15        229.03         2.57 o
   8   2   3         39.67         40.32         1.27 o
   9   2   3         18.65         18.55         1.09 o
  10   2   3         29.02         27.41         1.37 o
  11   2   3        228.93        229.26         3.22 o
  12   2   3          2.74          1.42         0.99 o
  13   2   3         31.46         24.48         1.36 o
  14   2   3          2.56          0.71         0.83 o
  15   2   3          3.76          1.61         1.31 o
  16   2   3         10.28         13.36         1.31 o
 -16   3   3         18.88         14.86         1.20 o
 -15   3   3          0.40         -0.10         0.75 o
 -14   3   3         14.59         11.83         1.04 o
 -13   3   3          2.92          1.28         0.87 o
 -12   3   3         99.05        100.05         1.82 o
 -11   3   3         50.89         46.61         1.62 o
 -10   3   3         36.01         33.38         1.19 o
  -9   3   3         54.56         28.66         5.26 o
  -8   3   3        190.64        182.92         2.37 o
  -7   3   3         36.52         39.47         1.02 o
  -6   3   3        300.87        282.44         2.59 o
  -5   3   3        166.09        171.91         1.66 o
  -4   3   3          4.49          8.30         0.65 o
  -3   3   3        196.13        202.44         1.98 o
  -2   3   3        126.99        132.68         1.57 o
  -1   3   3          9.91         12.22         0.74 o
   0   3   3        270.45        254.64         2.71 o
   1   3   3        265.31        286.05         2.76 o
   2   3   3        184.94        217.69         2.30 o
   3   3   3          0.42          2.07         0.58 o
   4   3   3         10.49         13.66         0.88 o
   5   3   3        158.03        156.59         2.18 o
   6   3   3         18.99         18.39         1.06 o
   7   3   3         37.43         39.49         1.31 o
   8   3   3         24.24         23.35         1.31 o
   9   3   3         18.21         18.36         1.12 o
  10   3   3         45.90         46.91         1.51 o
  11   3   3         21.09         25.83         1.49 o
  12   3   3         77.86         80.04         1.92 o
  13   3   3         79.76         84.23         1.89 o
  14   3   3         66.76         75.60         2.46 o
  15   3   3          8.13         10.04         2.18 o
 -14   4   3          8.74          9.31         1.83 o
 -13   4   3         26.27         31.93         2.24 o
 -12   4   3         43.32         38.87         3.18 o
 -11   4   3          1.56          0.65         1.20 o
 -10   4   3         31.86         34.04         1.72 o
  -9   4   3          1.70          4.28         0.92 o
  -8   4   3         33.68         36.11         1.37 o
  -7   4   3         94.93         97.67         1.83 o
  -6   4   3        255.58        247.53         2.68 o
  -5   4   3         54.27         62.14         1.50 o
  -4   4   3        133.45        131.62         1.74 o
  -3   4   3        116.03        114.01         1.59 o
  -2   4   3          8.38         15.22         0.88 o
  -1   4   3        170.44        157.66         1.87 o
   0   4   3         27.23         36.07         1.18 o
   1   4   3        461.62        416.38         4.23 o
   2   4   3          5.84          8.46         0.79 o
   3   4   3          3.88          3.37         0.78 o
   4   4   3         37.51         40.77         1.60 o
   5   4   3          8.83          8.17         0.93 o
   6   4   3          1.65          3.83         0.92 o
   7   4   3        182.30        182.43         2.96 o
   8   4   3         18.64         15.28         1.13 o
   9   4   3         16.92         16.12         1.23 o
  10   4   3         20.65         19.44         1.66 o
  11   4   3         35.93         35.25         1.91 o
  12   4   3         23.20         15.92         1.82 o
  -9   5   3         20.30         19.19         2.63 o
  -8   5   3         16.13         18.33         2.08 o
  -7   5   3         20.52         19.31         1.95 o
  -6   5   3         59.89         64.11         2.57 o
  -5   5   3         53.16         45.06         2.06 o
  -4   5   3          2.67          3.36         1.05 o
  -3   5   3         49.68         49.23         1.72 o
  -2   5   3         20.81         22.58         1.53 o
  -1   5   3         79.33         71.45         1.77 o
   0   5   3         11.31         11.96         1.12 o
   1   5   3          3.36          3.60         0.98 o
   2   5   3          1.67          5.50         1.37 o
   3   5   3         25.32         26.69         1.51 o
   4   5   3          7.81          8.24         1.29 o
   5   5   3         92.76         92.80         2.42 o
   6   5   3          1.80          2.59         1.00 o
   7   5   3          7.19          7.91         1.48 o
 -18   0   4          8.15          8.17         1.75 o
 -16   0   4          0.66          0.73         1.43 o
 -14   0   4          0.46          3.39         0.96 o
 -12   0   4          1.88          3.33         1.04 o
 -10   0   4        344.82        262.71         4.26 o
  -8   0   4         47.47         19.72         2.10 o
  -6   0   4        311.22        327.25         4.68 o
  -4   0   4        100.49        109.13         1.67 o
  -2   0   4       3639.66       3415.53        59.38 o
   0   0   4        242.16        239.72         3.78 o
   2   0   4       1154.60       1340.36        23.22 o
   4   0   4       1299.82       1281.72        22.31 o
   6   0   4       1359.91       1369.92        21.10 o
   8   0   4        928.08        889.70        12.42 o
  10   0   4         15.28          8.58         1.96 o
  12   0   4         14.23         14.14         2.33 o
  14   0   4        164.03        173.28         3.90 o
  16   0   4          3.27          3.76         1.59 o
 -19   1   4         37.36         46.76         1.76 o
 -18   1   4         23.13         24.34         1.25 o
 -17   1   4         24.60         26.65         1.30 o
 -16   1   4        110.98        109.19         1.90 o
 -15   1   4         10.80         10.39         0.97 o
 -14   1   4        112.17        116.11         1.71 o
 -13   1   4        113.18         94.75         1.52 o
 -12   1   4          9.92         11.10         0.76 o
 -11   1   4        948.75        903.80         7.66 o
 -10   1   4          3.94          1.93         0.51 o
  -9   1   4        173.41        165.38         1.92 o
  -8   1   4        241.05        238.91         2.54 o
  -7   1   4        212.22        261.16         2.97 o
  -6   1   4       3512.31       3678.80        33.15 o
  -5   1   4         44.69         52.11         0.75 o
  -4   1   4         49.28         51.00         0.73 o
  -3   1   4       4217.99       4149.28        39.39 o
  -2   1   4        132.93        159.51         2.54 o
  -1   1   4        244.85        288.19         3.49 o
   0   1   4        405.06        455.06         5.37 o
   1   1   4       1872.11       1713.94        19.49 o
   2   1   4          1.91         13.54         0.54 o
   3   1   4         70.36         86.60         2.02 o
   4   1   4        191.74        195.58         2.93 o
   5   1   4        473.54        475.35         7.52 o
   6   1   4         71.94         72.50         1.42 o
   7   1   4         49.46         32.46         1.40 o
   8   1   4         88.41         96.68         1.66 o
   9   1   4          1.72          3.43         0.76 o
  10   1   4         16.91         12.84         1.27 o
  11   1   4         38.45         32.65         1.46 o
  12   1   4        149.39        129.92         2.28 o
  13   1   4          2.75          1.29         0.89 o
  14   1   4         28.59         27.21         2.12 o
  15   1   4        106.13        110.78         2.41 o
  16   1   4          0.32          0.80         1.08 o
  17   1   4          5.91          6.72         1.35 o
 -18   2   4          4.10          5.76         0.89 o
 -17   2   4         96.50         99.34         1.78 o
 -16   2   4         30.53         36.60         1.26 o
 -15   2   4        229.74        216.95         2.79 o
 -14   2   4         63.73         49.76         1.33 o
 -13   2   4         11.54          6.91         1.24 o
 -12   2   4        284.87        280.22         3.08 o
 -11   2   4         20.15         16.24         2.58 o
 -10   2   4        193.74        199.82         2.16 o
  -9   2   4          2.04          2.04         0.54 o
  -8   2   4        284.10        280.54         2.47 o
  -7   2   4        335.59        329.57         3.02 o
  -6   2   4         34.42         37.10         0.76 o
  -5   2   4          6.71          9.17         0.51 o
  -4   2   4        602.55        571.53         4.85 o
  -3   2   4         85.71         84.31         1.03 o
  -2   2   4       2623.39       2706.74        23.48 o
  -1   2   4        172.91        176.35         1.80 o
   0   2   4        207.90        204.23         2.10 o
   1   2   4         54.64         73.09         1.34 o
   2   2   4         19.65         44.76         0.91 o
   3   2   4       4643.71       4912.52        42.42 o
   4   2   4          3.27         12.94         0.78 o
   5   2   4         88.98         84.06         1.31 o
   6   2   4        115.10        104.49         1.67 o
   7   2   4         60.64         59.02         1.36 o
   8   2   4        399.14        393.55         4.16 o
   9   2   4         26.22         29.08         1.32 o
  10   2   4         28.16         31.78         1.42 o
  11   2   4        304.97        313.70         4.08 o
  12   2   4          3.52          3.03         0.86 o
  13   2   4          3.86          0.48         0.83 o
  14   2   4         56.07         47.94         1.49 o
  15   2   4          0.06          0.10         0.83 o
  16   2   4         44.66         58.93         1.90 o
 -16   3   4          8.03          5.78         1.27 o
 -15   3   4          1.15          0.66         0.72 o
 -14   3   4          2.20          1.79         0.86 o
 -13   3   4         47.18         46.88         1.57 o
 -12   3   4         24.21         24.01         1.26 o
 -11   3   4        178.71        169.17         2.31 o
 -10   3   4         25.42         20.19         1.90 o
  -9   3   4          9.54          7.30         0.75 o
  -8   3   4        133.66        134.22         1.62 o
  -7   3   4        110.79        135.54         3.80 o
  -6   3   4        238.76        260.34         2.35 o
  -5   3   4         51.28         43.66         0.92 o
  -4   3   4         25.73         24.66         0.80 o
  -3   3   4         51.75         52.58         1.06 o
  -2   3   4          5.58         14.89         0.78 o
  -1   3   4        434.09        397.53         3.57 o
   0   3   4         19.76         24.81         0.83 o
   1   3   4         71.50         69.51         1.13 o
   2   3   4         61.12         61.69         1.15 o
   3   3   4         24.95         25.34         0.95 o
   4   3   4         16.01         19.75         1.04 o
   5   3   4        246.29        255.52         2.73 o
   6   3   4         54.52         57.14         1.51 o
   7   3   4        123.21        130.01         1.97 o
   8   3   4         10.31          7.63         1.38 o
   9   3   4          7.97         10.39         0.96 o
  10   3   4         27.73         28.33         1.60 o
  11   3   4         37.12         39.27         1.84 o
  12   3   4         90.20         91.44         2.27 o
  13   3   4         15.87         17.66         1.42 o
  14   3   4          3.03          0.18         0.91 o
 -14   4   4         27.43         32.71         1.89 o
 -13   4   4          0.93          0.79         1.86 o
 -12   4   4         25.79         26.32         2.35 o
 -11   4   4          0.49          5.00         1.11 o
 -10   4   4         68.63         62.13         1.65 o
  -9   4   4        152.95        158.23         2.25 o
  -8   4   4         72.96         82.22         1.92 o
  -7   4   4        238.97        231.14         2.92 o
  -6   4   4         13.11         19.90         1.20 o
  -5   4   4         36.16         41.26         1.39 o
  -4   4   4        179.19        184.88         2.09 o
  -3   4   4         44.71         46.20         1.12 o
  -2   4   4         22.76         27.04         1.02 o
  -1   4   4          0.69          2.59         0.65 o
   0   4   4         36.04         34.72         1.14 o
   1   4   4         37.81         42.75         1.23 o
   2   4   4          2.73          4.48         0.74 o
   3   4   4          3.46          3.80         0.91 o
   4   4   4         21.44         23.32         1.39 o
   5   4   4          5.02          9.19         1.14 o
   6   4   4        161.65        141.54         4.25 o
   7   4   4         16.72         19.49         1.77 o
   8   4   4          2.19          1.43         0.91 o
   9   4   4          9.01          7.58         0.96 o
  10   4   4         51.52         52.33         3.57 o
  11   4   4         11.67         10.88         1.39 o
  -9   5   4         22.82         19.98         2.63 o
  -8   5   4         80.04         75.08         3.29 o
  -7   5   4          7.70         16.92         3.15 o
  -6   5   4        321.92        321.37         7.99 o
  -5   5   4         36.49         40.45         2.34 o
  -4   5   4         41.15         40.07         1.67 o
  -3   5   4          1.76          2.17         1.19 o
  -2   5   4         23.31         29.12         1.41 o
  -1   5   4         45.61         50.32         1.72 o
   0   5   4         22.24         21.06         1.30 o
   1   5   4         22.09         31.03         1.36 o
   2   5   4        474.13        441.31         7.81 o
   3   5   4          0.57          7.78         1.24 o
   4   5   4         16.44         16.08         1.51 o
   5   5   4         19.23         18.99         1.38 o
   6   5   4         35.87         32.65         2.66 o
 -19   0   5          0.10          1.23         1.45 o
 -17   0   5         87.19         91.04         4.10 o
 -15   0   5       1227.81       1213.80        14.45 o
 -13   0   5        390.96        385.42         4.96 o
 -11   0   5          0.35         17.35         2.19 o
  -9   0   5        128.40        119.06         2.16 o
  -7   0   5         96.80         80.45         3.15 o
  -5   0   5       2437.27       2302.15        36.64 o
  -3   0   5         25.92         39.15         0.83 o
  -1   0   5         87.01        117.76         3.78 o
   1   0   5       3288.22       3595.68        55.32 o
   3   0   5       5027.85       4713.96       142.52 o
   5   0   5        414.83        403.86         7.79 o
   9   0   5         78.34         80.19         3.86 o
  11   0   5         42.27         37.96         2.95 o
  13   0   5        103.39         94.16         3.01 o
  15   0   5          3.58          2.37         2.10 o
  17   0   5          2.03          0.79         1.84 o
 -19   1   5        101.37        125.34         2.79 o
 -18   1   5          0.56          0.59         1.16 o
 -17   1   5         18.66         13.44         1.04 o
 -16   1   5         13.97         13.25         1.09 o
 -15   1   5         29.93         27.02         1.36 o
 -14   1   5        485.56        464.74         4.33 o
 -13   1   5         13.34          2.68         0.79 o
 -12   1   5        160.56        148.11         1.77 o
 -11   1   5         21.70         19.50         0.87 o
 -10   1   5         82.03         72.57         1.88 o
  -9   1   5          0.10          2.97         0.51 o
  -8   1   5        508.25        482.45         4.93 o
  -7   1   5          1.74          3.96         0.68 o
  -6   1   5       2747.28       2962.88        28.08 o
  -5   1   5         41.36         37.67         0.68 o
  -4   1   5        329.39        287.63         2.95 o
  -3   1   5        279.41        301.26         3.07 o
  -2   1   5         73.81         84.40         1.04 o
  -1   1   5        289.99        220.13         2.46 o
   0   1   5       1084.21       1111.97        11.93 o
   1   1   5        376.58        391.66         4.71 o
   2   1   5         49.59         61.82         7.10 o
   3   1   5        142.14        163.94         2.05 o
   4   1   5       2069.54       2092.86        20.36 o
   5   1   5         15.44         15.69         0.68 o
   6   1   5         15.14         18.75         0.83 o
   7   1   5        240.07        249.82         2.89 o
   8   1   5          0.06          1.55         0.73 o
   9   1   5         29.35         25.54         1.33 o
  10   1   5        362.06        359.82         4.54 o
  11   1   5         40.45         38.77         1.50 o
  12   1   5         82.37         95.59         2.13 o
  13   1   5         36.03         32.42         1.55 o
  14   1   5         61.97         64.77         2.00 o
  15   1   5         29.88         27.48         2.09 o
  16   1   5         14.74         15.07         1.72 o
 -18   2   5         18.99         23.49         1.27 o
 -17   2   5         12.71         11.67         1.25 o
 -16   2   5          5.84          5.68         0.79 o
 -15   2   5          1.90          1.29         0.77 o
 -14   2   5          8.82          8.07         0.88 o
 -13   2   5        157.90        168.92         2.20 o
 -12   2   5         19.07         17.49         0.99 o
 -11   2   5         40.31         30.73         1.18 o
 -10   2   5         66.41         51.00         3.68 o
  -9   2   5         23.48         24.15         0.86 o
  -8   2   5        240.01        235.19         2.22 o
  -7   2   5         28.67         40.98         0.90 o
  -6   2   5         72.53         86.40         1.09 o
  -5   2   5       3357.05       3757.51        28.20 o
  -4   2   5          4.17          4.22         0.39 o
  -3   2   5        130.76        118.06         1.29 o
  -2   2   5        803.57        751.68         6.80 o
  -1   2   5         25.17         30.09         0.99 o
   0   2   5        340.61        355.77         3.43 o
   1   2   5        963.56        964.30         8.63 o
   2   2   5        244.27        253.01         2.49 o
   3   2   5        668.62        624.73         5.78 o
   4   2   5        122.01        110.15         1.54 o
   5   2   5          8.18         10.51         0.63 o
   6   2   5        114.39        125.94         1.84 o
   7   2   5         25.80         28.32         1.41 o
   8   2   5        645.99        645.57         6.72 o
   9   2   5         12.21         12.96         1.14 o
  10   2   5         57.23         59.39         1.70 o
  11   2   5         84.78         80.94         1.86 o
  12   2   5          2.50          1.99         0.87 o
  13   2   5         90.15         89.72         1.93 o
  14   2   5          5.73          4.16         0.93 o
  15   2   5          1.13          0.90         0.89 o
 -16   3   5         21.25         16.90         1.92 o
 -15   3   5         14.59         14.05         1.07 o
 -14   3   5         26.69         24.74         1.17 o
 -13   3   5         26.45         27.07         1.37 o
 -12   3   5         53.60         50.56         1.42 o
 -11   3   5          4.84          3.54         0.85 o
 -10   3   5         15.86         14.56         0.93 o
  -9   3   5         86.55         76.73         1.34 o
  -8   3   5        397.20        399.74         3.57 o
  -7   3   5         68.49         93.02         1.57 o
  -6   3   5       1006.41        974.79         7.37 o
  -5   3   5         48.42         50.06         0.95 o
  -4   3   5         75.21         67.75         1.06 o
  -3   3   5         77.32         72.60         1.21 o
  -2   3   5        217.99        225.25         2.31 o
  -1   3   5         35.36         33.05         0.95 o
   0   3   5         35.00         30.71         0.93 o
   1   3   5          9.72          9.05         0.64 o
   2   3   5         15.76         18.82         0.88 o
   3   3   5         11.49         17.39         1.09 o
   4   3   5        490.78        498.79         4.72 o
   5   3   5         55.54         58.62         1.41 o
   6   3   5          7.48          8.08         1.24 o
   7   3   5         13.39         16.99         1.10 o
   8   3   5          5.57          2.15         1.01 o
   9   3   5         56.90         59.31         1.61 o
  10   3   5         20.64         23.09         1.55 o
  11   3   5         38.34         45.59         1.65 o
  12   3   5          9.75         12.12         1.34 o
  13   3   5          0.94         -0.88         0.88 o
  14   3   5          0.08          0.35         0.91 o
 -14   4   5         13.24         23.39         3.81 o
 -13   4   5         30.67         30.93         1.70 o
 -12   4   5          7.79          9.99         2.00 o
 -11   4   5         50.45         53.09         1.70 o
 -10   4   5         80.25         81.08         1.83 o
  -9   4   5         18.47         19.98         1.52 o
  -8   4   5        178.72        176.03         2.37 o
  -7   4   5          5.37          8.89         0.94 o
  -6   4   5         53.67         64.66         1.42 o
  -5   4   5         49.78         47.92         1.28 o
  -4   4   5         41.29         44.70         1.30 o
  -3   4   5         69.33         68.32         1.26 o
  -2   4   5         68.57         65.65         1.30 o
  -1   4   5         19.28         27.47         1.09 o
   0   4   5          6.65          8.14         0.82 o
   1   4   5        258.50        241.41         3.16 o
   2   4   5         28.13         35.91         1.27 o
   3   4   5        121.30        109.83         1.88 o
   4   4   5         10.46         11.60         1.09 o
   5   4   5         67.23         65.31         1.76 o
   6   4   5         14.91         16.49         1.57 o
   7   4   5         12.19         13.31         1.35 o
   8   4   5          2.76          3.82         0.87 o
   9   4   5         39.36         36.87         1.75 o
  10   4   5          1.20          3.29         1.14 o
  11   4   5          9.39         12.44         1.66 o
  -8   5   5         11.89         12.59         1.95 o
  -7   5   5         13.05         14.26         2.40 o
  -6   5   5          4.86          4.53         1.84 o
  -5   5   5         11.50         15.67         2.66 o
  -4   5   5          8.15          9.73         1.70 o
  -3   5   5         65.13         60.35         1.80 o
  -2   5   5         17.94         14.88         1.13 o
  -1   5   5        102.32        104.85         2.06 o
   0   5   5          2.54          1.89         0.84 o
   1   5   5        204.84        194.57         3.80 o
   2   5   5          0.52          3.93         0.98 o
   3   5   5          7.70          6.65         2.43 o
   4   5   5         11.80         14.84         1.72 o
   5   5   5          2.64          3.38         1.47 o
   6   5   5          0.88          2.41         0.89 o
 -18   0   6        144.18        167.54         4.09 o
 -16   0   6        885.37        911.63        13.05 o
 -14   0   6          4.81          8.32         1.07 o
 -12   0   6        439.07        423.13         4.90 o
 -10   0   6        415.70        379.50         4.95 o
  -8   0   6        583.91        645.49         9.07 o
  -6   0   6        260.12        234.98         3.48 o
  -4   0   6       1074.84       1051.37        13.48 o
  -2   0   6        224.40        201.91         3.35 o
   0   0   6        506.39        460.84         7.21 o
   2   0   6       2739.97       2697.75        40.39 o
   4   0   6        196.33        171.75         5.00 o
   6   0   6        309.18        231.40         3.34 o
   8   0   6        830.04        810.71        19.02 o
  10   0   6          2.24          3.01         1.48 o
  12   0   6          0.85          0.88         2.04 o
  14   0   6         31.04         34.97         5.00 o
  16   0   6         17.52         21.30         2.63 o
 -19   1   6          1.01          2.81         0.90 o
 -18   1   6          3.71          0.77         0.79 o
 -17   1   6          7.12          6.89         0.85 o
 -16   1   6         30.17         23.02         1.26 o
 -15   1   6          4.41          2.62         0.77 o
 -14   1   6        587.37        574.91         5.19 o
 -13   1   6         91.41         85.91         1.43 o
 -12   1   6        278.65        275.99         2.71 o
 -11   1   6         39.78         45.26         1.07 o
 -10   1   6         21.59         21.90         1.05 o
  -9   1   6        125.95        119.77         1.52 o
  -8   1   6         25.49         25.19         0.75 o
  -7   1   6       1360.54       1472.09        11.96 o
  -6   1   6        156.41        154.07         1.58 o
  -5   1   6        256.59        361.02         5.10 o
  -4   1   6       1582.91       1705.82        17.15 o
  -3   1   6        113.93         98.15         1.22 o
  -2   1   6        295.34        263.42         2.89 o
  -1   1   6        200.47        223.80         2.55 o
   0   1   6         11.99         12.93         0.84 o
   1   1   6       3598.46       3629.20        41.08 o
   2   1   6         96.65        127.03         2.14 o
   3   1   6          8.91          8.13         0.54 o
   4   1   6        467.26        472.96         4.81 o
   5   1   6          3.18          3.27         0.50 o
   6   1   6        169.98        172.02         1.92 o
   7   1   6         84.87         75.88         1.50 o
   8   1   6         25.35         24.40         1.44 o
   9   1   6        445.01        457.69         5.91 o
  10   1   6         32.98         33.24         1.61 o
  11   1   6         47.23         48.51         1.79 o
  12   1   6          5.96          2.10         0.99 o
  13   1   6         13.02          7.00         1.16 o
  14   1   6         13.51         10.39         1.22 o
  15   1   6         13.57         15.85         1.50 o
  16   1   6         17.98         23.23         2.13 o
 -18   2   6         17.43         19.16         1.27 o
 -17   2   6          0.83          1.05         0.69 o
 -16   2   6          5.51          5.34         0.78 o
 -15   2   6         76.98         73.36         1.49 o
 -14   2   6          5.28          1.34         0.90 o
 -13   2   6         58.55         44.55         1.20 o
 -12   2   6         54.25         46.24         1.23 o
 -11   2   6          5.36          6.07         0.74 o
 -10   2   6         46.78         42.09         1.08 o
  -9   2   6          7.69          9.35         0.78 o
  -8   2   6         90.24         95.23         1.27 o
  -7   2   6         14.73         11.23         0.64 o
  -6   2   6          7.01         11.28         0.62 o
  -5   2   6        213.49        173.96         1.82 o
  -4   2   6         80.22         82.33         1.07 o
  -3   2   6        962.20        944.80         7.57 o
  -2   2   6        189.04        197.94         1.96 o
  -1   2   6        437.36        465.22         4.42 o
   0   2   6          3.10         14.79         0.68 o
   1   2   6        154.17        144.11         1.92 o
   2   2   6         22.64         19.43         0.72 o
   3   2   6          4.37          4.12         0.54 o
   4   2   6         77.69         65.30         1.14 o
   5   2   6        441.54        439.86         3.89 o
   6   2   6         24.03         24.79         1.00 o
   7   2   6         50.14         51.56         1.41 o
   8   2   6          0.23         -0.34         0.89 o
   9   2   6          1.03          1.17         0.81 o
  10   2   6        352.19        374.83         6.05 o
  11   2   6         58.04         60.63         1.69 o
  12   2   6         82.68         76.39         1.97 o
  13   2   6          7.55          3.86         0.89 o
  14   2   6          0.26          1.14         0.86 o
  15   2   6         25.72         29.58         1.81 o
 -16   3   6         12.27         11.63         1.39 o
 -15   3   6         11.56         16.97         1.53 o
 -14   3   6         10.17          8.35         0.92 o
 -13   3   6         28.89         33.67         1.64 o
 -12   3   6          5.29          4.18         0.81 o
 -11   3   6         14.64         12.43         1.18 o
 -10   3   6        149.03        141.71         1.80 o
  -9   3   6        174.80        176.08         2.03 o
  -8   3   6          5.82         14.53         0.88 o
  -7   3   6        523.11        504.33         5.18 o
  -6   3   6          5.70          9.15         0.71 o
  -5   3   6        120.29        139.41         1.72 o
  -4   3   6        631.67        621.01         4.72 o
  -3   3   6         21.66         27.13         0.91 o
  -2   3   6        106.11        102.16         1.43 o
  -1   3   6        109.42        103.81         1.41 o
   0   3   6         41.03         41.36         1.05 o
   1   3   6         79.06         84.47         1.47 o
   2   3   6         76.96         84.46         1.39 o
   3   3   6          1.52          4.79         0.74 o
   4   3   6        206.54        204.37         2.48 o
   5   3   6        100.77         93.10         1.61 o
   6   3   6          1.36          1.37         0.71 o
   7   3   6         27.73         30.11         1.44 o
   8   3   6          6.57          5.65         0.94 o
   9   3   6         83.22         87.52         2.01 o
  10   3   6          2.87          3.17         1.02 o
  11   3   6         15.79         14.56         1.28 o
  12   3   6          2.02          0.46         1.18 o
  13   3   6          8.81          7.26         1.51 o
 -13   4   6          0.22         -1.00         1.31 o
 -12   4   6         16.15         19.56         1.44 o
 -11   4   6         38.77         42.35         1.85 o
 -10   4   6          7.35          8.07         0.92 o
  -9   4   6          2.38          5.42         1.08 o
  -8   4   6        305.63        301.86         3.29 o
  -7   4   6        301.65        309.27         3.64 o
  -6   4   6        134.06        149.88         2.24 o
  -5   4   6        485.36        472.41         4.55 o
  -4   4   6        118.41        118.17         1.73 o
  -3   4   6        114.82        124.81         1.72 o
  -2   4   6         48.82         53.25         1.34 o
  -1   4   6         96.41         93.19         1.66 o
   0   4   6          3.52          5.54         0.79 o
   1   4   6         22.24         24.43         1.20 o
   2   4   6         44.13         40.88         1.32 o
   3   4   6         21.44         21.70         1.34 o
   4   4   6         23.75         23.33         1.38 o
   5   4   6          3.47          3.44         0.94 o
   6   4   6         45.29         47.31         1.88 o
   7   4   6         17.07         20.69         1.59 o
   8   4   6         60.94         58.17         1.64 o
   9   4   6         24.25         25.01         2.55 o
  10   4   6         49.00         52.48         3.99 o
  -8   5   6          1.47         -1.18         1.18 o
  -7   5   6         36.04         35.14         1.97 o
  -6   5   6         62.64         63.32         2.23 o
  -5   5   6          1.93          7.50         1.04 o
  -4   5   6         55.05         56.90         1.71 o
  -3   5   6         18.28         19.69         1.32 o
  -2   5   6        102.87        109.37         2.00 o
  -1   5   6          5.24          7.94         1.04 o
   0   5   6          3.08          2.31         0.91 o
   1   5   6         46.29         45.18         1.68 o
   2   5   6         86.43         89.68         2.47 o
   3   5   6          5.01          7.15         1.31 o
   4   5   6         33.71         24.60         1.38 o
   5   5   6          9.82         13.76         1.57 o
 -19   0   7        102.31        120.20        14.58 o
 -17   0   7         57.44         74.38         2.58 o
 -15   0   7        485.48        546.06        11.68 o
 -13   0   7       1296.61       1245.67        14.69 o
  -9   0   7        506.03        540.04         7.15 o
  -7   0   7        731.05        768.24         8.42 o
  -5   0   7       1360.84       1384.28        17.12 o
  -3   0   7        711.32        812.04        11.12 o
  -1   0   7         23.82         29.36         0.86 o
   1   0   7        196.33        207.45         3.13 o
   3   0   7       2491.35       2452.41        37.24 o
   5   0   7       1447.68       1466.80        24.31 o
   7   0   7       1863.75       1814.08        24.92 o
   9   0   7         50.07         44.48         2.55 o
  11   0   7        167.65        161.80         6.60 o
  13   0   7         64.13         70.12         3.89 o
  15   0   7          1.30         -1.84         1.84 o
 -19   1   7         25.11         32.59         1.67 o
 -18   1   7         34.69         36.35         1.59 o
 -17   1   7          8.37          1.68         0.79 o
 -16   1   7         38.27         40.25         1.26 o
 -15   1   7        543.02        558.12         5.02 o
 -14   1   7          1.91          3.33         0.67 o
 -13   1   7         56.11         50.58         1.37 o
 -12   1   7          9.30          6.85         0.70 o
 -11   1   7         52.62         52.84         1.11 o
 -10   1   7        127.96        123.89         1.57 o
  -9   1   7        122.53        117.05         1.35 o
  -8   1   7        101.15         92.63         1.26 o
  -7   1   7        480.63        538.19         4.45 o
  -6   1   7        274.65        342.09         3.05 o
  -5   1   7         23.65         26.10         0.62 o
  -4   1   7       1782.77       1770.68        16.91 o
  -3   1   7         69.69         60.35         0.92 o
  -2   1   7        514.00        564.19         8.79 o
  -1   1   7        168.11        162.20         1.96 o
   0   1   7         33.74         34.93         0.82 o
   1   1   7        127.44        135.03         1.88 o
   2   1   7        252.35        248.62         3.12 o
   3   1   7        698.53        710.56         8.71 o
   4   1   7         18.55         14.60         0.71 o
   5   1   7         53.66         48.37         0.97 o
   6   1   7         85.29         77.48         1.27 o
   7   1   7         42.55         43.32         1.80 o
   8   1   7        243.48        229.96         2.86 o
   9   1   7        181.19        168.47         4.08 o
  10   1   7          5.28          2.76         0.99 o
  11   1   7         60.11         63.41         2.06 o
  12   1   7         75.84         80.10         2.39 o
  13   1   7          4.76          5.32         1.81 o
  14   1   7          1.03          3.66         1.00 o
  15   1   7          1.79          2.40         1.16 o
 -18   2   7          1.67          0.30         0.79 o
 -17   2   7          5.45          3.60         0.88 o
 -16   2   7          6.22          2.12         0.91 o
 -15   2   7         16.94         16.43         1.06 o
 -14   2   7          2.30          0.79         0.74 o
 -13   2   7         22.63         23.84         1.17 o
 -12   2   7          4.81          4.44         0.72 o
 -11   2   7         30.00         28.29         1.32 o
 -10   2   7          2.93          2.12         0.63 o
  -9   2   7         11.07         15.32         0.80 o
  -8   2   7         18.93         21.40         0.84 o
  -7   2   7          0.39          1.19         0.55 o
  -6   2   7         19.72         14.98         0.66 o
  -5   2   7         21.35         20.44         0.69 o
  -4   2   7         40.99         48.88         1.14 o
  -3   2   7        238.57        296.10         2.79 o
  -2   2   7          5.33          8.03         0.63 o
  -1   2   7         27.39         28.58         1.07 o
   0   2   7         12.36         13.89         0.89 o
   1   2   7         48.36         46.44         0.95 o
   2   2   7        937.33        934.64         7.86 o
   3   2   7        329.35        298.14         3.03 o
   4   2   7         19.08         14.56         0.81 o
   5   2   7        316.05        317.73         3.03 o
   6   2   7          4.91          3.36         0.70 o
   7   2   7          6.92          8.97         0.97 o
   8   2   7        123.24        126.78         2.13 o
   9   2   7         50.06         47.04         1.76 o
  10   2   7        110.30        112.24         2.22 o
  11   2   7          3.32          2.70         0.97 o
  12   2   7         25.09         25.16         1.82 o
  13   2   7          7.10          8.08         1.23 o
  14   2   7         20.91         25.11         1.71 o
 -16   3   7         18.56         18.14         1.19 o
 -15   3   7          2.24          0.80         0.87 o
 -14   3   7         66.87         59.18         1.58 o
 -13   3   7        124.78        121.63         2.05 o
 -12   3   7          3.98          3.95         1.04 o
 -11   3   7          2.88          3.03         0.80 o
 -10   3   7         65.34         66.39         1.44 o
  -9   3   7         11.30          9.69         0.82 o
  -8   3   7         10.43         12.97         0.88 o
  -7   3   7         16.69         20.95         1.01 o
  -6   3   7        503.19        507.90         4.69 o
  -5   3   7        628.18        604.93         5.04 o
  -4   3   7       1487.41       1431.52        11.54 o
  -3   3   7        247.80        248.52         2.53 o
  -2   3   7        150.22        152.95         1.83 o
  -1   3   7          4.26          5.71         0.72 o
   0   3   7          9.96         14.12         1.04 o
   1   3   7        182.66        188.69         2.28 o
   2   3   7        149.76        135.52         2.01 o
   3   3   7         90.65         90.01         1.63 o
   4   3   7        111.58        107.97         1.59 o
   5   3   7          2.33          3.23         0.78 o
   6   3   7         87.52         78.57         1.61 o
   7   3   7         11.69         10.56         1.00 o
   8   3   7          9.23          8.19         1.04 o
   9   3   7          5.38          6.35         1.01 o
  10   3   7          0.40          0.35         0.87 o
  11   3   7          1.10          0.33         0.91 o
  12   3   7         12.11          9.32         1.29 o
 -13   4   7         58.56         62.47         1.86 o
 -12   4   7          4.05          2.07         1.48 o
 -11   4   7          7.09         11.76         2.61 o
 -10   4   7          4.78          5.69         1.00 o
  -9   4   7         44.29         43.62         1.69 o
  -8   4   7          3.88          4.72         0.97 o
  -7   4   7          2.14          9.19         0.86 o
  -6   4   7        722.04        712.99         7.40 o
  -5   4   7         17.87         30.40         1.22 o
  -4   4   7        117.75        127.11         1.82 o
  -3   4   7        209.57        212.90         2.47 o
  -2   4   7          8.55         10.06         0.81 o
  -1   4   7         87.59         89.72         1.59 o
   0   4   7         89.56         96.05         1.66 o
   1   4   7         11.82         12.02         1.00 o
   2   4   7         54.94         58.52         1.48 o
   3   4   7         32.41         33.48         1.36 o
   4   4   7         55.90         52.93         1.74 o
   5   4   7         22.74         26.93         1.53 o
   6   4   7          2.19          3.78         1.10 o
   7   4   7         41.93         39.81         1.66 o
   8   4   7          6.70          4.18         1.35 o
   9   4   7         10.10         11.51         1.83 o
  -7   5   7         38.48         29.97         4.21 o
  -6   5   7          6.95          6.64         1.67 o
  -5   5   7          9.53          7.60         1.34 o
  -4   5   7          4.36          4.88         0.82 o
  -3   5   7          4.14          2.38         0.80 o
  -2   5   7         23.74         29.50         1.51 o
  -1   5   7          6.15          3.53         1.17 o
   0   5   7         34.77         36.24         1.73 o
   1   5   7         12.93          9.56         1.29 o
   2   5   7          3.08          3.72         0.95 o
   3   5   7         11.16          6.65         1.32 o
 -18   0   8        114.56        127.46         3.10 o
 -16   0   8         28.44         45.96         2.92 o
 -14   0   8       2452.67       2570.43        26.10 o
 -12   0   8        935.62        949.44        10.07 o
 -10   0   8          0.36          0.54         1.00 o
  -8   0   8        198.25        179.48         2.34 o
  -6   0   8       1101.19       1329.48        16.51 o
  -4   0   8        574.25        583.10         7.48 o
  -2   0   8         87.74        105.81         3.30 o
   2   0   8         41.29         45.53         1.22 o
   4   0   8        556.88        501.91         7.16 o
   6   0   8       1444.21       1414.49        19.80 o
   8   0   8        988.74        973.25        17.95 o
  10   0   8        104.93        105.98         3.19 o
  12   0   8         19.14         17.53         2.64 o
 -19   1   8          7.99          4.93         1.09 o
 -18   1   8          2.57          3.51         0.92 o
 -17   1   8          5.67          1.74         0.75 o
 -16   1   8         91.36         93.72         1.70 o
 -15   1   8         23.54         21.63         1.12 o
 -14   1   8        289.11        284.48         2.81 o
 -13   1   8         32.19         22.63         1.07 o
 -12   1   8         81.19         72.55         1.35 o
 -11   1   8          3.92          2.45         0.70 o
 -10   1   8         86.86         87.03         1.34 o
  -9   1   8         25.13         25.71         1.02 o
  -8   1   8         87.13         85.02         1.17 o
  -7   1   8         71.97         58.65         0.95 o
  -6   1   8         77.53         76.42         0.99 o
  -5   1   8        974.23       1026.49         9.08 o
  -4   1   8        249.48        241.14         2.19 o
  -3   1   8        230.63        250.70         2.92 o
  -2   1   8        350.07        341.36         3.67 o
  -1   1   8        169.30        158.84         1.86 o
   0   1   8        126.02        128.18         1.46 o
   1   1   8         98.25         83.68         1.55 o
   2   1   8        106.92        100.40         1.28 o
   3   1   8        169.50        184.93         1.98 o
   4   1   8        245.03        247.87         2.47 o
   5   1   8          0.01         -0.59         0.59 o
   6   1   8         27.71         28.52         1.06 o
   7   1   8         37.79         34.22         1.95 o
   8   1   8        717.17        716.68        10.41 o
   9   1   8         25.69         26.16         2.54 o
  10   1   8          6.97          2.54         1.42 o
  11   1   8         18.58         15.66         1.83 o
  12   1   8         10.70          9.79         1.56 o
  13   1   8          0.20         -0.62         1.01 o
  14   1   8          1.21          0.98         1.02 o
  15   1   8          4.76          3.68         2.63 o
 -18   2   8          7.61          5.65         0.91 o
 -17   2   8         14.08          9.95         1.59 o
 -16   2   8          7.64          6.04         0.77 o
 -15   2   8          4.54          2.19         0.92 o
 -14   2   8         56.49         54.47         1.35 o
 -13   2   8          6.92          3.32         0.79 o
 -12   2   8         38.14         33.35         1.15 o
 -11   2   8         12.35         14.41         0.97 o
 -10   2   8          0.26         -0.09         0.67 o
  -9   2   8         36.62         37.99         1.06 o
  -8   2   8          6.06          7.04         0.62 o
  -7   2   8          1.54          1.85         0.51 o
  -6   2   8         33.11         35.54         0.90 o
  -5   2   8         60.36         51.32         0.98 o
  -4   2   8        101.97        114.02         1.30 o
  -3   2   8         25.14         26.09         0.75 o
  -2   2   8         12.99         15.66         1.21 o
  -1   2   8          1.21          3.16         0.50 o
   0   2   8          5.93          6.09         0.70 o
   1   2   8         81.62         80.35         1.32 o
   2   2   8         11.16         12.23         0.72 o
   3   2   8         26.88         23.75         0.93 o
   4   2   8         92.92         79.47         1.30 o
   5   2   8         46.41         32.07         3.94 o
   6   2   8          3.04          3.57         0.80 o
   7   2   8          8.85          5.56         0.99 o
   8   2   8          7.84          8.20         1.05 o
   9   2   8          9.03         16.40         1.51 o
  10   2   8          2.34          4.15         0.90 o
  11   2   8         44.20         44.99         1.76 o
  12   2   8          6.65          7.70         1.14 o
  13   2   8          1.91          5.26         2.79 o
 -16   3   8         18.40         21.64         1.26 o
 -15   3   8         30.55         24.84         1.36 o
 -14   3   8         54.59         49.77         1.39 o
 -13   3   8          0.46          2.12         0.78 o
 -12   3   8          0.09          0.54         0.82 o
 -11   3   8         12.54         10.87         0.99 o
 -10   3   8         19.15         15.31         1.07 o
  -9   3   8          7.17          7.03         0.74 o
  -8   3   8         12.36         13.14         0.89 o
  -7   3   8         20.85         22.35         1.03 o
  -6   3   8         34.94         41.96         1.18 o
  -5   3   8       1030.46        997.84         8.83 o
  -4   3   8         18.08         37.32         1.21 o
  -3   3   8        857.68        831.29         7.46 o
  -2   3   8        136.78        130.48         1.79 o
  -1   3   8        171.59        167.84         2.37 o
   0   3   8          4.52         10.41         0.84 o
   1   3   8         26.86         28.58         1.12 o
   2   3   8          0.41          0.73         0.86 o
   3   3   8         62.70         52.92         1.30 o
   4   3   8        142.32        139.02         1.84 o
   5   3   8         75.64         62.48         1.58 o
   6   3   8         25.13         26.04         1.27 o
   7   3   8          2.76          3.67         0.95 o
   8   3   8          6.83          6.97         0.96 o
   9   3   8         52.30         51.54         1.83 o
  10   3   8         73.66         81.12         1.99 o
  11   3   8          1.13          1.95         0.98 o
  12   3   8          0.91         11.57         2.89 o
 -13   4   8          1.59          0.08         0.93 o
 -12   4   8         28.51         19.87         1.33 o
 -11   4   8         27.62         21.82         1.38 o
 -10   4   8          0.15         -0.11         0.85 o
  -9   4   8          4.61          3.57         0.75 o
  -8   4   8         53.03         56.93         1.40 o
  -7   4   8         35.16         32.42         1.38 o
  -6   4   8         24.29         34.79         1.28 o
  -5   4   8        374.62        385.57         3.98 o
  -4   4   8        383.97        378.78         3.69 o
  -3   4   8        131.94        125.12         1.83 o
  -2   4   8        136.18        139.50         1.96 o
  -1   4   8        654.72        677.74         6.46 o
   0   4   8          3.78          6.55         0.91 o
   1   4   8          1.07          0.45         0.80 o
   2   4   8         71.72         79.53         1.63 o
   3   4   8         15.09         16.17         1.30 o
   4   4   8          3.86          3.12         0.82 o
   5   4   8         22.23         26.06         1.59 o
   6   4   8         30.51         32.35         1.80 o
   7   4   8         11.01         11.06         1.57 o
   8   4   8         22.11         19.95         3.15 o
  -6   5   8          7.29          1.84         1.30 o
  -5   5   8          8.01          4.91         1.20 o
  -4   5   8          6.69          5.37         1.48 o
  -3   5   8          1.85          2.07         0.99 o
  -2   5   8         12.25          9.28         1.90 o
  -1   5   8          7.81          4.08         1.25 o
   0   5   8          1.76          1.84         0.83 o
   1   5   8          3.31          2.71         1.07 o
   2   5   8         16.20         15.07         1.57 o
 -19   0   9         34.94         32.86         2.42 o
 -17   0   9          0.40          1.14         1.21 o
 -15   0   9         77.33         96.10         3.73 o
 -13   0   9        434.44        431.95         5.38 o
 -11   0   9        246.73        211.63         3.32 o
  -9   0   9        999.71       1061.05        14.54 o
  -7   0   9         87.94        115.69         2.08 o
  -5   0   9         37.36         40.47         1.21 o
  -3   0   9         78.72         95.74         1.57 o
  -1   0   9       1640.58       1628.00        20.21 o
   1   0   9        366.84        370.44         6.88 o
   3   0   9         25.12         25.49         1.17 o
   5   0   9         82.82         90.19         2.15 o
   7   0   9        291.76        274.09         5.11 o
   9   0   9       1261.16       1364.12        24.44 o
  11   0   9        316.31        353.32         8.73 o
  13   0   9         10.03         21.03         2.89 o
 -19   1   9         26.47         23.85         2.01 o
 -18   1   9         20.67         16.08         1.23 o
 -17   1   9          3.73          0.74         0.95 o
 -16   1   9        147.18        163.81         2.24 o
 -15   1   9          4.02          1.84         0.75 o
 -14   1   9         63.07         71.87         1.59 o
 -13   1   9        272.59        271.75         2.72 o
 -12   1   9        115.00        119.09         1.65 o
 -11   1   9        567.97        579.07         5.00 o
 -10   1   9        177.80        173.07         2.00 o
  -9   1   9         46.23         43.13         0.98 o
  -8   1   9        281.28        259.69         2.27 o
  -7   1   9          9.37         11.87         0.92 o
  -6   1   9          9.24         11.93         1.01 o
  -5   1   9          0.76          5.17         0.49 o
  -4   1   9         82.12         85.11         1.13 o
  -3   1   9         14.27         13.31         1.15 o
  -2   1   9        448.41        460.02         4.15 o
  -1   1   9        145.68        137.54         1.74 o
   0   1   9        596.09        509.30         5.02 o
   1   1   9        128.68        130.23         1.63 o
   2   1   9         13.37         11.61         0.68 o
   3   1   9          2.70          2.21         0.60 o
   4   1   9          8.20          7.04         0.62 o
   5   1   9         14.81         12.77         0.84 o
   6   1   9         31.98         16.20         2.21 o
   7   1   9        431.16        435.92         5.35 o
   8   1   9         58.78         65.11         2.73 o
   9   1   9        187.08        204.71         6.56 o
  10   1   9         32.57         36.66         2.69 o
  11   1   9          6.45          5.68         1.14 o
  12   1   9         19.27         22.56         2.11 o
  13   1   9         10.18         15.11         1.48 o
  14   1   9          2.58         -1.84         1.84 o
 -18   2   9          2.98          0.55         1.44 o
 -17   2   9         92.41        103.59         2.00 o
 -16   2   9          1.94          0.46         0.68 o
 -15   2   9         43.69         44.37         1.58 o
 -14   2   9         87.61         74.23         1.53 o
 -13   2   9          7.38          6.45         0.80 o
 -12   2   9        174.06        141.52         1.91 o
 -11   2   9         16.43         15.75         0.97 o
 -10   2   9        122.10        111.90         1.53 o
  -9   2   9         76.03         72.53         1.40 o
  -8   2   9         17.41         16.09         1.09 o
  -7   2   9         12.26         10.06         0.73 o
  -6   2   9         56.80         53.91         1.04 o
  -5   2   9         72.66         74.52         1.19 o
  -4   2   9         14.16         14.57         0.86 o
  -3   2   9         69.80         69.14         3.94 o
  -2   2   9        310.42        270.06         2.47 o
  -1   2   9         12.36         10.20         0.76 o
   0   2   9         11.46         10.15         0.69 o
   1   2   9          4.31          3.94         0.59 o
   2   2   9         29.52         26.41         0.90 o
   3   2   9          6.87          6.48         0.72 o
   4   2   9         18.69         16.37         0.97 o
   5   2   9         42.64         44.03         1.29 o
   6   2   9          3.93          4.80         0.91 o
   7   2   9         10.78         10.66         1.65 o
   8   2   9          1.51          2.36         1.02 o
   9   2   9         12.05         15.03         2.08 o
  10   2   9         10.10         13.16         1.40 o
  11   2   9         13.93         19.15         1.49 o
  12   2   9          0.14          2.23         0.95 o
  13   2   9          0.01         -0.23         0.98 o
 -16   3   9          8.35          0.68         1.07 o
 -15   3   9         10.84          8.53         1.56 o
 -14   3   9          6.79          1.94         0.76 o
 -13   3   9         13.68         13.88         1.08 o
 -12   3   9          7.62          2.70         0.88 o
 -11   3   9        149.12        132.12         1.99 o
 -10   3   9         95.97         88.95         1.49 o
  -9   3   9         29.94         26.41         1.21 o
  -8   3   9          3.17          2.95         0.67 o
  -7   3   9         99.07         89.51         1.51 o
  -6   3   9         90.88         95.40         1.51 o
  -5   3   9          6.78         16.59         1.03 o
  -4   3   9        114.78        113.65         1.60 o
  -3   3   9        737.07        732.27         6.43 o
  -2   3   9        451.16        450.88         4.36 o
  -1   3   9         62.14         79.26         1.59 o
   0   3   9        726.16        725.37         6.61 o
   1   3   9         17.44         18.92         1.06 o
   2   3   9        379.02        355.43         3.62 o
   3   3   9         85.77         83.16         1.45 o
   4   3   9          1.07          2.52         0.84 o
   5   3   9         28.66         25.72         1.27 o
   6   3   9          7.38          4.76         0.95 o
   7   3   9          3.37          2.75         0.90 o
   8   3   9         84.15         87.94         1.99 o
   9   3   9          0.27          0.40         0.96 o
  10   3   9         11.87         14.82         1.52 o
  11   3   9          1.65          0.39         0.97 o
 -13   4   9         14.92          9.31         2.89 o
 -12   4   9         18.06         14.15         1.25 o
 -11   4   9         35.03         32.00         2.18 o
 -10   4   9          7.52          3.30         0.85 o
  -9   4   9         34.08         37.70         1.37 o
  -8   4   9         26.76         28.27         1.21 o
  -7   4   9         23.76         19.83         1.10 o
  -6   4   9          0.56          1.80         0.73 o
  -5   4   9        129.72        127.49         1.98 o
  -4   4   9        233.53        212.14         2.45 o
  -3   4   9         16.75         34.49         1.27 o
  -2   4   9        382.60        393.91         4.24 o
  -1   4   9        114.06        106.18         1.93 o
   0   4   9         45.22         49.28         1.39 o
   1   4   9         44.35         47.16         1.38 o
   2   4   9         14.41         15.38         1.12 o
   3   4   9         37.43         35.83         1.40 o
   4   4   9          6.11          2.19         0.85 o
   5   4   9         21.93         20.45         1.51 o
   6   4   9         46.58         33.60         2.49 o
   7   4   9          3.96         13.15         3.94 o
  -5   5   9         12.83          7.10         2.10 o
  -4   5   9          3.60          4.14         2.22 o
  -3   5   9         11.09          9.14         1.38 o
  -2   5   9          0.40          0.31         1.04 o
  -1   5   9          1.84          1.36         0.85 o
   0   5   9          1.84          1.84         1.31 o
 -18   0  10          1.82          2.05         1.17 o
 -16   0  10          0.04          2.21         1.38 o
 -14   0  10         14.33         15.27         2.16 o
 -12   0  10       1105.23       1150.00        16.27 o
 -10   0  10       1161.94       1216.85        22.11 o
  -8   0  10          1.84          4.60         1.18 o
  -6   0  10         66.58         77.98         1.65 o
  -4   0  10        483.33        480.57         5.90 o
  -2   0  10        287.72        281.61         4.00 o
   0   0  10        531.25        542.44         7.21 o
   2   0  10        182.56        198.31         3.47 o
   4   0  10         99.14         93.88         1.95 o
   6   0  10         31.16         32.28         2.01 o
   8   0  10        563.32        576.50        10.97 o
  10   0  10         91.35         93.13         3.05 o
  12   0  10         49.37         56.10         2.96 o
 -19   1  10         22.56         18.56         2.13 o
 -18   1  10          3.37          0.49         1.09 o
 -17   1  10         25.83         22.19         1.51 o
 -16   1  10          4.01          5.13         0.96 o
 -15   1  10          4.10          4.23         0.76 o
 -14   1  10          9.01          2.12         0.72 o
 -13   1  10        231.20        234.96         2.50 o
 -12   1  10         74.38         76.69         1.36 o
 -11   1  10        357.80        344.90         3.35 o
 -10   1  10         38.22         35.90         1.11 o
  -9   1  10        248.88        257.28         2.43 o
  -8   1  10        115.72        106.53         1.32 o
  -7   1  10         71.50         73.59         1.07 o
  -6   1  10        111.48        104.37         1.27 o
  -5   1  10        668.67        604.55         4.98 o
  -4   1  10         55.66         55.70         0.96 o
  -3   1  10         96.66         94.85         1.23 o
  -2   1  10        177.79        178.37         1.85 o
  -1   1  10        300.37        282.91         2.57 o
   0   1  10        108.77        120.23         1.45 o
   1   1  10         89.76         86.74         1.32 o
   2   1  10         23.34         22.08         1.06 o
   3   1  10         52.16         50.10         1.32 o
   4   1  10        212.86        208.48         2.27 o
   5   1  10         26.40          6.82         1.88 o
   6   1  10         77.38         78.00         1.72 o
   7   1  10         61.85         67.42         1.76 o
   8   1  10         97.31        102.49         3.03 o
   9   1  10         10.28         15.03         1.64 o
  10   1  10        104.40        111.50         3.13 o
  11   1  10          6.08          5.16         1.04 o
  12   1  10        169.04        200.45         3.78 o
  13   1  10         12.63         17.12         2.37 o
 -18   2  10        133.64        154.37         4.07 o
 -17   2  10          2.33          2.66         0.86 o
 -16   2  10         24.40         25.03         1.29 o
 -15   2  10         27.57         26.74         1.17 o
 -14   2  10         13.71         11.15         1.24 o
 -13   2  10         42.88         30.83         1.98 o
 -12   2  10         87.83         88.92         1.72 o
 -11   2  10         32.79         32.05         1.31 o
 -10   2  10          3.28          1.29         0.71 o
  -9   2  10         65.75         68.75         1.64 o
  -8   2  10          1.68          1.88         0.67 o
  -7   2  10          0.73          0.13         0.64 o
  -6   2  10         13.52         13.76         1.03 o
  -5   2  10        825.52        768.39         5.88 o
  -4   2  10        237.22        245.23         2.35 o
  -3   2  10          4.81         10.65         0.75 o
  -2   2  10        308.98        307.57         2.72 o
  -1   2  10         29.22         25.69         0.88 o
   0   2  10          8.48          4.79         0.69 o
   1   2  10         25.06         23.84         0.98 o
   2   2  10          3.37          4.01         0.71 o
   3   2  10         60.70         54.17         1.29 o
   4   2  10         70.52         66.17         1.44 o
   5   2  10          5.84          5.05         0.79 o
   6   2  10         37.28         29.93         2.41 o
   7   2  10          7.97          4.99         1.04 o
   8   2  10          2.68          1.02         1.12 o
   9   2  10          8.66          6.00         1.02 o
  10   2  10          0.10          1.39         0.98 o
  11   2  10         12.60         15.24         1.56 o
  12   2  10          0.20          1.16         1.04 o
 -15   3  10         18.19         18.51         1.30 o
 -14   3  10         19.58         17.66         1.15 o
 -13   3  10          9.05          6.43         0.98 o
 -12   3  10          9.09         14.49         1.30 o
 -11   3  10        109.14         96.21         1.88 o
 -10   3  10          0.04          1.15         0.94 o
  -9   3  10         34.07         32.90         1.17 o
  -8   3  10         19.29         16.16         1.08 o
  -7   3  10         22.98         26.01         1.13 o
  -6   3  10        132.27        131.86         1.70 o
  -5   3  10         11.35         13.58         0.86 o
  -4   3  10        294.72        288.19         3.05 o
  -3   3  10        111.83        109.39         1.58 o
  -2   3  10         35.59         47.92         1.70 o
  -1   3  10        476.50        467.27         4.93 o
   0   3  10          9.27         11.78         0.88 o
   1   3  10          1.84          2.61         0.88 o
   2   3  10         74.01         74.00         1.65 o
   3   3  10         38.12         39.23         1.22 o
   4   3  10         11.46          9.12         0.87 o
   5   3  10         18.40         13.89         1.22 o
   6   3  10         19.64         18.44         1.36 o
   7   3  10          5.15          7.27         0.98 o
   8   3  10          6.96          6.12         1.25 o
   9   3  10          4.32          3.56         0.98 o
  10   3  10          7.16          9.98         1.61 o
 -12   4  10         33.93         34.30         1.72 o
 -11   4  10          0.56          0.58         0.86 o
 -10   4  10          5.49          6.31         0.97 o
  -9   4  10         94.03         84.31         1.84 o
  -8   4  10          1.81          2.35         0.86 o
  -7   4  10         16.51         12.48         1.04 o
  -6   4  10         16.15         16.33         1.16 o
  -5   4  10         21.33         20.60         1.19 o
  -4   4  10         28.74         29.79         1.74 o
  -3   4  10         15.38         13.80         1.19 o
  -2   4  10         10.55         12.34         1.05 o
  -1   4  10         79.74         80.00         1.74 o
   0   4  10         27.74         33.93         2.43 o
   1   4  10        334.71        314.02         3.97 o
   2   4  10         99.77        104.33         2.09 o
   3   4  10        168.81        167.66         2.86 o
   4   4  10        125.32        125.89         2.49 o
   5   4  10          0.56          0.67         1.20 o
   6   4  10         11.54          9.84         3.29 o
 -19   0  11          1.40          0.37         1.84 o
 -17   0  11         41.19         41.45         2.58 o
 -15   0  11         95.03        105.92         2.71 o
 -13   0  11         28.91         58.52         2.53 o
 -11   0  11          0.53          2.80         1.27 o
  -9   0  11         39.09         44.74         1.79 o
  -7   0  11        963.99        935.08        11.26 o
  -5   0  11        342.55        324.68         3.93 o
  -3   0  11         21.12         31.33         1.38 o
  -1   0  11        131.51        126.74         2.29 o
   1   0  11         99.86        111.48         2.07 o
   3   0  11        215.32        208.53         3.22 o
   5   0  11        305.09        320.43         4.90 o
   7   0  11        115.68        116.90         3.88 o
   9   0  11        109.61        111.46         4.21 o
  11   0  11        284.71        330.62         6.61 o
 -18   1  11          6.80          5.27         1.69 o
 -17   1  11         34.94         40.85         1.54 o
 -16   1  11         75.33         82.55         1.62 o
 -15   1  11         27.26         29.39         1.51 o
 -14   1  11          1.51          2.30         0.78 o
 -13   1  11          8.20          3.67         0.86 o
 -12   1  11        169.63        172.18         2.12 o
 -11   1  11        111.37        120.96         1.77 o
 -10   1  11        116.12        107.72         1.74 o
  -9   1  11        222.86        231.92         2.41 o
  -8   1  11         30.28         29.13         1.08 o
  -7   1  11         13.67         14.86         0.82 o
  -6   1  11        186.20        185.72         1.78 o
  -5   1  11         18.40         22.71         0.82 o
  -4   1  11        748.96        717.16         5.48 o
  -3   1  11         61.79         49.79         1.39 o
  -2   1  11        341.75        332.87         2.84 o
  -1   1  11        202.67        196.36         2.07 o
   0   1  11        185.09        158.00         1.72 o
   1   1  11          9.20          9.86         0.76 o
   2   1  11        179.35        167.88         2.01 o
   3   1  11          1.66          0.62         0.65 o
   4   1  11        283.41        295.27         3.97 o
   5   1  11         52.03         47.82         1.91 o
   6   1  11        151.82        155.18         2.39 o
   7   1  11          4.35          1.61         0.98 o
   8   1  11         12.92         12.04         1.59 o
   9   1  11          3.01          3.25         1.39 o
  10   1  11          1.79          3.66         1.36 o
  11   1  11          4.59          6.41         1.04 o
  12   1  11         22.91         28.39         1.77 o
 -17   2  11         27.95         34.90         1.42 o
 -16   2  11         52.79         50.32         1.54 o
 -15   2  11         57.49         55.40         1.47 o
 -14   2  11         32.87         37.35         1.40 o
 -13   2  11         18.05         22.15         1.29 o
 -12   2  11        238.55        207.88         2.64 o
 -11   2  11         39.97         39.93         1.57 o
 -10   2  11        370.92        328.02         3.62 o
  -9   2  11          1.48          1.01         0.71 o
  -8   2  11          4.97          6.39         0.76 o
  -7   2  11        166.99        165.12         1.97 o
  -6   2  11          1.58          2.41         0.70 o
  -5   2  11        325.66        288.75         2.94 o
  -4   2  11        284.33        270.29         2.84 o
  -3   2  11        713.27        681.17         5.74 o
  -2   2  11         38.97         32.90         1.01 o
  -1   2  11         70.22         66.88         1.61 o
   0   2  11         19.96         19.06         1.07 o
   1   2  11          6.29          6.02         0.76 o
   2   2  11         33.86         30.50         1.10 o
   3   2  11         42.73         38.45         1.21 o
   4   2  11         22.96          8.67         2.31 o
   5   2  11        106.06        104.07         2.43 o
   6   2  11          4.18          1.07         1.01 o
   7   2  11         23.00         26.03         1.61 o
   8   2  11         29.53         30.10         2.04 o
   9   2  11          1.51          1.64         1.34 o
  10   2  11         12.00         16.66         1.70 o
  11   2  11         14.24         20.67         2.07 o
 -15   3  11          4.69          2.84         0.72 o
 -14   3  11          1.95          2.06         2.01 o
 -13   3  11         26.02         17.67         1.09 o
 -12   3  11         45.39         33.49         1.54 o
 -11   3  11          7.56          8.04         0.90 o
 -10   3  11         26.71         25.52         1.26 o
  -9   3  11         12.46          8.65         1.05 o
  -8   3  11         22.16         15.67         1.01 o
  -7   3  11          4.18          3.10         0.74 o
  -6   3  11        134.61        130.02         2.26 o
  -5   3  11         12.71         13.47         0.99 o
  -4   3  11        239.82        237.07         2.86 o
  -3   3  11          9.67         12.48         1.16 o
  -2   3  11          2.24          2.34         0.81 o
  -1   3  11        113.21        112.43         2.15 o
   0   3  11         66.46         66.36         1.96 o
   1   3  11         82.03         78.83         1.68 o
   2   3  11        355.67        336.40         3.29 o
   3   3  11         32.44         33.83         1.36 o
   4   3  11        251.74        240.95         3.21 o
   5   3  11          3.47          3.20         0.99 o
   6   3  11          4.15          3.07         0.91 o
   7   3  11          0.85          2.41         1.00 o
   8   3  11         11.69         17.29         1.87 o
   9   3  11         13.26         20.04         2.84 o
 -11   4  11         22.12         24.35         1.41 o
 -10   4  11          2.68          3.01         1.00 o
  -9   4  11         13.16         17.03         1.26 o
  -8   4  11          4.90          6.01         1.39 o
  -7   4  11         87.64         86.78         1.94 o
  -6   4  11         11.12         11.43         1.13 o
  -5   4  11          7.19         13.16         1.22 o
  -4   4  11          1.97          2.43         0.79 o
  -3   4  11          7.00          4.88         0.88 o
  -2   4  11         72.05         69.19         1.65 o
  -1   4  11         10.32          9.22         1.30 o
   0   4  11         69.81         66.16         1.49 o
   1   4  11          7.68          6.59         1.43 o
   2   4  11          0.05          0.93         0.84 o
   3   4  11         34.65         34.75         1.71 o
   4   4  11          4.38          7.34         1.30 o
   5   4  11         11.29         13.31         3.68 o
 -18   0  12         12.46         13.72         2.74 o
 -16   0  12         38.76         45.44         2.05 o
 -14   0  12         27.04         30.66         2.08 o
 -12   0  12        157.78        159.02         3.01 o
 -10   0  12        400.86        473.73         7.38 o
  -8   0  12        146.71        211.24         2.77 o
  -6   0  12          1.28          8.41         2.79 o
  -4   0  12          7.11          6.83         0.89 o
  -2   0  12        163.78        149.61         2.40 o
   0   0  12         36.83         41.73         1.74 o
   2   0  12         70.87         76.00         3.36 o
   4   0  12         15.86         16.31         1.46 o
   6   0  12          6.81          7.43         2.16 o
   8   0  12          7.46          8.26         1.60 o
  10   0  12          3.54          1.80         1.60 o
 -18   1  12         10.84          5.36         1.29 o
 -17   1  12         29.05         24.21         1.86 o
 -16   1  12          3.11          2.93         0.99 o
 -15   1  12          3.99          1.33         0.86 o
 -14   1  12          8.34          6.17         0.87 o
 -13   1  12          7.57          8.21         0.93 o
 -12   1  12         16.62          9.44         0.98 o
 -11   1  12        229.39        217.58         2.67 o
 -10   1  12          6.85          9.57         1.11 o
  -9   1  12        120.87        115.87         1.67 o
  -8   1  12         24.24         24.24         0.95 o
  -7   1  12         86.78         87.81         1.28 o
  -6   1  12         59.73         62.60         1.14 o
  -5   1  12         14.79         12.55         1.15 o
  -4   1  12         22.15         19.25         0.80 o
  -3   1  12        732.07        681.41         5.25 o
  -2   1  12        231.57        230.63         2.32 o
  -1   1  12         21.35         22.01         1.14 o
   0   1  12          6.51         10.54         0.79 o
   1   1  12        128.42        118.09         1.73 o
   2   1  12         85.06         84.04         1.61 o
   3   1  12         35.47         39.23         1.20 o
   4   1  12         64.41         59.90         1.42 o
   5   1  12         45.57         46.97         1.41 o
   6   1  12         61.21         66.48         1.76 o
   7   1  12          8.05          5.76         1.04 o
   8   1  12         11.21         14.78         1.64 o
   9   1  12          2.81          3.61         1.16 o
  10   1  12         16.31         11.60         2.02 o
  11   1  12         46.41         59.57         2.15 o
 -17   2  12         14.99         17.10         1.54 o
 -16   2  12         83.26         92.27         1.89 o
 -15   2  12          0.01          1.80         0.79 o
 -14   2  12          7.12          4.09         0.96 o
 -13   2  12         99.07        110.92         2.05 o
 -12   2  12         69.46         71.48         1.70 o
 -11   2  12        377.52        343.43         4.02 o
 -10   2  12         36.20         32.29         1.30 o
  -9   2  12         27.99         29.44         1.17 o
  -8   2  12         48.11         49.53         1.30 o
  -7   2  12          4.63          3.14         0.68 o
  -6   2  12        207.23        196.11         2.24 o
  -5   2  12          2.70          3.12         0.78 o
  -4   2  12        130.45        127.53         1.68 o
  -3   2  12        482.28        456.54         4.08 o
  -2   2  12         81.79         82.30         1.43 o
  -1   2  12        282.38        267.48         2.62 o
   0   2  12         34.03         38.81         1.11 o
   1   2  12         28.88         29.47         1.12 o
   2   2  12        304.66        290.61         2.94 o
   3   2  12          1.86          1.26         0.89 o
   4   2  12         20.46         21.71         1.32 o
   5   2  12         21.89         26.28         1.52 o
   6   2  12        178.30        183.89         3.68 o
   7   2  12         31.94         40.56         1.87 o
   8   2  12          0.86          0.16         1.04 o
   9   2  12          0.01          0.82         1.00 o
  10   2  12          1.10         -0.60         0.95 o
 -14   3  12          1.09          1.11         0.78 o
 -13   3  12          1.32         -0.06         0.68 o
 -12   3  12         12.92         12.15         1.09 o
 -11   3  12        111.78        108.50         1.76 o
 -10   3  12          8.69          8.05         1.09 o
  -9   3  12         50.07         41.77         1.38 o
  -8   3  12          0.01          1.00         0.78 o
  -7   3  12         55.19         52.00         1.39 o
  -6   3  12         24.81         28.02         1.30 o
  -5   3  12          5.78          3.52         0.72 o
  -4   3  12         29.74         31.28         1.15 o
  -3   3  12         44.65         40.46         1.24 o
  -2   3  12        111.67        103.81         1.82 o
  -1   3  12         78.47         85.37         1.59 o
   0   3  12         11.69          4.65         0.86 o
   1   3  12         18.05         18.89         1.07 o
   2   3  12         25.79         26.02         1.23 o
   3   3  12         15.57         11.26         1.47 o
   4   3  12         31.07         29.76         1.94 o
   5   3  12          7.73         10.57         1.92 o
   6   3  12          3.92          2.80         1.25 o
   7   3  12         26.77         28.82         1.91 o
   8   3  12          0.23          3.61         1.55 o
 -10   4  12         10.71         15.36         1.95 o
  -9   4  12          3.82          1.65         1.35 o
  -8   4  12         56.22         55.82         2.53 o
  -7   4  12         53.19         49.24         1.76 o
  -6   4  12          1.72          1.47         0.91 o
  -5   4  12          1.24          1.51         0.88 o
  -4   4  12          7.57          9.54         1.54 o
  -3   4  12         58.04         60.87         1.65 o
  -2   4  12          3.01          5.92         0.98 o
  -1   4  12          6.92          8.14         0.81 o
   0   4  12          5.69          2.83         0.80 o
   1   4  12         27.96         28.34         1.55 o
   2   4  12          8.23          5.75         2.15 o
   3   4  12        125.43        104.30         4.23 o
 -17   0  13         16.26         14.95         2.08 o
 -15   0  13          1.41          2.43         1.51 o
 -13   0  13        207.56        214.39         4.79 o
 -11   0  13        602.48        597.11         8.20 o
  -9   0  13        249.51        257.27         3.88 o
  -7   0  13        311.81        367.35         6.28 o
  -5   0  13          0.46          5.78         4.73 o
  -3   0  13         32.18         32.05         1.49 o
  -1   0  13         12.32         10.55         1.37 o
   1   0  13         28.40         24.66         1.50 o
   3   0  13        145.75        145.40         2.75 o
   5   0  13         40.61         29.75         1.98 o
   7   0  13         29.77         29.20         2.18 o
   9   0  13          1.15          0.39         1.35 o
 -17   1  13         28.95         28.50         1.63 o
 -16   1  13          0.15         -0.86         0.86 o
 -15   1  13          4.23          0.82         1.08 o
 -14   1  13         68.99         72.30         1.83 o
 -13   1  13         83.36         84.28         2.01 o
 -12   1  13         60.94         59.66         2.18 o
 -11   1  13         44.44         43.96         1.53 o
 -10   1  13        143.17        136.56         1.87 o
  -9   1  13         30.50         35.11         1.27 o
  -8   1  13        231.60        220.43         2.13 o
  -7   1  13        185.94        168.47         1.79 o
  -6   1  13        206.69        202.00         1.99 o
  -5   1  13        185.84        178.69         2.12 o
  -4   1  13        343.51        319.06         3.54 o
  -3   1  13         37.40         40.53         1.29 o
  -2   1  13        357.27        317.65         3.44 o
  -1   1  13        125.85        130.98         1.86 o
   0   1  13        281.25        286.20         3.01 o
   1   1  13         25.32         21.28         1.03 o
   2   1  13         60.09         54.60         1.28 o
   3   1  13        214.18        205.58         2.50 o
   4   1  13         17.03         19.86         1.23 o
   5   1  13          5.55          4.34         1.05 o
   6   1  13        119.70        123.63         2.54 o
   7   1  13         12.69         12.04         1.34 o
   8   1  13          2.13          0.68         0.95 o
   9   1  13          2.21          0.33         1.00 o
  10   1  13         10.28         13.15         1.48 o
 -16   2  13          7.04         10.75         1.44 o
 -15   2  13          1.81          0.09         0.91 o
 -14   2  13          2.67          0.68         0.76 o
 -13   2  13         54.32         60.03         1.58 o
 -12   2  13         10.59          9.62         1.39 o
 -11   2  13        144.17        160.21         2.31 o
 -10   2  13        261.88        271.29         2.93 o
  -9   2  13         38.91         42.63         1.32 o
  -8   2  13         32.94         25.82         1.23 o
  -7   2  13          1.88          2.32         0.75 o
  -6   2  13        296.58        284.98         2.91 o
  -5   2  13         68.84         66.52         1.33 o
  -4   2  13        135.67        131.87         1.72 o
  -3   2  13        134.41        128.42         1.69 o
  -2   2  13          6.62          2.64         0.66 o
  -1   2  13         67.04         69.59         1.31 o
   0   2  13          6.06          6.50         0.84 o
   1   2  13         50.67         50.25         1.37 o
   2   2  13          0.73          2.12         0.76 o
   3   2  13        146.70        143.04         2.12 o
   4   2  13         47.64         57.14         1.61 o
   5   2  13          8.37          3.76         0.97 o
   6   2  13         56.16         62.82         1.94 o
   7   2  13         24.95         31.54         1.83 o
   8   2  13          1.94          1.24         0.92 o
   9   2  13          0.07          1.37         1.14 o
 -14   3  13          0.14         -0.13         0.73 o
 -13   3  13         15.45         14.47         1.05 o
 -12   3  13         10.87         12.74         1.00 o
 -11   3  13         65.40         58.47         1.73 o
 -10   3  13         28.06         21.11         1.11 o
  -9   3  13          4.44          7.77         0.79 o
  -8   3  13          5.89          7.83         0.80 o
  -7   3  13         16.42         14.28         1.41 o
  -6   3  13         24.22         21.15         1.14 o
  -5   3  13          7.09          6.84         0.83 o
  -4   3  13         69.17         65.72         1.43 o
  -3   3  13         30.31         30.30         1.20 o
  -2   3  13         51.30         60.70         1.41 o
  -1   3  13          4.57          4.22         0.80 o
   0   3  13          1.31          1.50         0.75 o
   1   3  13          7.54          6.37         0.86 o
   2   3  13         63.80         59.20         2.20 o
   3   3  13         97.27         93.85         2.07 o
   4   3  13         21.00         20.86         2.02 o
   5   3  13          6.27          9.46         3.83 o
   6   3  13         26.56         23.66         1.89 o
  -9   4  13         42.57         57.88         4.02 o
  -8   4  13         15.05         14.97         1.37 o
  -7   4  13         33.69         39.20         1.46 o
  -6   4  13          1.73          1.21         0.83 o
  -5   4  13         27.38         27.88         1.37 o
  -4   4  13          1.54          3.19         0.76 o
  -3   4  13         93.94         87.86         1.77 o
  -2   4  13          1.98          1.90         0.67 o
  -1   4  13          7.54          5.00         0.91 o
   0   4  13         54.70         54.37         1.69 o
   1   4  13          2.75          3.56         1.11 o
 -16   0  14         21.77         17.14         4.47 o
 -14   0  14          0.04         -1.21         1.40 o
 -12   0  14         78.08         87.59         2.67 o
 -10   0  14          9.20         10.55         1.84 o
  -8   0  14        451.02        626.66         7.83 o
  -6   0  14        176.02        161.86         2.77 o
  -4   0  14         18.47         16.17         1.71 o
  -2   0  14        210.87        209.89         3.57 o
   0   0  14         61.05         62.94         2.03 o
   2   0  14        131.07        140.15         2.82 o
   4   0  14         12.87          3.20         1.05 o
   6   0  14         20.73         23.11         1.97 o
   8   0  14          6.59          2.01         1.41 o
 -17   1  14         22.25         17.29         3.15 o
 -16   1  14          6.22         12.87         2.58 o
 -15   1  14          0.61          0.28         0.93 o
 -14   1  14          9.83          7.70         1.33 o
 -13   1  14         22.27         22.80         1.49 o
 -12   1  14         46.04         40.07         1.71 o
 -11   1  14          4.91          3.33         0.85 o
 -10   1  14         56.68         53.19         1.49 o
  -9   1  14          7.93          5.31         0.90 o
  -8   1  14        293.41        282.37         2.56 o
  -7   1  14          0.55         -0.10         0.76 o
  -6   1  14        274.64        272.89         2.73 o
  -5   1  14        353.51        330.83         3.26 o
  -4   1  14        108.20        107.14         1.68 o
  -3   1  14        107.54        110.09         1.60 o
  -2   1  14         10.73         14.66         1.06 o
  -1   1  14         10.20          9.61         0.73 o
   0   1  14          5.86          4.59         0.70 o
   1   1  14        116.28        108.35         1.68 o
   2   1  14         55.32         48.62         1.49 o
   3   1  14         21.55         24.63         1.19 o
   4   1  14         91.97         89.07         1.66 o
   5   1  14         62.74         62.68         1.81 o
   6   1  14         12.61         12.02         1.26 o
   7   1  14          1.78          2.12         0.99 o
   8   1  14          1.85          0.16         1.04 o
   9   1  14         36.14         44.10         1.96 o
 -15   2  14          0.23         -0.91         0.91 o
 -14   2  14          2.50         -0.29         0.80 o
 -13   2  14         33.21         40.97         1.80 o
 -12   2  14          6.32          9.09         1.71 o
 -11   2  14         58.15         65.91         1.59 o
 -10   2  14         13.82         11.76         1.08 o
  -9   2  14         77.50         65.32         1.42 o
  -8   2  14         37.54         37.46         1.58 o
  -7   2  14         28.69         30.93         1.38 o
  -6   2  14         60.74         61.33         1.29 o
  -5   2  14         46.45         46.37         1.74 o
  -4   2  14        183.62        175.43         2.08 o
  -3   2  14          2.80          2.64         0.71 o
  -2   2  14         23.38         22.92         1.01 o
  -1   2  14         40.26         35.39         1.20 o
   0   2  14         23.16         19.64         1.05 o
   1   2  14          8.03          5.96         0.81 o
   2   2  14          0.47          2.36         0.82 o
   3   2  14         36.01         45.41         1.66 o
   4   2  14        277.26        263.92         4.35 o
   5   2  14         28.17         34.46         1.55 o
   6   2  14          2.53          2.96         1.13 o
   7   2  14          2.04          0.17         0.92 o
   8   2  14          7.60          8.10         3.55 o
 -13   3  14          0.13         -0.17         0.86 o
 -12   3  14          4.44          2.42         0.72 o
 -11   3  14         26.37         34.45         1.49 o
 -10   3  14         72.40         57.83         1.71 o
  -9   3  14         92.95         91.46         1.69 o
  -8   3  14         29.76         25.30         1.18 o
  -7   3  14         79.12         72.20         1.59 o
  -6   3  14          7.17          5.23         0.88 o
  -5   3  14          2.16          2.00         0.74 o
  -4   3  14          1.67          0.86         0.69 o
  -3   3  14         95.64         91.96         1.56 o
  -2   3  14         38.13         37.30         1.37 o
  -1   3  14         28.40         23.32         1.21 o
   0   3  14          4.50          4.82         0.85 o
   1   3  14         94.23         95.90         2.14 o
   2   3  14         31.58         39.31         1.69 o
   3   3  14         76.75         96.47         2.43 o
   4   3  14         41.42         48.23         2.13 o
   5   3  14          1.02          1.90         1.38 o
  -6   4  14         13.20         15.81         1.23 o
  -5   4  14          4.29          3.51         0.68 o
  -4   4  14          8.68          8.94         0.96 o
  -3   4  14         13.79         16.40         1.25 o
  -2   4  14         43.37         47.74         1.58 o
 -17   0  15         53.21         60.47         3.15 o
 -15   0  15          6.16          6.05         1.84 o
 -13   0  15         65.51         69.22         2.51 o
 -11   0  15        275.17        278.18         5.25 o
  -9   0  15        536.95        519.54         8.30 o
  -7   0  15       1189.27       1283.52        15.63 o
  -5   0  15        173.48        236.89         4.44 o
  -3   0  15        124.24        129.33         2.76 o
  -1   0  15         58.44         59.49         2.17 o
   1   0  15         10.13          2.30         1.06 o
   3   0  15          4.56          5.83         1.17 o
   5   0  15         37.19         43.75         2.39 o
   7   0  15         13.52         15.63         3.94 o
 -16   1  15          7.51          6.21         2.23 o
 -15   1  15          8.83         10.93         1.75 o
 -14   1  15          0.05         -0.12         0.95 o
 -13   1  15          4.33          0.85         0.88 o
 -12   1  15         40.06         31.05         1.43 o
 -11   1  15          4.95          4.25         1.05 o
 -10   1  15          4.69          3.72         1.03 o
  -9   1  15         51.42         52.35         1.41 o
  -8   1  15         11.49         10.42         0.86 o
  -7   1  15        184.65        169.24         3.63 o
  -6   1  15         36.90         35.45         1.42 o
  -5   1  15        121.63        114.07         2.07 o
  -4   1  15         17.96         18.26         1.17 o
  -3   1  15         13.57         14.94         1.09 o
  -2   1  15         60.76         54.23         1.65 o
  -1   1  15        173.06        178.97         2.60 o
   0   1  15         69.36         66.74         1.36 o
   1   1  15          1.49          1.75         0.71 o
   2   1  15         33.47         28.12         1.17 o
   3   1  15         26.67         27.72         1.29 o
   4   1  15          7.71          0.13         0.80 o
   5   1  15         52.48         53.74         1.82 o
   6   1  15          3.72          5.82         1.04 o
   7   1  15          7.52         10.07         1.83 o
   8   1  15          7.22          9.01         2.63 o
 -15   2  15          0.21          1.51         1.01 o
 -14   2  15          1.61          0.25         1.03 o
 -13   2  15          1.07         -0.14         0.99 o
 -12   2  15          0.10         -0.29         0.74 o
 -11   2  15         35.43         38.85         1.30 o
 -10   2  15         31.24         41.01         1.68 o
  -9   2  15        121.40        114.50         1.78 o
  -8   2  15         10.10         10.42         0.98 o
  -7   2  15          5.74          3.81         0.80 o
  -6   2  15         18.15         14.92         1.11 o
  -5   2  15          6.71          8.38         0.95 o
  -4   2  15         82.00         76.86         1.52 o
  -3   2  15          5.30          3.72         0.81 o
  -2   2  15        116.85        111.84         1.66 o
  -1   2  15          3.47          3.12         0.77 o
   0   2  15          0.67          1.06         0.75 o
   1   2  15         19.49         15.97         1.17 o
   2   2  15          1.16          2.80         0.82 o
   3   2  15         37.95         38.37         1.47 o
   4   2  15          0.03          1.05         0.87 o
   5   2  15         15.78         17.50         1.56 o
   6   2  15          3.01          0.68         1.00 o
 -12   3  15         18.69         20.42         1.55 o
 -11   3  15         10.05          7.31         1.47 o
 -10   3  15         45.49         55.66         2.92 o
  -9   3  15         42.44         45.00         1.48 o
  -8   3  15         60.04         57.45         1.44 o
  -7   3  15          5.57          7.18         0.82 o
  -6   3  15          6.32          5.10         0.76 o
  -5   3  15         12.04         11.79         0.88 o
  -4   3  15          0.09         -0.42         0.78 o
  -3   3  15          4.45          3.86         0.74 o
  -2   3  15         43.18         42.45         1.28 o
  -1   3  15         54.08         63.79         2.38 o
   0   3  15         26.26         35.45         1.77 o
   1   3  15         38.82         40.69         1.88 o
   2   3  15        106.68        122.44         3.08 o
   3   3  15         16.97         16.52         2.37 o
 -16   0  16        129.25        154.03         5.78 o
 -14   0  16          0.67          1.05         1.84 o
 -12   0  16          4.94          7.15         1.33 o
 -10   0  16         81.09         86.62         2.94 o
  -8   0  16        619.82        655.58         8.08 o
  -6   0  16        781.02        812.24        13.31 o
  -4   0  16        419.53        427.40         7.60 o
  -2   0  16        139.97        155.96         2.92 o
   0   0  16        302.62        310.60         4.74 o
   2   0  16          5.77          7.50         1.17 o
   4   0  16         35.34         31.39         2.38 o
   6   0  16         14.76         21.19         2.89 o
 -15   1  16         51.59         55.89         2.06 o
 -14   1  16          1.37          2.37         1.07 o
 -13   1  16          1.45          3.77         1.14 o
 -12   1  16         10.69         13.41         1.55 o
 -11   1  16          5.78          3.33         0.96 o
 -10   1  16          6.61          5.71         1.00 o
  -9   1  16         22.18         22.73         1.45 o
  -8   1  16        104.62        107.18         1.78 o
  -7   1  16          4.38          2.34         0.77 o
  -6   1  16        173.00        173.96         2.08 o
  -5   1  16         25.32         28.37         1.11 o
  -4   1  16         31.96         28.49         1.10 o
  -3   1  16         51.71         53.43         1.31 o
  -2   1  16          3.62          3.26         0.71 o
  -1   1  16          5.28          2.74         0.71 o
   0   1  16         35.32         41.38         1.28 o
   1   1  16          5.13          1.50         0.74 o
   2   1  16          2.34          0.78         0.73 o
   3   1  16         22.95         19.39         1.22 o
   4   1  16          3.06          3.81         1.60 o
   5   1  16         47.68         54.20         1.70 o
   6   1  16         12.58         13.86         1.76 o
 -14   2  16          2.06          1.58         1.31 o
 -13   2  16         12.18         11.22         1.44 o
 -12   2  16          6.12          2.41         1.13 o
 -11   2  16         16.14         11.53         2.27 o
 -10   2  16          4.24          2.33         1.04 o
  -9   2  16          5.25          8.92         1.26 o
  -8   2  16          5.81          5.62         0.87 o
  -7   2  16         32.62         29.58         1.32 o
  -6   2  16         10.11         10.71         1.26 o
  -5   2  16         17.54         23.00         1.28 o
  -4   2  16         17.01         22.78         1.17 o
  -3   2  16          0.05          0.20         0.71 o
  -2   2  16          1.73          0.73         0.70 o
  -1   2  16         10.11          1.28         0.73 o
   0   2  16          1.96          2.39         0.76 o
   1   2  16          1.90          1.20         0.80 o
   2   2  16         25.00         22.26         1.33 o
   3   2  16         10.60         11.97         1.44 o
   4   2  16          4.24          1.82         1.18 o
   5   2  16          3.42          1.05         1.31 o
 -10   3  16         25.58         24.31         1.34 o
  -9   3  16         75.94         99.26         3.06 o
  -8   3  16         25.96         21.16         1.52 o
  -7   3  16         55.10         55.13         2.10 o
  -6   3  16          3.79          1.22         0.77 o
  -5   3  16         28.69         26.26         1.29 o
  -4   3  16         60.89         62.93         2.01 o
  -3   3  16          3.01          0.45         0.92 o
  -2   3  16          2.62          1.94         1.06 o
  -1   3  16          0.36          0.51         1.10 o
   0   3  16         28.39         30.63         1.74 o
   1   3  16         33.45         39.55         3.62 o
 -15   0  17         57.61         72.30         3.68 o
 -13   0  17          8.43          6.61         2.30 o
 -11   0  17         13.08         14.42         1.92 o
  -9   0  17          5.26          5.21         1.52 o
  -7   0  17        274.73        295.26         4.79 o
  -5   0  17        297.80        302.29         4.64 o
  -3   0  17        324.10        347.93         5.55 o
  -1   0  17          2.33          6.18         1.19 o
   1   0  17         23.68         21.21         1.71 o
   3   0  17          0.50         -0.43         1.11 o
   5   0  17          3.76          2.94         1.71 o
 -14   1  17         16.94         18.87         1.69 o
 -13   1  17          3.28          5.75         1.57 o
 -12   1  17          8.82         10.49         1.17 o
 -11   1  17          8.28          7.99         1.73 o
 -10   1  17         56.96         56.44         1.85 o
  -9   1  17         43.89         56.95         1.61 o
  -8   1  17         74.89         77.76         1.91 o
  -7   1  17        107.14        113.85         2.84 o
  -6   1  17         11.93         15.47         1.04 o
  -5   1  17         59.58         57.35         1.59 o
  -4   1  17          5.18          3.73         0.73 o
  -3   1  17        193.67        208.98         2.52 o
  -2   1  17          3.16          1.18         0.73 o
  -1   1  17         30.33         25.40         1.22 o
   0   1  17         31.35         34.02         1.24 o
   1   1  17          9.33          6.76         0.78 o
   2   1  17          4.27          4.47         0.82 o
   3   1  17          1.94          1.19         0.88 o
   4   1  17         20.12         23.59         1.54 o
 -12   2  17         12.11         10.39         1.89 o
 -11   2  17          9.24         12.23         2.27 o
 -10   2  17          0.67          2.58         0.97 o
  -9   2  17         75.13         75.24         1.86 o
  -8   2  17         11.28         13.21         1.27 o
  -7   2  17          2.10          2.88         0.84 o
  -6   2  17          1.13          2.41         0.76 o
  -5   2  17         25.73         27.53         1.57 o
  -4   2  17         13.87          9.27         1.11 o
  -3   2  17          2.47          2.40         0.77 o
  -2   2  17          0.07          1.69         0.79 o
  -1   2  17          1.07          1.62         0.77 o
   0   2  17          8.59         10.54         1.10 o
   1   2  17          0.30          3.09         1.76 o
   2   2  17          0.63         -0.23         1.37 o
   3   2  17          0.99          2.10         1.58 o
  -6   3  17         36.89         33.79         3.02 o
  -5   3  17          0.33         -1.09         1.79 o
  -4   3  17          0.12          0.88         1.18 o
  -3   3  17         48.82         55.21         3.42 o
 -12   0  18          9.08         12.27         2.89 o
 -10   0  18         10.92         13.79         1.89 o
  -8   0  18         30.33         38.48         2.54 o
  -6   0  18        102.73        109.01         2.60 o
  -4   0  18         82.06         80.56         4.22 o
  -2   0  18        497.34        561.98         9.85 o
   0   0  18         72.50         80.26         2.49 o
   2   0  18          8.75          7.67         1.75 o
 -13   1  18         42.08         55.50         2.42 o
 -12   1  18         34.01         36.47         2.43 o
 -11   1  18         19.42         19.34         1.63 o
 -10   1  18         29.66         30.44         1.78 o
  -9   1  18          2.49          1.21         1.33 o
  -8   1  18          9.54          9.88         0.98 o
  -7   1  18         84.71         88.83         1.73 o
  -6   1  18         51.57         57.99         1.42 o
  -5   1  18          8.01          9.35         0.87 o
  -4   1  18         17.29         16.16         1.26 o
  -3   1  18          6.13          3.28         0.71 o
  -2   1  18        111.18        110.12         1.82 o
  -1   1  18         59.99         65.63         1.48 o
   0   1  18          6.79         10.23         1.21 o
   1   1  18         13.86         16.92         1.23 o
   2   1  18          0.04         -0.49         0.86 o
 -10   2  18        123.73        131.65         2.42 o
  -9   2  18         41.79         47.26         1.58 o
  -8   2  18          7.87          9.74         1.16 o
  -7   2  18          9.12         10.45         1.17 o
  -6   2  18          1.56          1.28         1.04 o
  -5   2  18         22.88         21.82         1.55 o
  -4   2  18         10.47         10.88         1.14 o
  -3   2  18         24.91         28.76         1.61 o
  -2   2  18          7.55          9.40         1.53 o
  -1   2  18          4.58          2.09         1.03 o
   0   2  18          1.75          0.94         1.50 o
 -11   0  19         61.01         53.74         5.65 o
  -9   0  19          8.14          5.87         2.15 o
  -7   0  19          9.88         19.85         1.93 o
  -5   0  19         10.70         10.37         1.27 o
  -3   0  19         72.43         80.55         2.21 o
  -1   0  19        214.72        215.01         4.16 o
   1   0  19          3.44          9.73         2.10 o
 -10   1  19         86.53         91.57         2.19 o
  -9   1  19         45.98         52.30         1.73 o
  -8   1  19         68.58         71.66         1.98 o
  -7   1  19          1.91          1.04         0.75 o
  -6   1  19          1.38          1.05         0.71 o
  -5   1  19          7.60          0.64         0.74 o
  -4   1  19         34.61         35.31         1.40 o
  -3   1  19          7.08          7.48         0.87 o
  -2   1  19         47.33         51.86         1.45 o
  -1   1  19         69.82         69.91         1.93 o
   0   1  19          4.04          3.30         1.01 o
  -8   0  20         11.54         10.15         2.76 o
  -6   0  20         24.78         27.46         2.57 o
  -4   0  20          3.65          4.20         1.82 o
                                                
